# Supplementary material for: The metabolic footprint of Clostridia and Erysipelotrichia reveals their role in depleting sugar alcohols in the cecum
Source: Microbiome. 2021 Aug 19;9:174. doi: 10.1186/s40168-021-01123-9 (PMC8375055; doi:10.1186/s40168-021-01123-9)
Supplement: Supplementary file 2 — Additional file 1. [file 40168_2021_1123_MOESM2_ESM.csv]

							file id	160204alvsa28_1	160204alvsa43_1	160203alvsa19_2	160204alvsa02_1	160204alvsa46_1	160204alvsa18_1	160204alvsa42_3	160204alvsa47_1	160205alvsa06_1	160205alvsa16_1	160204alvsa01_1	160205alvsa08_1	160203alvsa18_2	160204alvsa07_1	160203alvsa44_1	160204alvsa44_1	160203alvsa37_2	160203alvsa23_2	160203alvsa31_2	160203alvsa46_1
							mx class	254845	254845	254845	254845	254845	254845	254845	254845	254845	254845	254845	254845	254888	254888	254888	254888	254888	254888	254888	254888
							mx sample	254846	254847	254848	254849	254850	254851	254854	254855	254858	254859	254860	254861	254889	254890	254893	254894	254897	254898	254900	254901
							label	289-1_001	289-2_002	289-3_003	289-4_004	290-1_005	290-2_006	291-1_009	291-2_010	296-1_013	296-2_014	297-1_015	297-2_016	298-1_030	298-2_031	299-1_034	299-2_035	300-1_038	300-2_039	301-1_041	301-2_042
							comment	289-1	289-2	289-3	289-4	290-1	290-2	291-1	291-2	296-1	296-2	297-1	297-2	298-1	298-2	299-1	299-2	300-1	300-2	301-1	301-2
							species	mouse	mouse	mouse	mouse	mouse	mouse	mouse	mouse	mouse	mouse	mouse	mouse	mouse	mouse	mouse	mouse	mouse	mouse	mouse	mouse
							organ	cecal contents	cecal contents	cecal contents	cecal contents	cecal contents	cecal contents	cecal contents	cecal contents	cecal contents	cecal contents	cecal contents	cecal contents	cecal contents	cecal contents	cecal contents	cecal contents	cecal contents	cecal contents	cecal contents	cecal contents
							treatment	C57 Wildtype - mock												C57 Wildtype - Streptomycin
BinBase name	ret.index	quant mz	BB id	mass spec	KEGG	PubChem	InChI Key
xylulose NIST	553450	173	31632	85:1861.0 86:702.0 87:1148.0 88:324.0 89:10095.0 90:1041.0 91:452.0 94:60.0 95:96.0 96:155.0 97:114.0 98:195.0 99:528.0 100:1225.0 101:2618.0 102:774.0 103:9082.0 104:930.0 106:381.0 108:16.0 109:127.0 110:14.0 111:327.0 112:10.0 113:567.0 114:3170.0 115:1092.0 116:1102.0 117:15978.0 118:1867.0 119:1700.0 120:3.0 125:55.0 126:826.0 128:264.0 129:1798.0 130:91.0 131:1527.0 132:491.0 133:5046.0 134…	C00312	439205	LQXVFWRQNMEDEE-PYHARJCCSA-N	2424	915	692	1087	6133	3401	8446	8505	3037	1861	372	614	366	389	376	1257	540	397	1733	603
xylose	543267	103	169	86:77.0 87:118.0 89:838.0 90:80.0 91:46.0 94:19.0 96:63.0 98:48.0 99:37.0 100:186.0 101:192.0 102:469.0 103:7719.0 104:659.0 105:379.0 106:26.0 112:23.0 114:254.0 115:75.0 117:652.0 118:60.0 119:80.0 120:23.0 121:17.0 124:30.0 127:70.0 128:49.0 129:515.0 130:102.0 131:344.0 133:894.0 134:104.0 135:66.0 137:49.0 142:48.0 143:43.0 144:51.0 145:65.0 147:2699.0 148:283.0 149:250.0 151:31.0 155:21.0 1…	C00181	135191	SRBFZHDQGSBBOR-IOVATXLUSA-N	56311	147145	38043	64884	180346	139909	241554	248008	94705	47009	11008	4943	13618	3649	2902	35152	6747	11287	114945	28079
xylonolactone NIST	535176	217	1808	86:6.0 88:17.0 89:5.0 101:53.0 103:590.0 104:3.0 107:94.0 109:11.0 115:14.0 117:33.0 119:41.0 129:448.0 131:202.0 132:16.0 133:173.0 134:3.0 135:35.0 141:31.0 142:3.0 143:208.0 144:4.0 145:90.0 147:1035.0 148:163.0 149:112.0 159:13.0 169:60.0 177:13.0 183:7.0 184:36.0 185:1.0 189:245.0 190:54.0 191:253.0 194:11.0 199:18.0 207:671.0 208:114.0 209:52.0 215:200.0 217:4500.0 218:698.0 219:375.0 220:2…	C02266	439692	XXBSUZSONOQQGK-FLRLBIABSA-N	637	893	331	434	4718	1464	3032	1699	878	583	356	329	4737	1544	4153	2036	3563	5273	3591	360
xylonic acid	589278	333	3470	85:12.0 86:132.0 87:283.0 88:40.0 89:385.0 90:10.0 91:255.0 96:912.0 97:35.0 98:139.0 100:294.0 101:56.0 102:461.0 103:5264.0 104:405.0 105:101.0 107:132.0 108:89.0 113:617.0 114:30.0 116:195.0 117:279.0 118:58.0 120:212.0 123:262.0 124:390.0 126:43.0 127:52.0 128:2.0 129:1391.0 130:484.0 131:451.0 133:860.0 134:67.0 141:97.0 142:150.0 143:807.0 144:742.0 145:116.0 146:875.0 147:4046.0 148:465.0 …	C00502	6602431	QXKAIJAYHKCRRA-FLRLBIABSA-N	545	559	405	419	632	936	484	576	709	474	350	348	2108	1706	2584	22322	1962	1737	5850	1847
xylitol	567437	217	5857	85:22.0 87:53.0 88:95.0 89:312.0 94:15.0 99:38.0 101:376.0 103:3875.0 104:345.0 105:78.0 107:25.0 108:24.0 110:68.0 113:18.0 115:63.0 116:117.0 117:1418.0 118:103.0 119:73.0 129:1604.0 130:163.0 131:367.0 132:26.0 133:712.0 135:29.0 142:33.0 143:88.0 147:3295.0 148:560.0 149:319.0 155:12.0 157:214.0 159:20.0 163:58.0 169:22.0 171:40.0 175:99.0 182:58.0 189:476.0 190:74.0 191:333.0 192:19.0 193:15…	C00379	6912	HEBKCHPVOIAQTA-NGQZWQHPSA-N	615	1018	537	898	1873	3348	2826	2898	567	1344	676	733	23888	17043	31740	145436	23089	29995	39771	25779
xanthosine	926133	325	104466	85:67.0 86:155.0 87:150.0 88:146.0 89:671.0 93:64.0 95:58.0 97:44.0 98:90.0 99:197.0 100:550.0 101:133.0 103:3879.0 105:225.0 110:78.0 111:54.0 112:11.0 113:368.0 115:260.0 116:324.0 117:679.0 119:186.0 122:27.0 123:48.0 125:93.0 127:190.0 129:1315.0 131:290.0 133:738.0 134:188.0 135:75.0 141:43.0 142:136.0 143:165.0 144:243.0 145:138.0 146:15.0 147:4210.0 148:264.0 149:485.0 153:108.0 154:74.0 1…	C01762	64959	UBORTCNDUKBEOP-UUOKFMHZSA-N	583	387	416	372	1534	983	11120	695	500	314	230	243	259	250	207	262	235	211	397	207
xanthine	701688	353	1669	85:2517.0 86:3710.0 87:2079.0 88:382.0 89:398.0 90:80.0 91:121.0 92:294.0 93:389.0 94:217.0 95:887.0 96:502.0 97:447.0 98:2556.0 99:3280.0 100:20394.0 101:2912.0 102:1806.0 103:2337.0 104:350.0 105:1446.0 106:113.0 107:15.0 108:151.0 109:225.0 110:796.0 111:2460.0 112:928.0 113:1375.0 114:1007.0 115:2460.0 116:1524.0 117:4430.0 118:716.0 119:955.0 120:203.0 121:149.0 122:214.0 123:385.0 124:753.0…	C00385	1188	LRFVTYWOQMYALW-UHFFFAOYSA-N	5262	732	2548	2260	6312	8151	12518	8983	1756	868	750	712	9852	1139	3178	2174	1661	1030	2946	882
vanillic acid	597845	297	16595	85:131.0 89:849.0 90:76.0 91:619.0 92:175.0 93:132.0 95:115.0 98:479.0 99:51.0 102:88.0 103:1501.0 104:166.0 105:538.0 106:42.0 107:324.0 109:223.0 110:100.0 111:1.0 112:7.0 113:5.0 117:953.0 119:173.0 120:75.0 121:296.0 122:117.0 123:121.0 125:7.0 126:1381.0 127:5.0 129:256.0 131:24.0 133:502.0 135:374.0 137:601.0 138:84.0 139:31.0 141:299.0 143:39.0 147:1397.0 148:616.0 149:333.0 150:109.0 151:…	C06672	8468	WKOLLVMJNQIZCI-UHFFFAOYSA-N	335	488	451	532	1022	988	1302	868	1308	607	333	289	497	771	696	12942	1197	794	2802	791
valine	313502	144	3	85:2124.0 86:7630.0 87:1944.0 88:1239.0 89:198.0 90:140.0 92:81.0 94:103.0 95:66.0 96:941.0 97:782.0 98:2720.0 99:1558.0 100:41058.0 101:6555.0 102:3952.0 103:6374.0 104:899.0 105:633.0 110:1390.0 111:263.0 112:2218.0 113:1055.0 114:6510.0 115:2943.0 116:1153.0 117:4102.0 118:1273.0 119:1387.0 120:34.0 121:95.0 122:89.0 123:66.0 124:112.0 125:82.0 126:230.0 128:5308.0 129:3668.0 130:4722.0 131:52…	C00183	6287	KZSNJWFQEVHDMF-BYPYZUCNSA-N	62716	88605	42440	37325	125522	125413	108621	156580	119010	73093	37475	29467	99401	19733	43528	196681	15429	37641	396701	48255
urocanic acid	699866	267	111728	85:313.0 87:525.0 90:48.0 92:857.0 93:650.0 94:562.0 95:402.0 96:119.0 97:238.0 98:447.0 106:164.0 108:254.0 109:139.0 110:97.0 111:112.0 113:178.0 119:213.0 120:676.0 121:825.0 122:133.0 123:123.0 124:368.0 125:41.0 127:62.0 129:459.0 131:896.0 133:526.0 134:199.0 135:1310.0 136:386.0 137:142.0 138:82.0 139:312.0 140:105.0 141:105.0 143:164.0 147:7340.0 148:1404.0 149:595.0 150:333.0 151:918.0 1…				255	370	281	276	416	594	1716	1563	345	256	209	207	838	304	635	9735	742	1098	2225	1267
uridine	861508	217	14815	85:38.0 86:16.0 87:11.0 88:11.0 89:85.0 91:9.0 92:3.0 93:5.0 94:11.0 95:26.0 97:5.0 99:146.0 100:46.0 101:72.0 103:551.0 104:39.0 105:323.0 107:5.0 109:17.0 110:8.0 111:3.0 112:3.0 113:55.0 114:1.0 115:80.0 116:27.0 117:70.0 118:2.0 119:12.0 121:6.0 122:6.0 125:1.0 127:42.0 129:189.0 130:39.0 131:87.0 132:7.0 133:129.0 134:30.0 135:16.0 136:2.0 137:1.0 138:2.0 140:13.0 141:13.0 142:8.0 143:122.0 …	C00299	6029	DRTQHJPVMGBUCF-XVFCMESISA-N	1410	1132	1077	1599	2545	1916	4407	2133	9721	2583	1952	1653	2062	1511	3001	14790	1169	2981	5602	1250
uric acid	730691	441	23	85:3006.0 86:5154.0 87:3017.0 88:706.0 89:685.0 91:208.0 92:147.0 93:161.0 94:85.0 95:336.0 96:306.0 97:450.0 98:2631.0 99:3540.0 100:32370.0 101:4842.0 102:2564.0 103:7632.0 104:909.0 105:1432.0 106:210.0 107:202.0 108:137.0 109:288.0 110:648.0 111:2136.0 112:611.0 113:1768.0 114:1646.0 115:2846.0 116:1906.0 117:4732.0 118:851.0 119:1234.0 120:212.0 121:150.0 122:111.0 123:193.0 124:531.0 125:10…	C00366	1175	LEHOTFFKMJEONL-UHFFFAOYSA-N	985	1307	466	389	2774	1660	1936	994	600	482	370	472	2252	435	2982	21792	407	1139	4304	853
urea	326574	189	3256	85:859.0 86:1343.0 87:2349.0 88:432.0 90:43.0 91:99.0 92:36.0 98:133.0 99:5452.0 100:6216.0 101:1289.0 102:803.0 103:149.0 107:195.0 110:309.0 111:554.0 113:326.0 114:765.0 115:629.0 116:182.0 117:375.0 118:388.0 126:44.0 127:542.0 129:155.0 130:2178.0 131:1631.0 132:1249.0 133:328.0 134:319.0 136:55.0 137:40.0 138:7.0 139:106.0 140:86.0 141:220.0 143:208.0 144:172.0 146:1945.0 147:24448.0 148:42…	C00086	1176	XSQUKJJJFZCRTK-UHFFFAOYSA-N	11888	7011	3586	2977	12172	7971	12741	13265	11851	8724	671	2792	89397	128990	42930	600975	17260	31154	323102	36976
uracil	385735	241	1664	85:23877.0 86:6864.0 87:3486.0 88:1560.0 89:1505.0 91:506.0 92:1505.0 94:764.0 95:4144.0 96:5848.0 97:5576.0 98:15495.0 99:393975.0 100:73814.0 101:20186.0 102:4727.0 103:6833.0 104:172.0 105:13750.0 106:1345.0 107:925.0 108:1437.0 109:10645.0 110:283.0 111:5609.0 112:2648.0 113:93747.0 114:5531.0 115:7598.0 116:2368.0 117:12999.0 118:2279.0 119:775.0 120:2223.0 122:686.0 123:297.0 124:2309.0 125…	C00106	1174	ISAKRJDGNUQOIC-UHFFFAOYSA-N	14845	2820	12169	13271	50537	38272	60998	66755	15701	7049	3419	3964	9645	13527	1475	5062	922	2533	2872	5736
UDP-N-acetylglucosamine	625003	226	62293	85:4594.0 86:2434.0 87:5676.0 88:2426.0 89:22785.0 90:2257.0 91:1405.0 92:340.0 94:1847.0 96:6574.0 97:93.0 99:8137.0 100:9605.0 101:16140.0 102:6431.0 103:46004.0 104:4259.0 105:3285.0 106:541.0 108:3269.0 109:1371.0 110:1904.0 111:2899.0 112:2358.0 113:15201.0 114:6085.0 115:11835.0 116:17008.0 117:69042.0 118:8172.0 119:7805.0 120:768.0 121:286.0 122:1242.0 123:330.0 124:1545.0 125:766.0 126:1…	C00043	445675	LFTYTUAZOPRMMI-CFRASDGPSA-N	749	1564	435	404	1254	1262	1804	1829	2563	2359	398	624	1150	969	1171	3234	1240	1268	1707	1030
UDP-glucuronic acid	585473	217	21705	85:836.0 86:140.0 89:1123.0 90:104.0 91:79.0 93:59.0 95:150.0 97:257.0 98:49.0 99:769.0 100:56.0 101:10488.0 102:871.0 103:3819.0 104:238.0 105:458.0 107:72.0 108:6.0 109:366.0 111:1096.0 112:28.0 113:631.0 114:58.0 115:828.0 116:9417.0 117:6717.0 118:797.0 119:682.0 120:43.0 121:42.0 122:1.0 123:812.0 124:139.0 125:97.0 126:23.0 127:433.0 129:8544.0 130:854.0 131:1568.0 132:223.0 133:3913.0 134:…	C00167	17473	HDYANYHVCAPMJV-LXQIFKJMSA-N	782	851	779	615	1636	1279	3287	1338	1923	2388	557	1019	1128	607	906	9351	933	1028	15374	5934
tyrosine	673283	218	68070	87:23595.0 89:111414.0 90:117260.0 91:238597.0 92:54999.0 93:2199.0 95:10000.0 100:2598751.0 101:503980.0 102:148323.0 103:115009.0 104:78812.0 105:125448.0 106:27217.0 107:41239.0 108:6474.0 109:14431.0 115:57546.0 116:26967.0 117:90374.0 118:106573.0 119:110128.0 120:21721.0 121:42196.0 122:7926.0 123:12673.0 124:1318.0 130:102981.0 131:228934.0 132:272951.0 133:492019.0 134:111375.0 135:150104…	C00082	6057	OUYCCCASQSFEME-QMMMGPOBSA-N	44215	58611	22685	16415	101923	75229	152988	122756	53000	37510	12565	14800	35164	28122	35607	208414	15477	22971	235214	35138
tyramine	664737	174	17381	85:11423.0 86:497290.0 87:41826.0 88:17095.0 89:17977.0 90:14664.0 91:27350.0 92:2331.0 93:2206.0 94:330.0 95:3925.0 96:515.0 97:1154.0 98:878.0 99:5395.0 100:205535.0 101:29626.0 102:26271.0 103:11920.0 104:5738.0 105:13899.0 106:1612.0 107:5101.0 108:518.0 109:2410.0 110:608.0 111:694.0 112:272.0 113:5828.0 114:4885.0 115:9457.0 116:18813.0 117:32728.0 118:5975.0 119:8565.0 120:1487.0 121:7764.…	C00483	5610	DZGWFCGJZKJUFP-UHFFFAOYSA-N	35236	77840	7461	8638	225607	71769	285636	282992	85211	66663	7015	17906	9853	13349	23937	441035	22039	9909	112719	26531
tryptophan	780482	202	14	86:650.0 87:425.0 89:261.0 100:3562.0 101:1584.0 102:1611.0 103:773.0 104:190.0 113:59.0 114:89.0 115:489.0 118:184.0 119:183.0 127:218.0 130:2243.0 131:264.0 132:923.0 133:652.0 144:250.0 145:420.0 146:217.0 147:2097.0 148:245.0 149:212.0 154:44.0 156:266.0 157:161.0 158:212.0 159:339.0 160:439.0 161:112.0 162:7.0 170:343.0 171:149.0 172:244.0 173:187.0 174:182.0 175:114.0 177:48.0 182:53.0 183:…	C00078	6305	QIVBCDIJIAJPQS-VIFPVBQESA-N	8024	18047	6253	8438	63737	25774	88883	66366	29492	14632	5838	4306	24295	7310	16119	131752	4856	13544	101097	13683
trehalose	948197	191	111823	85:94.0 98:34.0 99:34.0 103:3530.0 104:205.0 109:159.0 111:125.0 113:165.0 116:172.0 117:768.0 118:42.0 119:60.0 120:25.0 129:2648.0 130:212.0 131:480.0 132:80.0 133:615.0 135:78.0 139:73.0 140:35.0 147:3851.0 148:529.0 149:300.0 150:65.0 151:32.0 154:24.0 155:298.0 157:181.0 169:1745.0 170:122.0 171:166.0 173:76.0 174:14.0 177:56.0 181:35.0 189:344.0 190:84.0 191:3330.0 192:394.0 193:183.0 199:3…				3934	7583	4215	6557	11710	10726	50185	15501	10537	7450	3468	1894	622	1413	2302	9205	2102	2164	4772	1659
trans-4-hydroxyproline	484934	140	97	86:372.0 89:284.0 90:59.0 91:69.0 92:49.0 93:31.0 94:113.0 98:417.0 99:325.0 100:732.0 101:893.0 102:221.0 103:507.0 104:90.0 105:127.0 108:76.0 113:184.0 115:459.0 116:227.0 117:406.0 118:167.0 119:229.0 121:37.0 122:66.0 124:225.0 129:565.0 131:516.0 132:187.0 133:938.0 135:153.0 137:32.0 138:53.0 140:11400.0 141:1426.0 142:1450.0 143:252.0 144:87.0 145:79.0 147:2770.0 148:205.0 149:527.0 150:1…	C01157	5810	PMMYEEVYMWASQN-DMTCNVIQSA-N	11035	28701	4446	8004	94743	63037	69311	54733	37272	18347	3322	6502	64509	55070	75499	775326	76568	76662	162659	58016
tocopherol gamma-	1026121	223	4545	85:7.0 86:92.0 88:26.0 91:52.0 94:33.0 95:97.0 97:79.0 99:8.0 104:48.0 105:82.0 107:5.0 109:87.0 111:9.0 112:41.0 119:199.0 120:6.0 121:33.0 123:9.0 124:39.0 125:5.0 128:3.0 134:117.0 135:2.0 137:39.0 139:30.0 140:62.0 142:25.0 145:87.0 147:25.0 148:47.0 149:122.0 151:89.0 152:36.0 156:203.0 157:48.0 161:33.0 163:63.0 164:25.0 165:36.0 166:24.0 167:21.0 171:4.0 172:8.0 173:43.0 174:147.0 175:27.0…	C02483	92729	QUEDXNHFTDJVIY-DQCZWYHMSA-N	2132	4122	2265	2471	6843	1989	8920	4807	10161	5412	1894	1557	1636	826	1304	5685	1483	1687	2799	1204
tocopherol beta NIST	1022815	223	42194	85:68.0 93:9.0 95:72.0 97:57.0 101:38.0 107:36.0 111:19.0 123:55.0 127:63.0 129:202.0 130:38.0 136:55.0 142:24.0 143:39.0 145:98.0 152:6.0 153:2.0 155:35.0 159:62.0 164:8.0 165:77.0 166:38.0 167:38.0 175:69.0 176:70.0 177:140.0 179:134.0 180:79.0 181:32.0 183:18.0 186:9.0 188:18.0 189:66.0 192:33.0 193:427.0 194:381.0 195:216.0 196:45.0 198:15.0 203:20.0 204:10.0 205:59.0 206:20.0 207:797.0 208:3…	C14152	8989	WGVKWNUPNGFDFJ-CBIUGAAKSA-N	614	1225	570	757	1896	957	1780	1017	2559	1470	773	587	287	389	587	1037	540	648	496	604
tocopherol alpha-	1066526	237	72408	90:27.0 92:61.0 94:13.0 95:202.0 97:63.0 98:7.0 100:8.0 102:11.0 105:100.0 106:8.0 107:81.0 109:83.0 110:13.0 115:126.0 116:36.0 117:56.0 119:239.0 121:60.0 123:23.0 124:17.0 129:110.0 130:20.0 131:100.0 133:28.0 134:20.0 135:16.0 136:70.0 137:19.0 138:6.0 140:7.0 143:39.0 144:13.0 145:77.0 149:98.0 150:21.0 151:15.0 157:16.0 161:50.0 162:24.0 163:79.0 164:58.0 166:25.0 170:8.0 173:39.0 177:10.0 …	C00376	638015	NCYCYZXNIZJOKI-OVSJKPMPSA-N	13132	21111	12607	13035	37061	27983	36431	23333	39939	23377	12029	7454	8546	4292	7966	29010	5456	7937	15643	6889
thymine	420133	255	1692	85:666.0 86:403.0 87:19.0 88:154.0 89:59.0 93:39.0 95:146.0 96:167.0 97:1054.0 98:449.0 99:544.0 100:1474.0 101:116.0 102:23.0 105:17.0 106:562.0 107:491.0 108:82.0 109:39.0 110:831.0 111:563.0 112:311.0 113:8547.0 114:897.0 115:368.0 117:358.0 118:32.0 119:29.0 120:1384.0 121:49.0 123:97.0 124:39.0 125:126.0 126:53.0 127:157.0 129:12.0 130:638.0 131:1043.0 132:150.0 133:491.0 134:105.0 136:32.0 …	C00178	1135	RWQNBRDOKXIBIV-UHFFFAOYSA-N	5443	4168	3614	2830	7045	7665	6731	7518	2887	3063	1294	1436	3947	1523	1639	4601	1193	1855	4999	690
thymidine	349402	170	87703	85:2128.0 86:315.0 87:993.0 88:296.0 89:761.0 90:170.0 91:199.0 93:88.0 94:143.0 95:637.0 96:198.0 97:555.0 98:401.0 99:2720.0 100:964.0 101:6820.0 102:681.0 103:10367.0 104:790.0 105:668.0 109:307.0 111:3809.0 112:435.0 113:4473.0 114:564.0 115:1105.0 116:667.0 117:787.0 118:65.0 119:288.0 124:34.0 125:1815.0 126:288.0 127:3843.0 128:439.0 129:3217.0 130:471.0 131:1443.0 132:211.0 133:2376.0 134…	C00214	5789	IQFYYKKMVGJFEH-XLPZGREQSA-N	1017	314	549	648	300	538	593	326	737	244	299	490	410	288	281	402	286	289	761	287
threonine	410833	218	34161	85:85.0 86:270.0 87:738.0 88:1178.0 89:212.0 90:63.0 91:27.0 93:61.0 95:28.0 97:17.0 99:358.0 100:6.0 101:755.0 102:782.0 103:880.0 104:5.0 105:2.0 106:4.0 107:8.0 108:41.0 110:57.0 115:166.0 116:508.0 117:13060.0 118:1494.0 119:761.0 120:18.0 127:16.0 129:1839.0 130:839.0 131:558.0 132:28.0 133:856.0 134:502.0 136:30.0 137:43.0 139:15.0 140:193.0 144:142.0 145:431.0 146:21.0 147:4353.0 148:710.0…	C00188	6288	AYFVYJQAPQTCCC-GBXIJSLDSA-N	25691	59361	13337	12368	86840	81484	110871	126804	63628	48421	11409	18804	7510	2864	7095	42434	4368	4595	120019	4970
threonic acid	497572	292	172	86:78.0 87:500.0 88:136.0 89:1131.0 90:139.0 91:82.0 95:22.0 98:80.0 99:146.0 101:890.0 102:4177.0 103:5003.0 104:619.0 105:374.0 111:46.0 112:15.0 113:201.0 115:359.0 116:115.0 117:5872.0 118:496.0 119:430.0 121:39.0 128:64.0 129:1372.0 130:3055.0 131:1659.0 132:232.0 133:2893.0 134:460.0 135:237.0 136:30.0 141:29.0 143:619.0 144:80.0 145:104.0 147:16627.0 148:2848.0 149:2024.0 152:34.0 157:244.…	C01620	5460407	JPIJQSOTBSSVTP-STHAYSLISA-N	213	283	208	230	813	739	1738	1014	443	457	306	241	2485	1808	2825	19759	1283	2167	11982	3233
threitol	467595	217	770	85:123.0 86:39.0 87:235.0 88:92.0 89:794.0 91:41.0 92:65.0 93:48.0 94:22.0 97:38.0 101:1040.0 102:87.0 103:5119.0 104:409.0 105:302.0 106:38.0 112:26.0 113:47.0 114:17.0 115:225.0 116:875.0 117:3651.0 118:353.0 119:290.0 129:736.0 131:620.0 132:62.0 133:1389.0 134:137.0 135:41.0 143:141.0 145:31.0 147:6122.0 148:886.0 149:553.0 151:42.0 165:22.0 175:40.0 189:971.0 190:191.0 191:521.0 192:94.0 193…	C16884	169019	UNXHWFMMPAWVPI-QWWZWVQMSA-N	231	396	232	292	380	1028	602	588	580	500	310	206	4157	3520	4655	17514	4265	4412	3174	3349
taurine	558857	326	52024	85:2200.0 86:489.0 88:22.0 92:9.0 96:30.0 97:14.0 98:123.0 99:686.0 100:873.0 101:49.0 102:24.0 105:91.0 106:415.0 109:86.0 113:365.0 114:216.0 115:39.0 117:123.0 130:500.0 131:150.0 133:773.0 135:3.0 140:8.0 146:5.0 147:1357.0 148:227.0 149:49.0 151:3.0 152:28.0 160:93.0 172:167.0 174:512.0 175:74.0 182:22.0 184:6.0 186:28.0 188:360.0 225:206.0 226:5.0 227:7.0 238:89.0 248:41.0 254:2.0 325:29.0 …	C00245	1123	XOAAWQZATWQOTB-UHFFFAOYSA-N	426881	625842	562794	377134	42391	947902	290219	268125	970659	914140	263767	199504	257460	39439	31091	55969	46541	320009	326163	27199
tagatose	631835	307	33981	85:79.0 86:3623.0 87:140.0 88:1083.0 89:19467.0 90:3116.0 92:207.0 94:181.0 95:260.0 96:1171.0 101:4728.0 102:155.0 103:277573.0 104:24119.0 105:14099.0 106:2858.0 111:569.0 112:433.0 114:3213.0 115:2819.0 117:15123.0 118:3495.0 119:2158.0 120:1178.0 125:544.0 126:709.0 127:8754.0 128:865.0 129:17063.0 130:3195.0 131:12310.0 132:1286.0 133:28749.0 137:1064.0 138:62.0 140:835.0 141:691.0 142:5686.…	C00795	439312	LKDRXBCSQODPBY-OEXCPVAWSA-N	187	189	256	188	261	307	346	254	235	118	209	236	979	781	1003	5637	781	855	1815	665
sulfuric acid	282411	227	12266	85:304.0 87:1338.0 89:427.0 90:627.0 91:2568.0 92:299.0 93:437.0 94:219.0 95:38.0 98:17.0 100:576.0 102:801.0 103:2654.0 104:808.0 105:1171.0 106:909.0 107:6785.0 108:162.0 109:273.0 110:3976.0 114:441.0 115:1666.0 116:60.0 117:1133.0 118:2283.0 119:883.0 120:398.0 123:90.0 124:26.0 129:38.0 130:9958.0 131:5448.0 132:1296.0 133:3074.0 134:11823.0 135:2694.0 136:426.0 137:183.0 138:26.0 139:1384.0…	C00059	1118	QAOWNCQODCNURD-UHFFFAOYSA-N	6854	144	7199	223	126	585	105	132	781	2906	189	172	5510	133	143	106	171	1724	234	174
sucrose	918352	361	47180	87:1.0 89:322.0 101:230.0 103:3302.0 104:209.0 105:117.0 109:73.0 115:96.0 116:98.0 117:967.0 118:8.0 119:15.0 129:2403.0 130:183.0 131:488.0 132:5.0 133:831.0 134:4.0 139:1.0 142:3.0 143:335.0 144:86.0 145:114.0 147:3487.0 148:500.0 149:412.0 151:14.0 157:316.0 158:40.0 159:56.0 163:54.0 169:1579.0 170:193.0 171:113.0 173:84.0 175:11.0 178:19.0 181:25.0 182:9.0 183:85.0 184:26.0 187:6.0 189:510.…	C00089	5988	CZMRCDWAGMRECN-UGDNZRGBSA-N	1026	1845	1322	191	629	1441	845	4895	5467	840	1428	1193	179	204	524	3868	231	305	2685	178
succinic acid	370608	247	161	85:303.0 87:764.0 88:359.0 89:340.0 91:55.0 92:42.0 95:84.0 98:86.0 99:324.0 101:577.0 102:330.0 103:701.0 104:172.0 105:342.0 106:78.0 107:93.0 111:30.0 113:629.0 114:213.0 115:891.0 116:1231.0 117:1124.0 118:170.0 119:320.0 120:104.0 124:22.0 126:77.0 128:196.0 129:6064.0 130:1045.0 131:1466.0 132:345.0 133:2204.0 135:234.0 136:65.0 137:16.0 138:15.0 142:39.0 143:223.0 145:378.0 147:57887.0 148…	C00042	1110	KDYFGRWQOYBRFD-UHFFFAOYSA-N	15449	19916	12569	6589	26307	27600	59814	76139	15590	20041	4586	4879	57486	18345	27225	214377	623875	242242	17086	4783
stearic acid	787622	117	13	85:4191.0 86:1569.0 87:1271.0 88:840.0 89:3341.0 90:339.0 91:1247.0 92:198.0 93:2558.0 94:311.0 95:7043.0 96:882.0 97:6832.0 98:5171.0 99:2925.0 100:405.0 101:1507.0 102:583.0 103:508.0 104:58.0 105:3188.0 106:306.0 107:1125.0 108:164.0 109:2130.0 110:377.0 111:3168.0 112:1361.0 113:512.0 114:158.0 115:1020.0 116:7267.0 117:126653.0 118:11937.0 119:4908.0 120:246.0 121:958.0 122:149.0 123:575.0 1…	C01530	5281	QIQXTHQIDYTFRH-UHFFFAOYSA-N	446534	388952	200097	136399	1286161	713963	1229728	1033417	717335	471468	125552	166092	117409	94969	117791	635278	92730	101297	325383	102571
squalene	976237	95	23042	85:30.0 86:24.0 89:29.0 91:1210.0 92:419.0 93:2657.0 94:934.0 95:3637.0 96:426.0 97:225.0 105:675.0 106:136.0 107:1531.0 108:365.0 109:1353.0 110:180.0 111:108.0 112:7.0 115:78.0 116:94.0 117:38.0 118:27.0 119:622.0 120:164.0 121:1823.0 122:370.0 123:1104.0 124:151.0 125:39.0 128:103.0 129:12.0 131:224.0 132:45.0 133:266.0 134:264.0 135:782.0 136:1304.0 137:1202.0 138:116.0 139:4.0 140:15.0 141:1…	C00751	638072	YYGNTYWPHWGJRM-AAJYLUCBSA-N	1739	3441	1790	1815	5897	6585	5402	2927	10504	3660	536	928	6889	1242	7703	9365	5351	7517	10136	6052
spermidine	792924	144	1714	86:2249.0 87:97.0 88:90.0 98:50.0 99:209.0 100:1315.0 101:269.0 102:322.0 103:48.0 112:85.0 114:376.0 115:652.0 116:3899.0 117:324.0 118:176.0 123:24.0 126:189.0 128:490.0 129:447.0 130:615.0 131:43.0 132:12.0 140:80.0 142:727.0 144:4737.0 145:505.0 146:609.0 154:339.0 155:8.0 156:1970.0 157:646.0 158:219.0 159:4.0 160:1566.0 161:106.0 162:47.0 168:3.0 170:695.0 171:46.0 172:1272.0 173:230.0 174:…	C00315	1102	ATHGHQPFGPMSJY-UHFFFAOYSA-N	370	1163	1051	1043	18525	1180	10610	18675	3752	1268	1652	907	1963	1261	655	6797	2015	1717	1892	1185
sorbitol	667922	217	162	85:588.0 86:704.0 88:1768.0 89:8743.0 90:652.0 91:1094.0 92:168.0 93:127.0 94:89.0 97:2807.0 98:1048.0 99:1610.0 100:506.0 101:5089.0 102:848.0 103:48732.0 104:4923.0 105:2703.0 106:215.0 109:509.0 110:185.0 111:1108.0 112:146.0 113:1262.0 114:181.0 115:2342.0 116:957.0 117:28648.0 118:2694.0 119:2266.0 120:260.0 121:427.0 123:238.0 124:184.0 125:365.0 126:341.0 127:1107.0 129:20376.0 130:3176.0 …	C00794	5780	FBPFZTCFMRRESA-JGWLITMVSA-N	2071	6335	608	1594	770	449	9712	1503	2136	2101	985	896	42076	26360	38220	203337	31571	34916	256863	220858
sinapinic acid	788416	338	3181	85:149.0 86:82.0 88:11.0 89:1714.0 90:180.0 91:795.0 92:279.0 95:109.0 96:25.0 97:76.0 98:125.0 99:254.0 100:79.0 102:188.0 103:397.0 104:203.0 105:264.0 106:126.0 108:57.0 109:148.0 111:161.0 113:90.0 114:48.0 115:608.0 116:321.0 117:1024.0 118:36.0 119:866.0 120:415.0 121:184.0 122:33.0 124:61.0 128:148.0 130:314.0 131:511.0 132:760.0 133:614.0 134:157.0 135:828.0 136:157.0 137:119.0 138:20.0 1…	C20448	80642	PCSKKIUURRTAEM-UHFFFAOYSA-N	169	299	160	178	913	343	1055	725	595	325	310	203	987	682	399	19275	4665	4448	3834	1171
shikimic acid	611100	204	286	85:149.0 87:51.0 89:152.0 90:30.0 91:290.0 92:189.0 93:498.0 94:99.0 95:323.0 96:150.0 97:191.0 98:58.0 99:248.0 100:45.0 101:676.0 103:796.0 104:122.0 105:435.0 107:157.0 108:97.0 109:114.0 111:293.0 112:57.0 113:62.0 114:60.0 115:150.0 116:435.0 117:504.0 118:76.0 119:240.0 121:261.0 122:62.0 123:242.0 125:205.0 126:81.0 128:58.0 131:777.0 132:71.0 133:2652.0 134:351.0 135:280.0 137:3.0 138:27.…	C00493	8742	JXOHGGNKMLTUBP-HSUXUTPPSA-N	736	1192	441	535	3516	1788	2312	3647	3685	1592	493	494	5177	3189	3525	33201	1308	2938	18886	5350
serine	395020	218	25	85:536.0 86:1604.0 87:945.0 88:1874.0 89:1384.0 90:199.0 91:148.0 95:84.0 97:103.0 98:189.0 99:283.0 100:23226.0 101:3557.0 102:1780.0 103:3612.0 104:267.0 105:217.0 109:46.0 110:192.0 112:43.0 113:186.0 114:2146.0 115:2068.0 116:7090.0 117:3142.0 118:630.0 119:872.0 120:104.0 122:24.0 125:17.0 128:249.0 129:255.0 130:1752.0 131:2506.0 132:2800.0 133:5975.0 134:1177.0 135:499.0 141:90.0 142:206.0…	C00065	5951	MTCFGRXMJLQNBG-REOHCLBHSA-N	22466	47527	4336	5968	122158	71384	107671	126126	48140	39854	5100	13789	7024	3299	7109	71772	6078	4028	74665	960
saccharopine	858549	357	17264	85:336.0 91:56.0 94:299.0 95:5.0 99:270.0 100:970.0 102:193.0 103:704.0 110:25.0 112:161.0 114:215.0 115:518.0 116:222.0 118:7.0 120:67.0 122:343.0 123:51.0 124:41.0 128:524.0 129:268.0 132:90.0 134:108.0 135:90.0 140:234.0 142:489.0 144:106.0 145:105.0 147:334.0 148:502.0 152:4.0 154:168.0 155:462.0 156:3076.0 157:678.0 158:271.0 159:1237.0 160:34.0 164:3.0 165:48.0 167:69.0 168:712.0 169:415.0 …	C00449	160556	ZDGJAHTZVHVLOT-YUMQZZPRSA-N	277	415	337	287	725	407	931	675	474	313	252	200	274	257	236	2134	269	238	680	308
saccharic acid	699211	333	11214	85:376.0 86:223.0 87:56.0 89:377.0 90:30.0 91:59.0 93:137.0 94:112.0 95:140.0 99:663.0 100:177.0 101:426.0 102:1251.0 103:1710.0 104:173.0 105:104.0 106:11.0 108:89.0 110:106.0 111:181.0 112:63.0 113:312.0 114:10.0 115:253.0 116:35.0 117:1458.0 118:146.0 119:195.0 121:344.0 123:7.0 124:91.0 127:309.0 129:1394.0 130:600.0 131:1538.0 132:485.0 133:2043.0 134:499.0 135:122.0 138:17.0 139:23.0 140:81…	C00818	33037	DSLZVSRJTYRBFB-LLEIAEIESA-N	218	350	191	171	555	371	566	605	349	401	215	214	5097	4681	8116	73105	5359	6617	28495	7878
ribose	553135	217	1662	85:8071.0 86:9472.0 87:11706.0 88:7002.0 89:91105.0 90:8121.0 91:4369.0 92:716.0 93:150.0 94:1908.0 95:1008.0 96:977.0 97:1171.0 98:3992.0 99:8420.0 100:38767.0 101:35431.0 102:21246.0 103:1062555.0 104:101843.0 105:73545.0 106:4592.0 107:540.0 108:433.0 109:560.0 110:342.0 111:3649.0 112:4750.0 113:10117.0 114:23592.0 115:17668.0 116:13805.0 117:109230.0 118:11975.0 119:17425.0 120:1771.0 121:10…	C00121	5779	HMFHBZSHGGEWLO-SOOFDHNKSA-N	10033	16264	7301	14461	124200	59403	132153	160280	40846	12517	5598	8444	3702	3412	4210	18865	3861	4147	15338	6116
ribonic acid	597646	292	84543	86:34.0 87:189.0 88:350.0 89:1206.0 93:89.0 97:163.0 99:271.0 101:1055.0 102:1149.0 103:14449.0 104:1343.0 105:510.0 111:142.0 113:391.0 114:65.0 115:244.0 116:292.0 117:4183.0 118:357.0 119:78.0 125:85.0 129:1808.0 130:1437.0 131:1358.0 132:316.0 133:4108.0 134:646.0 135:379.0 141:281.0 142:49.0 143:1809.0 144:219.0 145:92.0 147:15767.0 148:2552.0 149:1820.0 150:145.0 151:61.0 157:484.0 159:32.0…	C01685	5460677	QXKAIJAYHKCRRA-BXXZVTAOSA-N	579	629	490	487	995	1138	3444	1321	951	967	455	393	18230	21452	22589	152843	17898	19735	46885	16689
ribitol	575497	217	7362	85:248.0 86:43.0 87:65.0 88:62.0 89:897.0 90:98.0 92:20.0 95:22.0 99:113.0 100:224.0 101:774.0 102:28.0 103:6316.0 104:624.0 105:415.0 107:35.0 109:433.0 110:374.0 111:71.0 112:1.0 113:273.0 114:80.0 115:19.0 116:274.0 117:7478.0 118:701.0 119:297.0 126:2.0 128:44.0 129:3713.0 130:874.0 131:1633.0 132:149.0 133:1838.0 134:180.0 135:129.0 136:1.0 140:1.0 142:152.0 143:478.0 145:98.0 146:11.0 147:7…	C00474	827	HEBKCHPVOIAQTA-ZXFHETKHSA-N	492	854	406	596	2673	2040	2836	2385	1268	1075	380	406	657	907	931	5623	1010	1003	10415	4377
raffinose	1120886	361	3190	85:33.0 86:57.0 89:118.0 97:9.0 99:119.0 101:141.0 103:2918.0 104:200.0 109:167.0 113:29.0 115:39.0 116:161.0 117:590.0 119:118.0 127:20.0 129:3784.0 130:442.0 131:389.0 132:40.0 133:755.0 139:34.0 141:95.0 142:74.0 143:448.0 144:16.0 145:42.0 147:2732.0 148:202.0 149:232.0 150:2.0 153:60.0 155:407.0 156:35.0 157:463.0 158:48.0 159:18.0 161:17.0 162:10.0 163:129.0 169:2550.0 170:335.0 171:169.0 1…	C00492	439242	MUPFEKGTMRGPLJ-ZQSKZDJDSA-N	472	261	326	479	1092	2513	1008	680	3523	7742	512	548	593	636	1185	3503	952	1127	710271	1754
quinic acid	634900	345	4523	87:107.0 91:114.0 92:3.0 93:26.0 99:91.0 100:4.0 106:51.0 108:3.0 112:77.0 115:536.0 119:77.0 120:17.0 121:29.0 123:21.0 124:12.0 125:18.0 126:140.0 127:330.0 130:94.0 131:533.0 132:2.0 133:745.0 134:431.0 136:13.0 137:5.0 138:6.0 139:136.0 141:559.0 143:468.0 147:4537.0 148:790.0 149:692.0 150:49.0 151:189.0 154:24.0 157:65.0 158:6.0 161:36.0 165:9.0 167:239.0 168:114.0 169:34.0 176:73.0 181:98.…	C00296	6508	AAWZDTNXLSGCEK-LNVDRNJUSA-N	172	238	180	247	243	296	273	306	362	170	187	179	5334	2752	5456	39681	4177	4812	11960	3568
pyruvic acid	213805	174	5864	86:84.0 89:7609.0 90:671.0 91:90.0 98:6.0 99:2390.0 100:1953.0 101:104.0 110:81.0 114:306.0 115:3591.0 116:333.0 117:2148.0 118:94.0 130:355.0 136:66.0 143:134.0 144:3.0 148:23.0 158:709.0 159:180.0 160:5.0 173:5.0 174:9542.0 175:1130.0 176:403.0 184:60.0 189:139.0 191:166.0 199:33.0 208:6.0 209:2.0 210:1.0 228:22.0 247:1.0 251:9.0 296:2.0 297:1.0 318:6.0 322:9.0 425:10.0	C00022	1060	LCTONWCANYUPML-UHFFFAOYSA-N	316	865	640	1325	1421	1261	920	1608	3163	220	1132	364	1079	696	1147	1422	1145	898	1426	1113
pyrrole-2-carboxylic acid	394886	240	483	85:197.0 86:123.0 87:373.0 88:254.0 92:277.0 93:53.0 94:332.0 96:322.0 98:159.0 99:30.0 101:198.0 102:209.0 105:114.0 106:250.0 107:47.0 108:1034.0 109:208.0 110:50.0 111:112.0 113:272.0 114:245.0 117:297.0 118:440.0 119:305.0 120:140.0 121:17.0 122:88.0 123:107.0 124:325.0 125:87.0 126:128.0 128:224.0 131:462.0 132:437.0 134:339.0 135:95.0 136:231.0 137:168.0 142:216.0 143:18.0 144:112.0 145:145…	C05942	12473	WRHZVMBBRYBTKZ-UHFFFAOYSA-N	338	599	328	358	1252	619	2827	1395	751	598	298	327	855	484	1326	9412	755	724	2309	649
pyrogallol	495011	239	26714	85:498.0 86:16526.0 87:2107.0 88:2473.0 89:795.0 90:285.0 91:2432.0 92:200.0 93:3235.0 95:1451.0 99:58.0 100:9299.0 101:2275.0 102:1668.0 103:3305.0 104:586.0 105:2226.0 106:279.0 107:2233.0 108:434.0 109:189.0 110:2555.0 112:1324.0 113:612.0 114:3010.0 115:213.0 116:331.0 117:387.0 118:197.0 119:2925.0 120:996.0 121:1804.0 123:1089.0 124:616.0 125:1137.0 126:4149.0 127:263.0 128:1518.0 129:2729.…				1375	1691	704	1867	1070	445	840	617	2708	932	1128	716	384	199	332	3474	322	336	1264	356
putrescine	588119	174	21703	85:624.0 86:17614.0 87:1954.0 88:701.0 95:37.0 96:1.0 97:93.0 98:646.0 99:2310.0 100:8640.0 101:1171.0 102:973.0 103:9.0 110:382.0 111:26.0 112:811.0 113:463.0 114:1772.0 115:664.0 116:1599.0 117:894.0 118:197.0 124:16.0 125:39.0 126:2092.0 127:226.0 128:1088.0 129:243.0 130:4521.0 131:1582.0 132:862.0 140:655.0 141:77.0 142:1872.0 143:265.0 144:500.0 145:66.0 146:2422.0 153:32.0 156:175.0 158:65…	C00138	1049	KIDHWZJUCRJVML-UHFFFAOYSA-N	4056	14361	2557	3371	9379	11026	15878	15882	24103	13740	3521	3240	20431	5379	23920	91652	44242	21322	5100	1766
pseudo uridine	813899	217	1688	86:237.0 88:11.0 89:59.0 98:89.0 99:253.0 100:1259.0 101:467.0 102:246.0 103:1528.0 104:31.0 105:44.0 106:207.0 107:166.0 109:7.0 110:112.0 111:375.0 113:146.0 114:80.0 115:64.0 116:328.0 117:474.0 118:55.0 122:3.0 124:1.0 125:164.0 127:342.0 128:214.0 129:1201.0 130:286.0 131:481.0 132:107.0 133:1244.0 134:252.0 136:17.0 137:5.0 140:118.0 141:89.0 142:644.0 143:887.0 144:172.0 145:62.0 147:4539.…	C02067	15047	PTJWIQPHWPFNBW-GBNDHIKLSA-N	1322	1505	736	641	5428	2490	1880	4393	1315	1028	474	621	17584	1058	21771	105289	13891	14225	23967	9506
propoxycarbonylglycine, ethyl ester NIST	412557	116	84544	86:827.0 89:81.0 90:62.0 100:2610.0 101:310.0 102:1928.0 103:169.0 104:585.0 115:1094.0 116:8349.0 117:1003.0 118:283.0 119:73.0 120:70.0 122:676.0 123:29.0 124:24.0 128:38.0 132:55.0 133:388.0 135:198.0 137:861.0 138:50.0 139:45.0 147:1894.0 149:255.0 176:273.0 191:70.0 210:41.0 238:35.0				597	1190	784	222	1035	1178	305	763	604	389	259	297	1217	613	441	2642	424	360	5028	272
propane-1,3-diol NIST	214380	177	282	85:801.0 86:145.0 87:673.0 99:342.0 100:269.0 101:1134.0 102:390.0 103:1442.0 104:191.0 105:263.0 113:55.0 115:7165.0 116:474.0 119:330.0 129:59.0 130:5199.0 131:1969.0 133:1784.0 135:367.0 145:32.0 147:17505.0 148:2962.0 149:1307.0 150:157.0 151:34.0 163:52.0 164:30.0 176:36.0 177:1417.0 178:147.0 179:81.0 180:21.0 183:38.0 186:23.0 192:22.0 201:32.0 203:21.0 205:278.0 213:45.0 227:17.0 231:24.0…	C02457	10442	YPFDHNVEDLHUCE-UHFFFAOYSA-N	13811	14310	19552	16933	11053	14115	5170	9878	14282	12387	17636	15258	16642	15833	15147	8985	15623	15069	10185	15087
proline	364716	142	8	85:2056.0 86:1998.0 87:940.0 88:328.0 89:338.0 90:51.0 92:149.0 94:210.0 95:311.0 96:577.0 97:573.0 98:1498.0 99:2820.0 100:4125.0 101:1740.0 102:731.0 103:1654.0 104:106.0 105:427.0 106:176.0 107:465.0 108:67.0 109:52.0 110:311.0 111:232.0 112:301.0 113:996.0 114:329.0 115:1985.0 116:429.0 117:1213.0 118:146.0 119:466.0 120:44.0 121:71.0 122:64.0 123:52.0 124:625.0 125:120.0 126:878.0 127:934.0 …	C00148	145742	ONIBWKKTOPOVIA-BYPYZUCNSA-N	31884	103190	27782	20698	137876	132212	184031	214518	75241	40115	19123	34507	872682	329554	866002	3017654	726425	778842	1777753	422484
piperidone	275603	156	34023	85:313.0 86:2133.0 87:100.0 89:10.0 91:1.0 92:54.0 93:54.0 94:68.0 95:129.0 97:4.0 98:339.0 99:78.0 100:2441.0 101:229.0 102:141.0 103:160.0 104:41.0 105:172.0 106:216.0 107:648.0 109:93.0 110:545.0 111:5.0 112:96.0 113:22.0 114:137.0 115:193.0 116:188.0 117:101.0 118:56.0 119:47.0 122:30.0 126:693.0 127:556.0 128:915.0 129:179.0 130:428.0 131:73.0 133:135.0 134:199.0 135:185.0 136:25.0 137:5.0 1…		12665	XUWHAWMETYGRKB-UHFFFAOYSA-N	1657	1039	1155	489	1451	3967	957	1043	3790	967	470	618	288	240	266	1730	275	365	553	197
pipecolinic acid	404121	156	2448	85:187.0 88:116.0 99:41.0 100:66.0 101:16.0 103:96.0 109:24.0 110:3.0 113:34.0 114:48.0 116:62.0 117:22.0 126:6.0 127:56.0 128:38.0 130:33.0 134:136.0 147:48.0 151:152.0 152:36.0 156:4170.0 157:475.0 158:163.0 168:30.0 171:57.0 181:23.0 184:125.0 186:10.0 193:50.0 216:8.0 227:24.0 230:88.0 231:22.0 299:135.0 300:78.0 304:20.0 318:8.0 363:26.0 391:1.0 400:3.0 407:6.0 410:5.0 435:5.0 467:3.0 487:21…		736316	HXEACLLIILLPRG-RXMQYKEDSA-N	2452	6733	2662	2390	15819	8221	6742	11225	9100	3602	1884	4472	773	761	723	4023	1459	832	877	781
pinitol	624716	260	115876	85:27527.0 86:4683.0 87:14913.0 88:5884.0 89:254617.0 90:20627.0 91:17537.0 92:1460.0 93:1599.0 94:1068.0 95:4330.0 96:1471.0 97:4068.0 98:3359.0 99:22494.0 100:3764.0 101:35311.0 102:9344.0 103:180413.0 104:17703.0 105:17623.0 106:1685.0 107:2299.0 108:600.0 109:8287.0 110:1289.0 111:18539.0 112:2705.0 113:11331.0 114:2434.0 115:17660.0 116:44863.0 117:30996.0 118:5614.0 119:24018.0 120:2859.0 1…				608	1214	567	829	860	386	2990	1235	3405	14395	1991	28	377735	310242	400694	317328	440597	406140	536127	330156
phytol	761712	143	3192	85:289.0 86:126.0 88:244.0 89:421.0 93:8.0 95:309.0 96:270.0 97:141.0 98:162.0 99:186.0 100:115.0 101:841.0 102:38.0 103:473.0 105:22.0 107:75.0 109:125.0 111:146.0 112:77.0 113:127.0 115:76.0 116:79.0 117:326.0 118:190.0 121:37.0 122:27.0 123:538.0 124:112.0 126:124.0 129:259.0 130:97.0 131:412.0 132:89.0 133:199.0 134:256.0 139:46.0 141:49.0 143:5116.0 144:663.0 145:148.0 147:569.0 149:92.0 155…	C01389	5280435	BOTWFXYSPFMFNR-PYDDKJGSSA-N	1068	1866	1249	1425	3327	4008	2990	2197	3948	1078	1008	828	624	866	1023	10182	1075	712	2127	703
p-hydroxylphenyllactic acid	654036	308	131590	85:2215.0 86:1344.0 87:2899.0 88:519.0 89:13136.0 90:2723.0 93:1102.0 94:158.0 95:1201.0 96:579.0 97:851.0 98:588.0 99:2702.0 101:4568.0 102:3343.0 103:11556.0 104:2403.0 105:4745.0 106:1128.0 107:1523.0 111:585.0 113:567.0 115:4542.0 116:3517.0 117:5703.0 119:16411.0 120:1714.0 121:1683.0 122:355.0 123:440.0 124:169.0 125:376.0 127:228.0 129:2603.0 130:2580.0 131:12108.0 132:3257.0 133:19695.0 1…	C03672	9378	JVGVDSSUAVXRDY-UHFFFAOYSA-N	291	317	199	238	269	425	2240	656	372	320	328	227	1288	1038	661	2866	661	1011	4949	1153
phosphate	346324	314	131517	85:62377.0 86:17364.0 87:90707.0 88:45892.0 89:316918.0 90:16864.0 91:12259.0 92:1668.0 93:784.0 94:2240.0 95:6176.0 96:38.0 97:4758.0 99:26646.0 100:5496.0 101:314993.0 102:24790.0 103:858808.0 105:42393.0 106:1345.0 107:4327.0 108:786.0 111:4113.0 113:35252.0 114:3204.0 115:131011.0 116:37239.0 117:1311008.0 119:106949.0 121:9968.0 123:1144.0 127:1499.0 128:7726.0 129:85560.0 131:168123.0 132:6…				7911	18660	5982	3635	35714	11311	34822	61255	16929	20192	3623	11569	2801	24848	8897	181381	3251	7196	13056	1359
phenylalanine	537804	218	33	85:116.0 86:960.0 87:386.0 88:130.0 89:524.0 90:333.0 91:7394.0 92:957.0 93:245.0 95:80.0 97:48.0 98:130.0 99:52.0 100:9746.0 101:1177.0 102:805.0 103:1034.0 104:243.0 105:388.0 107:71.0 113:39.0 114:39.0 115:219.0 116:165.0 117:780.0 118:464.0 119:424.0 120:416.0 121:430.0 122:59.0 123:39.0 129:97.0 130:1679.0 131:1133.0 132:1341.0 133:1146.0 134:336.0 135:293.0 136:49.0 138:34.0 139:49.0 140:25…	C00079	6140	COLNVLDHVKWLRT-QMMMGPOBSA-N	21875	26858	9590	7349	40768	33963	89847	62302	20653	13649	3143	4948	17377	3737	8631	48761	2342	5352	66476	7293
phenylacetic acid	368081	164	1733	85:15.0 86:1825.0 87:567.0 88:240.0 89:6578.0 90:5347.0 91:20552.0 92:1827.0 93:126.0 94:19.0 95:266.0 97:74.0 100:1526.0 101:518.0 102:229.0 103:171.0 105:671.0 106:137.0 108:56.0 112:135.0 116:127.0 117:4352.0 118:2311.0 119:769.0 120:88.0 121:1111.0 122:24.0 123:38.0 124:38.0 130:280.0 131:53.0 132:343.0 133:940.0 135:497.0 136:21.0 137:6176.0 138:606.0 139:203.0 140:14.0 144:86.0 146:76.0 148…	C07086	999	WLJVXDMOQOGPHL-UHFFFAOYSA-N	2393	5241	5687	5964	856	1051	11176	702	580	3180	3901	1403	226	240	201	580	239	295	377	219
phenol	218927	151	31889	91:2045.0 92:161.0 93:334.0 94:209.0 95:2491.0 96:415.0 97:231.0 105:135.0 106:56.0 110:100.0 111:75.0 112:21.0 120:80.0 121:643.0 122:37.0 123:637.0 124:89.0 125:41.0 131:307.0 132:52.0 134:140.0 135:1287.0 136:193.0 137:125.0 145:37.0 149:73.0 150:28.0 151:15374.0 152:2150.0 153:646.0 154:68.0 166:3125.0 167:465.0 168:102.0 170:10.0 174:109.0 189:40.0 246:20.0 287:37.0 300:22.0 317:16.0 324:18.…	C00146	996	ISWSIDIOOBJBQZ-UHFFFAOYSA-N	706	672	621	992	858	574	1177	774	551	882	735	497	719	591	589	1876	507	530	1278	634
pentitol	561721	307	16624	89:382.0 90:32.0 93:12.0 100:127.0 101:141.0 102:57.0 103:5552.0 104:377.0 105:31.0 110:101.0 113:98.0 115:27.0 117:1218.0 118:90.0 119:10.0 127:172.0 129:3002.0 130:931.0 131:555.0 133:909.0 134:160.0 141:20.0 143:185.0 144:135.0 147:4361.0 148:471.0 149:548.0 151:61.0 153:6.0 157:1007.0 158:82.0 159:54.0 161:29.0 163:129.0 171:32.0 173:7.0 175:78.0 177:56.0 184:126.0 186:4.0 187:24.0 189:406.0 …	D00061	827	HEBKCHPVOIAQTA-UHFFFAOYSA-N	451	492	334	329	538	449	674	435	776	430	310	476	5856	3449	5606	19011	5399	6479	7698	3767
pentadecanoic acid	674647	117	1680	85:1079.0 86:936.0 87:668.0 88:311.0 89:1235.0 90:252.0 91:363.0 92:121.0 93:924.0 94:23.0 95:2663.0 96:207.0 97:1950.0 98:1682.0 99:1097.0 100:375.0 101:739.0 102:111.0 103:398.0 105:1755.0 106:21.0 107:560.0 109:714.0 110:435.0 111:832.0 112:533.0 113:210.0 114:84.0 115:386.0 116:3014.0 117:51588.0 118:5064.0 119:2265.0 120:57.0 121:350.0 122:9.0 123:205.0 124:23.0 125:265.0 126:192.0 127:184.0…	C16537	13849	WQEPLUUGTLDZJY-UHFFFAOYSA-N	9306	13519	6856	5221	35885	28439	41524	28451	16939	8564	3396	2611	3839	7094	5570	27696	9703	5892	6567	5141
pelargonic acid	399229	117	50	85:95.0 86:236.0 88:109.0 89:242.0 90:68.0 94:18.0 95:61.0 96:43.0 98:137.0 99:208.0 101:214.0 102:71.0 105:367.0 116:364.0 117:7457.0 118:623.0 119:191.0 123:20.0 128:63.0 129:2753.0 130:235.0 131:2172.0 132:1576.0 133:343.0 143:171.0 144:20.0 145:577.0 146:129.0 149:75.0 150:22.0 157:39.0 159:78.0 171:92.0 172:28.0 187:106.0 201:79.0 215:2429.0 216:383.0 217:112.0 221:143.0 222:38.0 252:13.0 25…	C01601	8158	FBUKVWPVBMHYJY-UHFFFAOYSA-N	3380	7213	3646	9987	8198	6593	5463	4108	12269	3680	4172	6872	3728	5574	4064	1933	8058	4613	2714	4389
parabanic acid NIST	464991	100	4944	86:184.0 100:2598.0 101:191.0 102:43.0 107:53.0 110:113.0 132:10.0 180:10.0 184:81.0 185:1.0 215:53.0 216:3.0 243:231.0 258:5.0 312:3.0 349:7.0 360:7.0 402:7.0 409:10.0 429:9.0 433:1.0 447:3.0 480:21.0 483:7.0 496:10.0	C00802	67126	ZFLIKDUSUDBGCD-UHFFFAOYSA-N	1653	4278	938	1543	4031	1509	14291	6346	4575	5371	1557	1293	1702	1422	2127	11003	1549	1313	9356	1668
pantothenic acid	690887	291	31356	86:142.0 87:115.0 88:61.0 89:123.0 91:147.0 93:29.0 97:25.0 98:459.0 100:211.0 101:202.0 102:407.0 103:6738.0 104:460.0 105:272.0 106:32.0 114:19.0 115:305.0 116:236.0 117:4122.0 118:351.0 119:205.0 120:33.0 121:29.0 122:19.0 124:194.0 128:128.0 129:1113.0 130:360.0 131:394.0 132:39.0 133:428.0 134:46.0 135:88.0 143:489.0 144:621.0 145:402.0 146:236.0 147:1702.0 148:191.0 149:222.0 156:34.0 157:2…	C12276	6613	GHOKWGTUZJEAQD-ZETCQYMHSA-N	792	946	68	437	2741	3842	5772	4891	488	419	273	279	469	495	547	1846	579	528	8333	3092
palmitoleic acid	706508	311	96	85:405.0 86:127.0 87:100.0 88:106.0 89:342.0 90:32.0 91:410.0 92:134.0 93:696.0 94:296.0 95:1599.0 96:1826.0 97:1110.0 98:1428.0 99:386.0 100:76.0 101:299.0 102:133.0 105:458.0 107:371.0 108:267.0 109:604.0 110:792.0 111:403.0 112:293.0 113:104.0 114:41.0 115:49.0 116:721.0 117:8045.0 118:759.0 119:439.0 120:82.0 121:328.0 123:517.0 124:259.0 125:141.0 129:6070.0 130:660.0 131:1353.0 132:963.0 13…	C08362	445638	SECPZKHBENQXJG-FPLPWBNLSA-N	989	2357	1238	655	2892	2462	5284	1468	2010	1112	604	265	406	283	284	523	244	312	533	284
palmitic acid	713809	313	11	85:5547.0 86:2174.0 87:1945.0 88:1374.0 89:4967.0 90:773.0 91:1518.0 92:318.0 93:3798.0 94:511.0 95:10592.0 96:1486.0 97:8747.0 98:6953.0 99:4528.0 100:714.0 101:2700.0 102:872.0 103:543.0 105:5528.0 106:406.0 107:1555.0 108:180.0 109:2908.0 110:516.0 111:3724.0 112:1696.0 113:834.0 114:115.0 115:1629.0 116:11477.0 117:187825.0 118:18078.0 119:7322.0 120:225.0 121:1203.0 122:69.0 123:876.0 124:28…	C00249	985	IPCSVZSSVZVIGE-UHFFFAOYSA-N	61281	71890	38610	20303	213073	97445	258409	137829	99462	72438	18133	26154	12678	9493	10022	65721	9478	9261	36816	10332
oxoproline	485935	156	10	85:3305.0 86:3646.0 88:224.0 89:349.0 92:90.0 93:31.0 94:268.0 97:300.0 98:1005.0 99:1224.0 100:2213.0 101:88.0 102:773.0 103:769.0 104:198.0 105:507.0 106:72.0 108:279.0 109:95.0 110:674.0 111:220.0 112:3321.0 113:1081.0 114:1752.0 115:792.0 116:101.0 117:1281.0 118:207.0 119:332.0 122:383.0 123:65.0 124:48.0 126:536.0 127:49.0 128:356.0 129:115.0 130:114.0 131:2158.0 132:618.0 133:4526.0 134:75…	C01879	7405	ODHCTXKNWHHXJC-VKHMYHEASA-N	222302	252010	125040	76330	262687	240736	1469561	760442	293645	345880	71347	91541	149552	105739	126777	1333370	82764	108559	595590	86976
oxalic acid	260513	190	4923	85:642.0 86:564.0 88:852.0 89:2725.0 90:394.0 91:354.0 92:72.0 93:452.0 95:374.0 99:782.0 100:169.0 101:3135.0 102:7162.0 103:10813.0 104:1629.0 105:3087.0 106:416.0 107:839.0 108:169.0 109:471.0 110:173.0 111:137.0 113:787.0 114:94.0 115:3681.0 116:1325.0 117:6042.0 118:1002.0 119:1067.0 120:91.0 121:33.0 122:65.0 123:314.0 124:97.0 125:300.0 129:68.0 130:184.0 131:11895.0 132:2017.0 133:14362.0…	C00209	971	MUBZPKHOEPUJKR-UHFFFAOYSA-N	608	532	425	84	265	823	2459	806	825	1128	278	190	515	407	383	1102	255	230	540	187
orotic acid	586317	254	18492	86:145.0 93:50.0 97:74.0 99:33.0 100:658.0 101:27.0 117:39.0 124:23.0 131:210.0 132:36.0 133:51.0 140:16.0 147:494.0 153:16.0 158:39.0 167:49.0 174:219.0 214:30.0 225:13.0 226:22.0 239:84.0 246:15.0 253:160.0 254:1313.0 255:366.0 256:147.0 257:19.0 269:169.0 270:80.0 271:22.0 282:29.0 298:15.0 313:14.0 328:15.0 336:13.0 356:52.0 357:395.0 358:187.0 359:82.0 360:19.0 371:27.0 372:28.0 397:15.0 400…	C00295	967	PXQPEWDEAKTCGB-UHFFFAOYSA-N	435	538	268	219	601	426	816	642	669	535	280	240	2396	716	1848	20582	877	1920	6066	571
ornithine	527113	142	1821	85:252.0 86:569.0 87:548.0 88:467.0 89:1118.0 90:393.0 94:104.0 95:111.0 96:181.0 97:341.0 98:542.0 99:225.0 100:4351.0 101:232.0 102:4646.0 103:662.0 104:345.0 105:178.0 106:63.0 107:181.0 108:4.0 109:6.0 110:358.0 111:16.0 112:222.0 113:200.0 114:874.0 115:3565.0 116:287.0 117:1730.0 118:380.0 119:233.0 124:193.0 125:16.0 126:683.0 128:2450.0 129:1396.0 130:1712.0 131:801.0 132:778.0 133:1042.0…	C00077	6262	AHLPHDHHMVZTML-BYPYZUCNSA-N	77549	118929	3536	6459	108044	70457	184202	159247	77303	72923	4088	17465	9593	10476	9790	291029	12366	9286	97052	16169
ononitol	679510	260	16603	85:396.0 87:293.0 89:3155.0 90:271.0 91:10.0 98:16.0 99:218.0 100:174.0 101:303.0 102:73.0 103:2681.0 104:196.0 105:6.0 110:80.0 111:196.0 113:55.0 114:4.0 116:390.0 117:315.0 119:148.0 125:31.0 127:104.0 129:2810.0 130:217.0 131:944.0 133:4755.0 134:151.0 135:178.0 142:23.0 143:336.0 144:59.0 145:190.0 146:170.0 147:6940.0 148:785.0 149:521.0 155:56.0 156:33.0 157:567.0 158:97.0 159:1818.0 160:5…		230881	DSCFFEYYQKSRSV-UHFFFAOYSA-N	192	163	184	195	152	151	207	160	120	424	208	154	773	294	776	4831	580	654	1140	413
oleic acid	779120	339	43	85:2268.0 86:703.0 87:608.0 88:472.0 89:1302.0 90:134.0 91:1987.0 92:342.0 93:2662.0 94:1268.0 95:7406.0 96:10672.0 97:6738.0 98:7712.0 99:1578.0 100:201.0 101:682.0 102:145.0 103:388.0 104:124.0 105:1450.0 106:261.0 107:1323.0 108:726.0 109:3302.0 110:3665.0 111:2689.0 112:1153.0 113:264.0 114:114.0 115:259.0 116:3180.0 117:34280.0 118:3347.0 119:2670.0 120:259.0 121:1238.0 122:553.0 123:2546.0 …	C00712	445639	ZQPPMHVWECSIRJ-KTKRTIGZSA-N	20106	51103	25311	14501	81886	57814	112836	30560	66146	28157	5985	9926	4900	2901	2877	11956	3114	2514	11285	3762
octanol NIST	247010	187	49382	87:1150.0 88:3971.0 89:6838.0 90:728.0 91:2585.0 92:325.0 97:217.0 98:774.0 99:991.0 101:2239.0 103:43678.0 104:4151.0 105:4720.0 106:460.0 107:215.0 109:41.0 110:60.0 111:2305.0 112:2267.0 113:190.0 115:1892.0 121:11.0 129:1278.0 130:152.0 132:334.0 135:127.0 137:61.0 139:27.0 141:38.0 142:1.0 143:1057.0 144:560.0 145:410.0 146:293.0 149:1630.0 153:28.0 157:184.0 158:127.0 159:22.0 160:133.0 161…			KBPLFHHGFOOTCA-UHFFFAOYSA-N	903	857	875	828	659	918	764	891	872	660	669	939	701	757	478	706	637	721	777	452
octadecylglycerol	928878	205	104598	85:1831.0 86:134.0 87:138.0 88:115.0 89:743.0 90:83.0 91:171.0 92:39.0 93:52.0 95:256.0 96:162.0 97:977.0 98:173.0 99:522.0 101:1457.0 102:162.0 103:3138.0 104:204.0 105:391.0 106:54.0 107:36.0 108:56.0 109:132.0 110:53.0 111:262.0 112:70.0 113:205.0 115:569.0 116:1378.0 117:8624.0 118:625.0 119:566.0 120:50.0 125:110.0 126:47.0 127:111.0 129:1655.0 130:3660.0 131:3655.0 132:694.0 133:5745.0 134:…			OGBUMNBNEWYMNJ-UHFFFAOYSA-N	999	2348	1077	1354	4867	4637	10574	6651	4882	2301	939	905	2689	1579	3237	34076	2034	2229	8952	2523
octadecanol	755409	327	997	85:3812.0 86:224.0 87:853.0 88:401.0 89:7207.0 90:593.0 91:2611.0 92:281.0 93:206.0 94:57.0 95:784.0 96:291.0 97:9121.0 98:859.0 99:2097.0 100:378.0 101:3627.0 102:510.0 103:8469.0 104:862.0 105:36.0 109:308.0 110:74.0 111:3878.0 112:352.0 113:980.0 115:1693.0 116:209.0 121:32.0 123:60.0 124:45.0 125:1173.0 126:164.0 127:120.0 129:1075.0 137:28.0 139:257.0 140:47.0 141:118.0 143:377.0 144:41.0 14…		8221	GLDOVTGHNKAZLK-UHFFFAOYSA-N	854	1101	731	851	1024	1162	2215	2297	1993	1208	720	640	290	482	229	481	302	223	1068	485
O-acetylserine	414914	174	3943	85:50.0 88:106.0 89:497.0 90:71.0 91:67.0 92:42.0 93:18.0 95:6.0 100:1115.0 101:583.0 102:369.0 103:258.0 104:89.0 107:294.0 108:42.0 110:29.0 111:25.0 112:39.0 114:153.0 115:82.0 116:2248.0 117:605.0 118:166.0 127:20.0 128:35.0 129:92.0 130:222.0 131:1052.0 132:2219.0 133:371.0 134:647.0 136:37.0 143:114.0 144:320.0 146:17.0 147:692.0 149:416.0 153:1.0 158:108.0 160:21.0 167:25.0 172:25.0 174:33…	C00979	99478	VZXPDPZARILFQX-BYPYZUCNSA-N	279	774	377	573	1327	1098	1492	1174	1076	968	586	363	266	385	384	1052	409	296	367	363
norvaline	326715	144	84561	85:491.0 86:620.0 87:1347.0 88:555.0 89:270.0 90:21.0 91:629.0 92:203.0 94:223.0 95:100.0 96:202.0 97:198.0 98:556.0 99:281.0 100:3028.0 101:791.0 102:238.0 103:1321.0 104:271.0 105:585.0 106:336.0 111:561.0 112:234.0 114:1043.0 115:530.0 116:354.0 117:891.0 118:228.0 120:19.0 122:111.0 123:119.0 125:135.0 128:1045.0 129:421.0 130:833.0 131:1324.0 132:477.0 133:1391.0 135:525.0 139:158.0 140:84.0…	C01826	65098	SNDPXSYFESPGGJ-BYPYZUCNSA-N	1640	3437	1217	1138	4133	6578	8004	9445	9913	3089	2195	1493	477	461	440	1393	503	319	721	297
nornicotine	495231	142	16943	86:784.0 87:255.0 88:712.0 89:376.0 90:144.0 91:1806.0 92:2187.0 93:1209.0 94:1038.0 95:293.0 97:259.0 100:1110.0 102:282.0 103:385.0 104:245.0 105:328.0 106:1590.0 107:271.0 108:197.0 109:193.0 114:259.0 116:137.0 118:2488.0 119:935.0 120:1975.0 121:199.0 122:813.0 124:50.0 125:61.0 126:301.0 128:346.0 130:841.0 134:1096.0 136:10487.0 137:1364.0 138:523.0 139:12.0 140:357.0 142:79034.0 143:8008.…	C06524	412	MYKUKUCHPMASKF-UHFFFAOYSA-N	521	955	377	408	1041	1204	1634	1242	1329	703	277	303	278	221	308	969	290	313	420	254
N-methylalanine	288133	130	46153	98:431.0 103:361.0 127:88.0 128:210.0 130:18385.0 131:1890.0 142:364.0 218:235.0 219:19.0 232:139.0 233:14.0 242:5.0 281:20.0 342:4.0 370:1.0 378:12.0 415:3.0 484:3.0 497:12.0	C02721	5288725	GDFAOVXKHJXLEI-VKHMYHEASA-N	8521	18316	4006	11420	31558	61379	19284	36864	39165	24572	11747	13112	7611	3493	4341	21666	6014	3685	8626	3211
nicotinic acid	366992	180	285	85:402.0 86:47.0 87:81.0 90:191.0 91:76.0 94:43.0 99:36.0 100:31.0 103:50.0 105:288.0 106:4046.0 107:327.0 109:67.0 110:145.0 118:33.0 122:66.0 123:45.0 126:72.0 129:143.0 134:280.0 135:48.0 136:4959.0 137:603.0 138:162.0 139:22.0 153:17.0 156:104.0 158:16.0 160:19.0 165:17.0 166:29.0 167:25.0 171:18.0 175:13.0 179:34.0 180:4823.0 181:551.0 182:132.0 184:156.0 195:164.0 196:32.0 198:40.0 200:20.0…	C00253	938	PVNIIMVLHYAWGP-UHFFFAOYSA-N	11089	15242	8495	10229	43913	44303	61753	50801	19564	8821	3752	3841	15015	11837	12629	55722	14289	18866	13599	9215
nicotinamide	469827	179	1749	85:163.0 86:62.0 88:15.0 93:250.0 94:28.0 95:14.0 99:2.0 100:441.0 102:35.0 104:246.0 105:493.0 106:197.0 107:167.0 108:39.0 110:86.0 113:68.0 114:53.0 119:38.0 122:5.0 130:17.0 131:146.0 133:48.0 136:1730.0 137:162.0 138:49.0 143:12.0 147:1383.0 148:106.0 149:87.0 151:12.0 161:6.0 162:2.0 171:59.0 174:10.0 175:40.0 179:4411.0 180:519.0 181:144.0 183:21.0 184:100.0 186:1.0 189:21.0 190:22.0 191:1…	C00153	936	DFPAKSUCGFBDDF-UHFFFAOYSA-N	4741	5261	1966	1158	6031	8442	8226	5710	12642	9862	1744	4117	879	754	438	2115	868	961	820	640
nicotianamine	898928	186	4701	85:1045.0 86:2209.0 87:492.0 88:565.0 89:531.0 90:17.0 91:24.0 92:91.0 93:60.0 94:2698.0 95:943.0 96:3824.0 97:768.0 98:953.0 99:875.0 100:6932.0 101:1241.0 102:2847.0 103:7119.0 104:1527.0 105:301.0 106:281.0 107:1.0 108:595.0 109:248.0 110:374.0 111:147.0 112:876.0 113:681.0 114:3367.0 115:1337.0 116:3362.0 117:2278.0 118:457.0 119:120.0 120:106.0 121:331.0 122:538.0 123:901.0 124:543.0 125:476…	C05324	9882882	KRGPXXHMOXVMMM-CIUDSAMLSA-N	265	312	181	173	3206	573	865	1594	309	225	269	490	201	7178	326	200323	13501	304	606	1278
N-acetylmannosamine	735323	319	3244	85:1141.0 86:451.0 87:885.0 88:794.0 89:7966.0 90:778.0 91:624.0 93:87.0 94:49.0 95:261.0 96:255.0 97:763.0 98:285.0 99:645.0 100:1414.0 101:2282.0 102:588.0 103:22851.0 104:2059.0 105:1722.0 106:141.0 108:12.0 109:340.0 110:235.0 111:311.0 113:842.0 114:5548.0 115:953.0 116:1164.0 117:12085.0 118:1540.0 119:1530.0 120:118.0 123:92.0 125:29.0 126:101.0 127:736.0 128:479.0 129:16363.0 130:2769.0 1…	C00645	439281	OVRNDRQMDRJTHS-ZTVVOAFPSA-N	355	352	287	357	613	426	4750	1649	947	409	305	285	479	282	406	1382	550	478	556	255
N-acetylglycine NIST	356109	174	97747	86:561.0 87:403.0 88:644.0 89:35.0 99:219.0 100:176.0 101:274.0 102:648.0 104:5441.0 105:335.0 106:5.0 107:486.0 110:168.0 114:460.0 116:32.0 117:38.0 121:7.0 127:384.0 130:6095.0 131:81.0 132:3092.0 133:35.0 136:105.0 138:17.0 139:26.0 143:55.0 144:59.0 145:3349.0 146:531.0 171:15.0 174:3449.0 175:233.0 176:69.0 180:58.0 182:18.0 184:378.0 195:12.0 199:51.0 207:70.0 211:93.0 241:33.0 242:3.0 257…		10972	OKJIRPAQVSHGFK-UHFFFAOYSA-N	239	223	217	222	215	235	434	227	219	172	235	204	338	219	240	1014	203	283	384	313
N-acetylglutamate	604748	216	62256	85:107814.0 86:18458.0 87:11769.0 88:11138.0 89:14892.0 90:2982.0 91:3720.0 92:524.0 93:740.0 94:486.0 95:6384.0 96:2407.0 97:5303.0 98:35189.0 99:25848.0 100:19887.0 101:23815.0 102:9882.0 103:77075.0 104:9354.0 105:4287.0 106:699.0 107:415.0 108:1738.0 109:1106.0 110:2483.0 111:20118.0 112:15357.0 113:5447.0 114:10062.0 115:11909.0 116:108594.0 117:47576.0 118:12294.0 119:6445.0 120:703.0 121:5…	C00624	70914	RFMMMVDNIPUKGG-YFKPBYRVSA-N	547	1820	521	785	1502	3334	6292	3509	2973	1747	177	1163	841	780	51	2849	280	670	567	292
n-acetyl-d-hexosamine	746341	319	1674	85:448.0 86:230.0 88:655.0 89:9641.0 90:778.0 99:345.0 100:2544.0 101:2131.0 102:964.0 103:45456.0 104:4561.0 105:1970.0 106:10.0 113:655.0 114:2492.0 115:766.0 116:104.0 117:11596.0 118:1129.0 119:1434.0 126:279.0 127:100.0 128:346.0 129:15183.0 130:2624.0 131:3200.0 133:18066.0 134:1988.0 135:689.0 140:72.0 141:221.0 142:588.0 143:1887.0 144:357.0 146:152.0 147:49213.0 148:7660.0 149:5097.0 150…	C03878	24139	OVRNDRQMDRJTHS-FMDGEEDCSA-N	984	1243	865	1259	4530	3104	8879	6577	3332	1210	731	454	883	1049	1464	2934	1264	1123	3981	1508
N-acetyl-D-galactosamine	723255	202	110343	85:627.0 86:261.0 87:21356.0 88:1373.0 89:5326.0 90:130.0 91:161.0 95:237.0 96:68.0 97:1088.0 98:343.0 99:1634.0 100:2143.0 101:1471.0 102:1075.0 103:9375.0 104:938.0 105:1028.0 107:87.0 108:134.0 109:278.0 111:454.0 112:509.0 113:954.0 114:629.0 115:703.0 116:3570.0 117:10573.0 118:1265.0 119:647.0 120:158.0 122:136.0 123:291.0 124:123.0 125:136.0 126:277.0 127:331.0 128:962.0 129:16447.0 130:32…				143	386	233	467	3264	609	9772	17962	3504	1107	460	246	497	265	394	511	334	430	633	274
N-acetylaspartic acid	548028	158	4081	85:424.0 86:274.0 87:183.0 88:123.0 93:100.0 94:61.0 95:123.0 98:237.0 99:211.0 100:820.0 101:420.0 102:186.0 103:219.0 104:72.0 107:36.0 109:95.0 110:133.0 111:191.0 112:302.0 113:107.0 114:107.0 115:220.0 116:1962.0 117:4292.0 118:543.0 119:205.0 120:45.0 121:29.0 123:35.0 124:18.0 128:132.0 129:1942.0 130:860.0 131:1103.0 132:1033.0 133:678.0 134:131.0 135:58.0 137:52.0 138:25.0 139:83.0 141:4…	C01042	65065	OTCCIMWXFLJLIA-BYPYZUCNSA-N	20925	39486	27807	18096	12671	13591	28353	20003	48300	34021	14406	13038	5968	4850	5474	25392	10081	10462	46201	21097
myristic acid	634414	285	127	85:1672.0 86:922.0 87:259.0 88:617.0 89:2301.0 90:194.0 91:565.0 93:1089.0 94:262.0 95:2947.0 96:479.0 97:1977.0 98:1752.0 99:1650.0 100:382.0 101:1406.0 104:452.0 105:1305.0 106:321.0 107:394.0 108:204.0 109:725.0 110:354.0 111:699.0 112:710.0 116:3547.0 117:55137.0 118:5160.0 119:1775.0 120:155.0 121:314.0 122:68.0 123:74.0 124:132.0 125:204.0 128:186.0 129:23236.0 130:2963.0 131:10163.0 132:11…	C06424	11005	TUNFSRHWOTWDNC-UHFFFAOYSA-N	4311	4320	2093	1176	11022	6018	13313	7418	6040	5419	764	2041	888	437	781	4418	782	682	1414	173
myo-inositol	731021	305	24347	85:18.0 87:302.0 88:118.0 89:248.0 90:4.0 92:38.0 94:27.0 97:55.0 98:95.0 99:262.0 100:138.0 101:281.0 102:26.0 103:2005.0 104:329.0 105:137.0 107:121.0 108:50.0 109:101.0 110:52.0 111:293.0 112:95.0 113:237.0 114:92.0 115:34.0 116:48.0 117:1103.0 118:43.0 119:114.0 120:67.0 121:65.0 126:63.0 127:302.0 128:177.0 129:2516.0 130:107.0 131:804.0 132:51.0 133:1882.0 134:82.0 136:2.0 139:1.0 140:48.0 …	C00137	892	CDAISMWEOUEBRE-UHFFFAOYSA-N	728	1703	473	723	5156	6475	6492	5266	4548	10012	1515	1497	109179	625	148423	369173	156446	156098	73001	79658
mucic acid	709842	333	6426	85:27.0 88:2.0 89:28.0 90:101.0 93:21.0 95:66.0 99:171.0 101:153.0 102:448.0 103:1679.0 104:125.0 105:13.0 106:2.0 107:23.0 110:36.0 111:100.0 115:17.0 117:651.0 118:112.0 121:8.0 124:1.0 128:77.0 129:1082.0 130:312.0 131:424.0 133:1205.0 134:12.0 135:82.0 136:4.0 137:3.0 139:2.0 140:41.0 141:17.0 142:106.0 143:1480.0 144:111.0 145:32.0 146:17.0 147:6387.0 148:679.0 149:640.0 150:1.0 152:3.0 153:…	C00879	3037582	DSLZVSRJTYRBFB-DUHBMQHGSA-N	165	212	165	188	176	220	149	206	175	171	232	180	226	195	247	2475	254	276	5039	932
monomyristin	838305	343	97325	85:2267.0 86:155.0 87:266.0 88:191.0 89:1079.0 90:93.0 93:174.0 94:140.0 95:2721.0 96:151.0 97:1617.0 98:472.0 99:467.0 100:29.0 101:4826.0 102:358.0 103:3998.0 104:229.0 105:244.0 107:108.0 109:1496.0 111:983.0 112:118.0 113:245.0 115:330.0 116:2438.0 117:3520.0 118:294.0 119:216.0 121:96.0 123:657.0 125:76.0 128:28.0 129:4386.0 130:725.0 131:2022.0 132:732.0 133:2276.0 134:181.0 135:134.0 137:2…		79050	DCBSHORRWZKAKO-UHFFFAOYSA-N	648	1297	761	465	1750	843	2169	814	1833	796	408	474	317	224	173	282	205	200	321	219
methylhexose nist	616058	204	16692	85:494.0 86:123.0 87:501.0 89:4661.0 90:281.0 93:87.0 94:97.0 95:53.0 96:37.0 97:94.0 99:347.0 100:131.0 101:1379.0 102:249.0 103:4316.0 104:358.0 105:406.0 106:9.0 107:129.0 109:40.0 111:123.0 112:39.0 113:225.0 115:500.0 116:1349.0 117:2783.0 118:213.0 119:753.0 120:95.0 121:96.0 123:26.0 125:38.0 126:5.0 128:55.0 129:6069.0 130:761.0 131:2545.0 132:333.0 133:10959.0 134:1419.0 135:786.0 141:8.…		560150	QRAXLHLYZJCAKB-UHFFFAOYSA-N	616	5099	391	1337	3026	14080	532	3584	4416	1485	1277	527	613	428	740	4123	622	667	1539	696
methionine sulfoxide	637588	128	1678	85:111.0 86:364.0 88:603.0 89:480.0 90:1509.0 91:197.0 92:84.0 93:154.0 95:15.0 97:671.0 98:290.0 99:172.0 100:3967.0 101:724.0 102:1925.0 103:992.0 104:302.0 105:398.0 108:181.0 110:1218.0 111:125.0 112:950.0 113:82.0 114:1237.0 115:308.0 116:243.0 117:622.0 118:349.0 119:370.0 120:31.0 126:441.0 127:60.0 128:36136.0 129:5558.0 130:2232.0 131:472.0 132:667.0 133:2030.0 134:1330.0 136:77.0 138:1.…	C02989	158980	QEFRNWWLZKMPFJ-YGVKFDHGSA-N	9611	14799	2349	2286	33801	17796	65360	36762	20838	10354	1827	3424	2584	1916	2390	39385	2485	2610	12261	2266
methionine	483560	176	45	86:209.0 87:157.0 88:89.0 92:28.0 96:49.0 98:179.0 100:943.0 101:113.0 102:175.0 103:199.0 104:109.0 105:441.0 107:31.0 114:409.0 115:107.0 117:136.0 118:21.0 122:14.0 128:6524.0 129:603.0 130:496.0 131:1184.0 132:354.0 134:118.0 144:59.0 145:49.0 146:97.0 147:486.0 148:243.0 149:200.0 151:51.0 159:53.0 160:202.0 161:47.0 162:43.0 163:30.0 164:16.0 172:30.0 174:90.0 175:14.0 176:5168.0 177:722.0 …	C00073	6137	FFEARJCKVFRZRR-BYPYZUCNSA-N	18740	31797	11018	9506	38784	35524	39890	61161	31341	18656	7089	6530	9453	2571	5510	25397	3680	4431	15895	4399
methanolphosphate	289520	241	5393	91:189.0 98:118.0 99:213.0 109:13.0 110:42.0 115:116.0 117:125.0 118:94.0 119:81.0 121:107.0 122:6.0 123:105.0 130:13.0 133:646.0 134:53.0 135:408.0 136:125.0 137:176.0 143:34.0 144:4.0 151:78.0 158:18.0 160:2.0 163:856.0 164:67.0 165:58.0 167:92.0 168:16.0 181:147.0 184:128.0 195:233.0 198:4.0 210:1.0 211:438.0 212:72.0 213:19.0 225:3.0 228:46.0 239:1.0 241:2338.0 242:433.0 243:249.0 244:9.0 256…		13130	CAAULPUQFIIOTL-UHFFFAOYSA-N	471	493	256	489	575	646	661	2698	567	682	558	869	173	245	259	847	185	206	254	183
melibiose	988497	361	4730	87:30.0 88:14.0 89:775.0 90:43.0 96:163.0 99:91.0 100:296.0 101:841.0 102:257.0 103:3880.0 104:223.0 105:205.0 109:146.0 113:136.0 114:48.0 116:215.0 117:1162.0 118:29.0 125:3.0 129:2842.0 130:613.0 131:483.0 133:1258.0 134:133.0 135:18.0 137:14.0 138:29.0 139:3.0 140:57.0 141:70.0 142:53.0 143:226.0 145:162.0 147:3683.0 148:373.0 149:291.0 150:67.0 153:61.0 154:4.0 155:526.0 156:117.0 157:540.0 …	C05402	440658	DLRVVLDZNNYCBX-ABXHMFFYSA-N	195	205	168	158	383	464	474	554	327	424	249	193	920	283	680	6689	512	723	2663	209
melezitose	1146704	361	16664	85:2882.0 86:356.0 87:1453.0 88:717.0 89:2493.0 90:260.0 94:146.0 95:522.0 96:449.0 97:1475.0 98:147.0 99:1815.0 100:130.0 101:4813.0 102:1108.0 103:59199.0 104:5259.0 105:2332.0 106:118.0 108:29.0 109:3609.0 110:126.0 111:1525.0 112:231.0 113:2422.0 114:582.0 115:2067.0 116:2464.0 117:12895.0 118:1303.0 119:1375.0 120:19.0 121:68.0 123:27.0 125:469.0 126:29.0 127:1837.0 128:405.0 129:57490.0 130…	C08243	92817	QWIZNVHXZXRPDR-WSCXOGSTSA-N	767	752	1061	1061	762	999	1329	749	2054	2199	633	820	609	438	373	4968	432	562	1170	251
maltotriose	1176972	361	22127	86:12.0 89:143.0 94:19.0 101:227.0 102:15.0 103:521.0 110:35.0 111:7.0 112:3.0 116:24.0 117:105.0 118:58.0 121:25.0 122:29.0 123:44.0 129:565.0 133:89.0 135:62.0 140:15.0 141:38.0 143:85.0 145:13.0 147:736.0 148:48.0 149:56.0 151:22.0 155:50.0 157:42.0 160:63.0 163:57.0 164:3.0 165:13.0 167:38.0 168:3.0 169:297.0 171:22.0 173:21.0 174:1.0 175:50.0 177:57.0 178:53.0 181:33.0 183:10.0 187:19.0 189:…	C01835	439586	FYGDTMLNYKFZSV-DZOUCCHMSA-N	521	556	814	971	701	918	23137	972	384	858	490	328	722	512	509	697	7962	2064	587	692
maltose	946601	204	1979	85:18.0 86:40.0 87:38.0 89:640.0 90:50.0 94:3.0 95:51.0 96:226.0 97:52.0 98:60.0 99:10.0 100:262.0 101:31.0 102:157.0 103:2571.0 104:171.0 105:231.0 108:7.0 109:86.0 111:17.0 112:13.0 113:130.0 114:62.0 116:82.0 117:1560.0 118:98.0 119:98.0 125:5.0 127:10.0 128:39.0 129:1849.0 130:331.0 131:223.0 132:24.0 133:813.0 134:81.0 140:25.0 141:77.0 142:107.0 143:428.0 145:58.0 147:3256.0 148:427.0 149:3…	C00208	439186	GUBGYTABKSRVRQ-PICCSMPSSA-N	13109	25461	14539	23118	38858	34627	215463	53985	32223	24446	11430	5783	6490	4299	8918	26193	7496	6358	14226	4820
malonic acid	305372	233	16918	85:1026.0 86:1326.0 87:4220.0 88:2045.0 89:1145.0 90:185.0 91:256.0 93:120.0 94:177.0 95:78.0 96:135.0 97:304.0 98:370.0 99:12693.0 100:1810.0 101:5145.0 102:1329.0 103:2418.0 104:448.0 105:1540.0 107:59.0 108:167.0 109:3011.0 110:122.0 111:448.0 113:89.0 114:57.0 115:3728.0 116:2072.0 117:4257.0 118:696.0 119:863.0 120:61.0 122:131.0 124:104.0 126:90.0 127:206.0 130:370.0 131:7673.0 132:1197.0 1…	C00383	867	OFOBLEOULBTSOW-UHFFFAOYSA-N	258	289	312	300	476	390	355	455	342	310	314	313	1018	509	794	3102	1695	1017	926	762
malic acid	463180	233	1391	85:66.0 87:316.0 88:106.0 89:148.0 90:42.0 95:37.0 99:129.0 101:4462.0 102:488.0 103:641.0 104:93.0 105:294.0 115:533.0 116:432.0 117:2305.0 118:259.0 119:501.0 120:70.0 121:62.0 124:21.0 129:385.0 131:1945.0 132:129.0 133:6850.0 134:1075.0 135:667.0 136:51.0 137:33.0 139:20.0 142:41.0 143:745.0 144:107.0 145:145.0 147:21089.0 148:2969.0 149:2528.0 150:99.0 151:286.0 153:24.0 158:12.0 159:29.0 16…	C00711	525	BJEPYKJPYRNKOW-UHFFFAOYSA-N	1339	2701	2557	776	2549	3999	4084	6077	3665	4128	988	1563	785	593	1069	12215	1167	1262	9018	554
maleimide	245118	154	1743	85:294.0 86:375.0 87:61.0 88:60.0 92:7.0 93:188.0 94:171.0 96:191.0 97:130.0 99:129.0 100:1406.0 101:44.0 102:144.0 103:750.0 105:72.0 107:179.0 110:1243.0 111:89.0 114:287.0 115:459.0 116:31.0 117:256.0 126:37.0 127:659.0 128:781.0 130:926.0 131:244.0 133:167.0 134:886.0 135:5.0 141:1.0 144:9.0 146:57.0 147:1899.0 149:79.0 150:32.0 154:6151.0 155:630.0 156:263.0 157:17.0 160:56.0 167:18.0 168:5.…	C07272	10935	PEEHTFAAVSWFBL-UHFFFAOYSA-N	1519	8199	2431	2885	18087	17714	9706	18778	10903	7408	2424	2513	2975	1826	3043	49581	2693	1847	16675	4456
lyxose	541086	217	85112	85:155.0 87:455.0 88:330.0 89:5647.0 90:390.0 94:48.0 96:79.0 99:377.0 100:2717.0 101:1492.0 102:600.0 103:35832.0 104:3052.0 105:1929.0 106:120.0 107:53.0 109:17.0 110:80.0 111:85.0 112:138.0 113:332.0 114:254.0 115:274.0 116:415.0 117:4160.0 118:270.0 119:534.0 121:96.0 126:187.0 127:203.0 128:129.0 129:3451.0 130:540.0 131:1760.0 133:4326.0 134:544.0 135:414.0 138:29.0 139:23.0 142:121.0 143:6…	C00476	439240	SRBFZHDQGSBBOR-AGQMPKSLSA-N	9365	13053	3415	4870	28775	12473	20347	20553	6865	4842	1140	1168	1436	962	2087	8012	1352	1563	17479	7304
lyxitol	573587	217	233	85:649.0 86:59.0 87:142.0 88:75.0 89:607.0 95:25.0 97:25.0 99:247.0 100:57.0 101:550.0 102:92.0 103:6136.0 104:480.0 105:198.0 106:44.0 111:98.0 112:73.0 113:193.0 114:48.0 115:140.0 116:225.0 117:3144.0 118:289.0 119:258.0 120:15.0 127:102.0 129:2235.0 130:260.0 131:777.0 133:1341.0 134:87.0 135:42.0 141:89.0 143:195.0 144:16.0 145:61.0 147:6082.0 148:964.0 149:538.0 150:39.0 151:43.0 157:231.0 …	C00532	439255	HEBKCHPVOIAQTA-IMJSIDKUSA-N	3213	4457	2253	1804	11063	8536	619	9108	8516	7804	419	1832	20407	20459	19495	54757	12099	12058	193417	65644
lysine	663483	156	12	85:2755.0 86:29130.0 87:3786.0 88:12077.0 89:1291.0 90:709.0 92:136.0 93:103.0 94:668.0 95:313.0 96:506.0 97:609.0 98:2819.0 99:1955.0 100:31497.0 101:4429.0 102:7671.0 103:3645.0 104:565.0 105:379.0 106:83.0 107:97.0 108:128.0 109:134.0 110:753.0 111:416.0 112:6522.0 113:2018.0 114:7116.0 115:10574.0 116:3465.0 117:4929.0 118:1028.0 119:900.0 120:191.0 121:127.0 123:145.0 124:606.0 125:212.0 126…	C00047	5962	KDXKERNSBIXSRK-YFKPBYRVSA-N	44183	69361	8306	8418	276401	89615	332151	347875	91971	83288	8189	21314	12444	16375	29050	505399	27165	12565	140989	32792
linolenic acid	780376	108	4704	85:8263.0 86:3076.0 87:2638.0 88:1997.0 89:7764.0 90:1581.0 91:88210.0 92:18165.0 93:106470.0 94:49681.0 95:90232.0 96:13310.0 97:12053.0 98:4717.0 99:6412.0 100:1262.0 101:3274.0 102:1160.0 103:5418.0 104:2581.0 105:34033.0 106:9798.0 107:47500.0 108:55116.0 109:22200.0 110:3750.0 111:4531.0 112:1209.0 113:1357.0 114:277.0 115:3868.0 116:10630.0 117:51242.0 118:6917.0 119:21073.0 120:8375.0 121:…	C06427	5280934	DTOSIQBPPRVQHS-PDBXOOCHSA-N	5367	8553	13994	10433	21087	15324	10942	3384	8340	71	11262	6326	1761	3133	3313	4439	3103	1005	10082	3229
linoleic acid	777414	150	165	85:1534.0 86:470.0 87:386.0 88:244.0 89:1256.0 90:176.0 91:6885.0 92:1525.0 93:8654.0 94:6153.0 95:14372.0 96:7918.0 97:3896.0 98:518.0 99:829.0 100:115.0 101:441.0 102:166.0 103:421.0 104:436.0 105:2615.0 106:995.0 107:4482.0 108:3591.0 109:5935.0 110:3865.0 111:1556.0 112:178.0 113:194.0 115:385.0 116:1903.0 117:9875.0 118:1041.0 119:1844.0 120:836.0 121:4850.0 122:2280.0 123:2389.0 124:1664.0 …	C01595	5280450	OYHQOLUKZRVURQ-HZJYTTRNSA-N	10946	36897	13156	11242	52290	36699	64990	21504	46903	16067	12239	6467	5176	2905	3554	9097	2996	2485	11406	3435
lignoceric acid	978597	132	104210	85:2380.0 86:760.0 89:854.0 91:551.0 92:193.0 93:904.0 94:146.0 95:3048.0 96:974.0 97:3155.0 98:2298.0 99:1510.0 102:139.0 105:433.0 107:88.0 109:1019.0 111:1448.0 112:385.0 113:495.0 116:1737.0 117:37070.0 118:3596.0 119:1601.0 120:87.0 121:738.0 123:159.0 125:482.0 129:17441.0 130:2113.0 131:3037.0 132:17484.0 133:6436.0 134:1239.0 135:1008.0 143:1648.0 145:11762.0 146:1599.0 153:158.0 154:47.0…	C08320	11197	QZZGJDVWLFXDLK-UHFFFAOYSA-N	773	1266	1119	615	9462	3208	7663	6096	3279	2057	757	931	715	472	752	15779	606	608	1672	671
levoglucosan	569637	204	3169	85:775.0 87:165.0 88:163.0 89:177.0 90:42.0 91:21.0 92:2.0 95:13.0 97:132.0 98:53.0 99:731.0 100:180.0 101:2830.0 102:212.0 103:5456.0 104:270.0 105:366.0 109:317.0 111:424.0 112:33.0 113:818.0 114:131.0 115:724.0 116:1575.0 117:3643.0 118:337.0 119:568.0 120:38.0 125:69.0 126:44.0 127:263.0 129:5991.0 130:703.0 131:1830.0 132:221.0 133:3867.0 134:297.0 135:293.0 136:48.0 139:2.0 140:20.0 141:67.…		2724705	TWNIBLMWSKIRAT-VFUOTHLCSA-N	368	289	164	180	376	411	436	392	443	338	146	723	685	424	4265	20311	311	628	5148	3185
leucine	346101	158	9	85:4635.0 86:3771.0 87:1723.0 88:653.0 90:216.0 92:322.0 93:257.0 94:240.0 95:264.0 96:604.0 97:648.0 98:1293.0 99:2270.0 100:16154.0 101:2483.0 102:35025.0 103:8176.0 104:1484.0 106:132.0 109:214.0 110:350.0 111:258.0 112:641.0 113:670.0 114:595.0 115:4531.0 116:6283.0 117:2966.0 118:912.0 119:1252.0 120:148.0 124:228.0 125:94.0 126:557.0 127:719.0 128:4500.0 129:1122.0 130:7269.0 131:3307.0 132…	C00123	6106	ROHFNLRQFUQHCH-YFKPBYRVSA-N	65251	87775	38085	26295	103360	78793	130137	164506	63341	35325	15867	17501	72583	8695	27792	141062	5073	14018	192161	32576
lauric acid	547906	117	49	85:168.0 86:141.0 87:101.0 89:291.0 93:60.0 95:377.0 96:145.0 97:251.0 98:244.0 101:191.0 104:48.0 105:176.0 109:155.0 111:88.0 115:37.0 116:428.0 117:7512.0 118:665.0 119:226.0 120:42.0 122:42.0 129:2879.0 130:369.0 131:1222.0 132:1823.0 133:146.0 134:55.0 139:64.0 143:180.0 145:762.0 146:42.0 147:217.0 153:16.0 154:30.0 157:84.0 160:63.0 169:49.0 171:95.0 176:32.0 179:30.0 185:98.0 186:22.0 187…	C02679	3893	POULHZVOKOAJMA-UHFFFAOYSA-N	8898	27356	12966	5880	13995	35185	56861	10081	7404	5458	8885	15998	1565	3993	7377	14095	4846	9414	84145	20023
lactose	935640	191	4771	86:21.0 101:156.0 103:696.0 104:4.0 112:36.0 113:18.0 117:389.0 120:17.0 127:171.0 129:837.0 130:24.0 131:125.0 133:236.0 134:94.0 136:11.0 139:3.0 142:30.0 143:176.0 145:62.0 147:1082.0 149:89.0 155:83.0 156:15.0 157:174.0 161:41.0 163:79.0 164:25.0 165:133.0 169:298.0 170:49.0 175:41.0 177:87.0 178:2.0 179:60.0 187:10.0 189:327.0 190:4.0 191:1441.0 192:295.0 193:304.0 194:86.0 197:56.0 201:17.0…	C00243	440995	GUBGYTABKSRVRQ-QKKXKWKRSA-N	2244	1492	833	1452	21816	15911	19455	9555	3505	3291	733	976	1225	538	929	15923	1171	845	1845	825
lactobionic acid	952835	260	17695	85:403.0 86:42.0 87:796.0 88:145.0 89:2121.0 90:215.0 92:28.0 95:104.0 96:443.0 97:83.0 99:753.0 101:813.0 103:9087.0 104:825.0 105:429.0 106:10.0 109:476.0 110:27.0 111:586.0 112:19.0 113:338.0 114:97.0 115:114.0 116:819.0 117:1301.0 118:179.0 119:545.0 120:86.0 121:124.0 122:60.0 123:61.0 126:92.0 127:373.0 128:19.0 129:8710.0 130:1214.0 131:1937.0 132:138.0 133:13138.0 134:1433.0 135:763.0 136…	C04247	7314	JYTUSYBCFIZPBE-AMTLMPIISA-N	242	391	285	236	337	327	309	340	544	272	223	234	8528	1109	11101	14109	3558	8340	21881	7330
lactitol	959541	361	62247	85:15165.0 86:3999.0 87:9771.0 88:6313.0 89:90957.0 90:7984.0 91:5304.0 92:614.0 93:862.0 94:1584.0 95:2674.0 96:1615.0 97:15793.0 98:2935.0 99:12184.0 100:25041.0 101:32274.0 102:16565.0 103:350649.0 104:34478.0 105:29796.0 106:4794.0 107:1805.0 108:900.0 109:11519.0 110:2403.0 111:9672.0 112:2642.0 113:15560.0 114:7078.0 115:12952.0 116:16047.0 117:175394.0 118:18910.0 119:17415.0 120:1844.0 12…	C13542	157355	VQHSOMBJVWLPSR-JVCRWLNRSA-N	995	5417	1179	4953	5193	2609	42477	3712	5191	2177	1705	1220	834	561	841	3607	1179	622	80903	26127
lactic acid	217657	191	80	85:8684.0 86:6573.0 87:72227.0 88:111565.0 89:22391.0 90:1554.0 91:2622.0 92:778.0 93:502.0 94:4760.0 95:1164.0 96:739.0 97:892.0 98:246.0 99:4891.0 100:2372.0 101:61750.0 102:48891.0 103:46949.0 104:6822.0 105:17397.0 106:1817.0 107:2274.0 108:297.0 109:91.0 111:450.0 113:4576.0 114:1039.0 115:35415.0 116:15880.0 117:1091636.0 118:122979.0 119:56962.0 120:3499.0 121:613.0 126:206.0 127:1515.0 12…	C01432	612	JVTAAEKCZFNVCJ-UHFFFAOYSA-N	28214	21346	9478	7570	23990	28721	19064	17592	11248	39261	83883	6058	12625	16665	71063	92944	7497	12475	61518	73253
lactamide	265698	232	415	85:1749.0 87:1762.0 89:31131.0 90:2897.0 91:1945.0 92:184.0 94:441.0 95:287.0 97:1518.0 98:396.0 99:628.0 100:51033.0 101:14200.0 102:5426.0 105:918.0 106:175.0 107:253.0 109:199.0 111:174.0 114:3184.0 115:2023.0 116:1645.0 117:30102.0 118:3480.0 119:2258.0 120:148.0 121:163.0 123:194.0 124:623.0 125:101.0 126:730.0 128:628.0 129:423.0 130:2586.0 136:194.0 137:92.0 140:32.0 141:54.0 144:2161.0 14…		94220	SXQFCVDSOLSHOQ-UHFFFAOYSA-N	206	237	242	167	148	187	170	175	253	479	200	224	249	195	209	175	168	190	266	257
isothreonic acid	489385	292	1679	85:304.0 86:391.0 88:631.0 89:4158.0 90:414.0 91:179.0 92:233.0 93:215.0 94:45.0 96:145.0 97:116.0 98:15.0 99:816.0 100:110.0 101:2762.0 102:21122.0 103:20966.0 104:2634.0 105:1408.0 106:64.0 107:560.0 108:290.0 109:71.0 110:395.0 111:105.0 113:1032.0 114:253.0 115:1508.0 116:877.0 117:33848.0 118:3267.0 119:2907.0 120:140.0 121:96.0 122:8.0 124:18.0 125:13.0 127:531.0 128:50.0 129:6995.0 130:178…	C00639	151152	JPIJQSOTBSSVTP-GBXIJSLDSA-N	380	551	376	318	1628	1178	4211	1809	1029	678	441	353	2352	2197	2630	20115	2283	2527	6580	2603
isomaltose	983199	160	127715	87:1211.0 88:604.0 89:4249.0 90:267.0 91:161.0 92:118.0 93:181.0 94:152.0 95:320.0 96:360.0 97:526.0 98:240.0 100:1628.0 101:6670.0 102:1545.0 103:10592.0 104:885.0 105:2387.0 107:114.0 108:114.0 109:551.0 110:107.0 111:1453.0 112:323.0 113:908.0 115:449.0 116:1006.0 117:8267.0 118:577.0 119:1599.0 124:48.0 125:234.0 126:350.0 127:713.0 128:652.0 129:7394.0 130:2008.0 131:1916.0 132:620.0 133:609…				232	435	304	391	539	331	681	451	720	578	448	334	348	233	539	37414	313	498	29114	1188
isoleucine	356963	158	105087	86:184.0 98:58.0 100:1091.0 102:429.0 114:236.0 115:76.0 116:279.0 128:77.0 129:53.0 132:232.0 133:377.0 142:104.0 146:55.0 147:1109.0 158:7294.0 159:1054.0 160:288.0 161:26.0 163:31.0 218:931.0 219:155.0 220:56.0 232:255.0 233:54.0 260:48.0			AGPKZVBTJJNPAG-WHFBIAKZSA-N	35146	43528	20568	16526	53642	49350	67036	80251	36333	24693	12437	10809	43976	6226	14495	82961	3913	9846	166513	19127
isohexonic acid	698302	333	100866	85:4516.0 86:1527.0 87:7244.0 88:3762.0 89:20346.0 90:1668.0 91:1161.0 92:385.0 93:296.0 94:327.0 95:832.0 96:443.0 97:3951.0 98:678.0 99:5414.0 100:1202.0 101:19281.0 102:19463.0 103:145699.0 104:14299.0 105:7979.0 106:535.0 107:1368.0 108:238.0 109:357.0 110:174.0 111:2060.0 112:443.0 113:4047.0 114:728.0 115:6155.0 116:5400.0 117:71550.0 118:7479.0 119:7784.0 120:708.0 121:457.0 122:71.0 123:2…		604	RGHNJXZEOKUKBD-UHFFFAOYSA-N	218	89	191	171	61	371	651	30	349	401	215	214	4888	4500	7982	72488	5244	6269	27831	944
inositol-4-monophosphate	845976	315	4759	100:40.0 104:35.0 107:57.0 113:34.0 117:5.0 128:7.0 129:318.0 133:192.0 137:66.0 142:185.0 143:288.0 144:3.0 147:3716.0 148:705.0 150:3.0 151:84.0 153:82.0 155:66.0 156:40.0 158:31.0 159:5.0 163:11.0 164:91.0 166:55.0 167:35.0 168:65.0 169:49.0 173:33.0 177:50.0 178:26.0 180:12.0 181:79.0 182:9.0 183:29.0 189:11.0 190:133.0 191:543.0 192:52.0 194:70.0 195:10.0 196:25.0 201:25.0 207:133.0 209:68.0…	C03546	440043	INAPMGSXUVUWAF-GFWFORPUSA-N	1382	1632	350	768	19511	4152	10112	12411	3618	4693	297	976	530	478	927	12788	717	1280	916	174
inosine	897184	230	1728	85:163.0 86:64.0 97:4.0 99:41.0 101:305.0 103:1289.0 106:14.0 111:59.0 113:48.0 115:238.0 116:92.0 117:269.0 129:3413.0 130:316.0 131:520.0 134:189.0 142:6.0 143:110.0 144:7.0 145:89.0 147:473.0 153:24.0 157:39.0 163:23.0 166:12.0 169:201.0 171:4.0 174:37.0 189:2.0 193:773.0 194:49.0 195:1.0 201:420.0 202:29.0 203:3.0 204:4.0 207:213.0 209:266.0 215:14.0 216:5.0 217:1674.0 218:322.0 219:156.0 230…	C00294	6021	UGQMRVRMYYASKQ-KQYNXXCUSA-N	1507	3134	1123	1207	7613	4524	18228	15473	24623	446	5151	2140	403	253	544	1539	428	531	1821	854
indole-3-lactate	764586	202	724	88:69.0 93:61.0 95:49.0 102:117.0 104:35.0 109:35.0 112:18.0 116:72.0 117:141.0 119:48.0 124:41.0 129:278.0 133:172.0 135:26.0 136:22.0 137:31.0 140:24.0 142:37.0 143:39.0 144:38.0 145:47.0 147:362.0 148:87.0 149:117.0 151:18.0 156:56.0 158:20.0 160:37.0 162:39.0 164:15.0 165:27.0 169:26.0 170:56.0 173:22.0 181:25.0 182:31.0 183:24.0 184:33.0 185:30.0 186:21.0 188:34.0 194:24.0 195:23.0 200:39.0 …	C02043	92904	XGILAAMKEQUXLS-UHFFFAOYSA-N	4219	4139	2644	3582	16398	26801	5165	8851	9715	3975	4612	1684	17909	12918	3628	18758	20295	18788	13499	12464
indole-3-acetate	684929	202	69	85:142.0 87:38.0 89:42.0 91:40.0 100:21.0 101:105.0 102:208.0 105:43.0 115:43.0 116:34.0 119:53.0 121:26.0 128:130.0 129:377.0 130:199.0 131:197.0 133:47.0 145:101.0 148:147.0 157:44.0 160:50.0 161:30.0 167:14.0 169:17.0 170:37.0 172:34.0 174:29.0 184:57.0 186:179.0 187:57.0 200:136.0 201:41.0 202:3519.0 203:606.0 204:162.0 217:45.0 226:14.0 228:28.0 276:55.0 319:239.0 320:67.0 321:16.0 330:17.0 …	C00954	802	SEOVTRFCIGRIMH-UHFFFAOYSA-N	1589	2181	2228	2393	4107	3372	6565	2371	6473	2631	1604	1316	635	564	493	1204	705	804	621	702
hypoxanthine	619128	265	1663	85:17650.0 86:12163.0 87:3151.0 88:967.0 89:1497.0 90:1362.0 91:1011.0 92:2327.0 93:2705.0 94:2109.0 95:8249.0 96:4731.0 97:4274.0 98:10523.0 99:10631.0 100:18705.0 101:4328.0 102:2856.0 103:1825.0 104:825.0 105:732.0 106:877.0 107:1246.0 108:1010.0 109:1929.0 110:7804.0 111:16720.0 112:8157.0 113:3184.0 114:2386.0 115:2768.0 116:1782.0 117:3672.0 118:1096.0 119:3047.0 120:887.0 121:1152.0 122:16…	C00262	790	FDGQSTZJBFJUBT-UHFFFAOYSA-N	14265	31374	8071	13623	85088	71309	104156	127581	26392	10528	4333	4290	3822	1063	1890	9600	638	1817	3126	3448
hydroxylamine	255241	146	139	85:633.0 86:2313.0 87:825.0 88:529.0 91:101.0 92:48.0 96:39.0 99:99.0 100:1181.0 101:208.0 103:445.0 105:237.0 109:19.0 116:169.0 117:579.0 118:114.0 119:2103.0 120:482.0 121:248.0 124:18.0 126:27.0 129:42.0 131:1281.0 132:298.0 133:4524.0 135:417.0 136:79.0 142:20.0 144:27.0 145:78.0 146:4294.0 147:2233.0 148:673.0 149:132.0 161:231.0 172:17.0 187:19.0 188:77.0 190:14.0 204:105.0 205:68.0 238:22…	C00192	787	AVXURJPOCDRRFD-UHFFFAOYSA-N	1081	876	1901	1057	2559	663	6997	4721	447	350	991	390	1614	1348	1391	1530	310	1683	12772	888
hydroquinone	422583	239	16709	85:15.0 86:19.0 88:14.0 91:275.0 94:176.0 95:72.0 96:114.0 97:3.0 98:65.0 110:71.0 112:755.0 113:60.0 120:6.0 123:15.0 124:34.0 130:1.0 134:225.0 135:23.0 138:35.0 140:20.0 144:12.0 147:267.0 167:13.0 174:41.0 182:51.0 196:25.0 211:51.0 212:37.0 223:305.0 224:15.0 225:20.0 237:5.0 239:2779.0 240:576.0 241:199.0 254:1651.0 255:346.0 256:81.0 258:5.0 261:4.0 299:12.0 301:9.0 316:15.0 327:20.0 333:7…	C00530	785	QIGBRXMKCJKVMJ-UHFFFAOYSA-N	303	436	318	470	486	552	1110	451	1112	800	499	347	281	264	272	623	436	340	293	212
homoserine	443878	218	2849	101:66.0 102:400.0 103:4169.0 104:311.0 105:88.0 108:5.0 113:20.0 114:56.0 115:64.0 116:6.0 117:924.0 118:50.0 125:1.0 128:3071.0 129:503.0 130:734.0 131:345.0 132:149.0 133:513.0 134:269.0 135:55.0 139:3.0 140:11.0 141:19.0 145:11.0 146:159.0 147:1347.0 148:40.0 149:294.0 157:459.0 158:17.0 159:17.0 172:20.0 177:38.0 180:8.0 184:17.0 185:46.0 191:9.0 199:4.0 200:1.0 202:287.0 204:73.0 208:3.0 21…	C00263	12647	UKAUYVFTDYCKQA-VKHMYHEASA-N	5190	11337	1756	1924	12688	20299	13663	26275	14857	8056	2142	2678	634	467	509	1741	482	754	895	680
homocystine	874865	128	2786	85:58.0 87:20.0 88:504.0 89:93.0 91:89.0 94:14.0 100:924.0 101:447.0 102:115.0 103:1568.0 104:115.0 107:34.0 108:14.0 110:41.0 112:98.0 113:23.0 114:484.0 115:132.0 116:34.0 117:946.0 118:171.0 119:35.0 126:15.0 128:10523.0 129:2584.0 130:634.0 131:361.0 132:23.0 133:451.0 134:29.0 142:4.0 143:6.0 144:24.0 145:41.0 146:130.0 147:2201.0 148:453.0 149:191.0 153:17.0 158:137.0 159:48.0 160:3354.0 16…	C01817	10010	ZTVZLYBCZNMWCF-UHFFFAOYSA-N	281	2101	281	304	6318	2604	5588	6222	621	469	403	437	932	1940	896	9641	991	1085	2408	3750
histidine	663790	154	150	85:2111.0 91:78.0 92:216.0 93:168.0 96:546.0 97:628.0 98:534.0 99:1060.0 100:5400.0 104:467.0 105:300.0 106:130.0 110:273.0 112:1060.0 113:608.0 116:436.0 117:2105.0 118:701.0 119:507.0 120:167.0 122:47.0 125:129.0 126:813.0 127:915.0 128:1600.0 129:1815.0 130:896.0 131:728.0 132:1925.0 133:1640.0 134:509.0 135:105.0 136:198.0 137:126.0 138:252.0 139:546.0 141:244.0 143:889.0 145:717.0 148:542.0 …	C00135	6274	HNDVDQJCIGZPNO-YFKPBYRVSA-N	35005	65293	2030	2498	141216	59140	102098	165099	45302	48633	2097	8880	4097	6726	11276	248691	7279	4802	53643	9346
hexuronic acid	667373	160	4554	85:209.0 86:138.0 88:682.0 89:1276.0 90:42.0 91:290.0 92:40.0 93:62.0 95:157.0 97:343.0 98:187.0 99:94.0 100:117.0 101:506.0 102:533.0 103:960.0 104:6.0 105:780.0 107:90.0 108:8.0 109:195.0 110:46.0 111:190.0 112:6.0 113:192.0 114:283.0 115:385.0 117:357.0 118:42.0 119:105.0 127:38.0 128:156.0 129:885.0 130:376.0 131:441.0 132:5.0 133:1378.0 134:249.0 135:228.0 137:19.0 141:7.0 142:42.0 143:2086.…		152867	IAJILQKETJEXLJ-UHFFFAOYSA-N	656	1133	509	554	2314	907	3343	6667	3270	2095	572	608	2447	2238	2031	9839	1193	1369	199953	60715
hexose	642640	319	20287	87:46.0 89:593.0 98:26.0 100:70.0 101:184.0 103:762.0 104:80.0 105:211.0 107:72.0 112:27.0 113:40.0 114:76.0 116:57.0 117:792.0 118:43.0 119:50.0 128:26.0 129:778.0 130:84.0 131:128.0 133:426.0 134:123.0 135:46.0 138:25.0 142:40.0 143:58.0 145:57.0 146:50.0 147:2095.0 148:321.0 149:125.0 155:24.0 157:368.0 158:58.0 159:41.0 160:684.0 161:118.0 162:34.0 163:56.0 164:21.0 165:33.0 173:49.0 184:32.0…	C00738	206	WQZGKKKJIJFFOK-UHFFFAOYSA-N	204	275	265	238	380	370	582	389	583	342	258	194	741	445	652	1973	614	744	31917	216
hexitol	704741	217	255	85:79.0 88:37.0 92:32.0 94:14.0 97:41.0 99:235.0 100:26.0 101:41.0 102:73.0 103:1566.0 104:206.0 105:96.0 109:97.0 110:36.0 111:111.0 112:66.0 113:39.0 114:55.0 115:112.0 116:320.0 117:397.0 118:41.0 119:91.0 127:84.0 129:2437.0 130:240.0 131:990.0 132:120.0 133:2109.0 135:188.0 136:36.0 138:15.0 141:58.0 142:51.0 143:712.0 144:95.0 146:64.0 147:9643.0 148:1032.0 149:1104.0 150:133.0 151:66.0 153…	C00392	453	FBPFZTCFMRRESA-UHFFFAOYSA-N	432	1020	359	375	2042	2275	3062	1038	778	796	350	280	1470	1091	903	9235	562	1075	1848	552
hexadecylglycerol NIST	867593	205	100721	85:8744.0 86:578.0 87:1216.0 88:1214.0 89:4931.0 90:533.0 91:781.0 92:44.0 93:250.0 94:167.0 95:1193.0 96:711.0 97:3878.0 98:905.0 99:2281.0 100:306.0 101:7992.0 102:907.0 103:12467.0 104:903.0 105:1844.0 106:137.0 107:212.0 108:203.0 109:527.0 110:203.0 111:1123.0 112:450.0 113:823.0 115:2952.0 116:5985.0 117:34930.0 118:3298.0 119:2669.0 120:178.0 121:191.0 122:110.0 123:209.0 124:134.0 125:609…			OOWQBDFWEXAXPB-UHFFFAOYSA-N	643	963	474	610	1368	2012	3510	1678	2002	1078	997	523	2326	1474	1573	16987	2632	2661	3899	2018
heptadecanoic acid	751309	117	727	86:84.0 89:126.0 93:146.0 95:297.0 97:364.0 98:171.0 99:152.0 101:71.0 105:120.0 107:47.0 109:65.0 111:142.0 112:68.0 113:69.0 116:319.0 117:6884.0 118:515.0 119:190.0 123:26.0 125:38.0 129:2928.0 130:357.0 131:779.0 132:2003.0 133:510.0 134:126.0 141:18.0 143:248.0 145:1080.0 146:130.0 149:39.0 152:19.0 153:14.0 159:91.0 163:18.0 171:63.0 174:86.0 177:28.0 182:19.0 187:82.0 189:15.0 197:18.0 201…		10465	KEMQGTRYUADPNZ-UHFFFAOYSA-N	9495	12313	7294	4771	33884	17155	41571	27522	17337	10456	3839	4237	3060	1599	1870	10369	1341	2476	6517	1923
guanosine	957445	324	64568	85:3730.0 86:6111.0 87:6461.0 88:1183.0 89:20272.0 90:1215.0 92:726.0 97:12441.0 98:5083.0 99:33446.0 100:9239.0 101:30640.0 102:3188.0 103:241653.0 104:22140.0 105:10423.0 106:801.0 107:933.0 109:935.0 110:3275.0 111:12688.0 112:3363.0 113:14407.0 114:2874.0 115:59667.0 116:14000.0 117:46098.0 118:5769.0 119:7215.0 120:950.0 122:433.0 123:1322.0 124:1959.0 125:4378.0 126:5262.0 127:8454.0 129:59…	C00387	6802	NYHBQMYGNKIUIF-UUOKFMHZSA-N	350	878	302	425	1286	880	3181	2718	2053	388	609	632	286	229	229	985	228	267	670	325
guanine	744307	352	2519	85:485.0 86:288.0 87:42.0 89:317.0 95:86.0 98:175.0 99:1474.0 100:782.0 101:980.0 102:75.0 103:1581.0 104:106.0 105:14.0 110:49.0 111:272.0 112:15.0 113:289.0 114:183.0 115:231.0 116:930.0 117:753.0 118:116.0 119:40.0 122:16.0 124:27.0 125:94.0 126:14.0 127:102.0 128:117.0 129:1922.0 130:538.0 131:1046.0 132:378.0 133:1248.0 135:247.0 137:42.0 138:19.0 139:86.0 140:23.0 141:220.0 142:118.0 143:24…	C00242	764	UYTPUPDQBNUYGX-UHFFFAOYSA-N	4524	5731	1175	1403	17989	7162	12737	11452	2990	2202	713	1033	1202	571	773	9626	855	1075	3342	3645
glycolic acid	227215	177	34086	87:1425.0 92:213.0 93:59.0 94:53.0 100:1068.0 101:928.0 102:746.0 103:3767.0 104:374.0 105:894.0 106:225.0 109:62.0 115:803.0 116:336.0 119:879.0 120:116.0 121:21.0 133:7528.0 137:4.0 152:79.0 153:20.0 154:42.0 156:71.0 157:41.0 158:44.0 160:65.0 161:3953.0 162:856.0 163:458.0 164:50.0 165:50.0 166:7.0 168:24.0 173:188.0 175:46.0 176:27.0 177:10553.0 178:1655.0 179:815.0 180:109.0 182:15.0 184:77…	C00160	757	AEMRFAOFKBGASW-UHFFFAOYSA-N	3904	8441	9010	5217	10319	16667	10459	8984	14445	6266	6838	6303	4909	4425	4706	7989	1910	3271	2795	7305
glycocyamine	510732	171	7964	86:589.0 88:823.0 92:34.0 93:218.0 96:381.0 97:129.0 98:171.0 99:493.0 100:1822.0 101:161.0 104:796.0 108:1344.0 110:188.0 111:107.0 114:238.0 115:1808.0 118:1160.0 127:237.0 128:57.0 130:1500.0 131:316.0 136:24.0 141:551.0 142:196.0 144:253.0 155:279.0 157:489.0 158:556.0 159:49.0 166:2.0 171:14960.0 172:3060.0 173:1308.0 174:100.0 185:462.0 186:3372.0 187:543.0 188:378.0 198:2214.0 199:693.0 20…	C00581	763	BPMFZUMJYQTVII-UHFFFAOYSA-N	4997	7450	5536	6061	10457	9767	17020	10551	15513	5458	3852	2332	1170	781	1311	4121	1217	1160	1100	800
glycine	368707	248	6	85:2882.0 86:87494.0 87:10917.0 88:4018.0 89:822.0 92:65.0 93:42.0 94:27.0 95:426.0 96:50.0 97:67.0 99:1489.0 100:53029.0 101:10140.0 102:5892.0 103:928.0 105:1276.0 110:146.0 113:1787.0 114:44.0 115:2820.0 116:1864.0 117:12472.0 118:47.0 119:3422.0 122:40.0 123:85.0 125:63.0 129:156.0 130:9640.0 131:7466.0 132:862.0 133:31722.0 134:5661.0 135:2633.0 144:2949.0 145:349.0 146:1208.0 147:26782.0 14…	C00037	750	DHMQDGOQFOQNFH-UHFFFAOYSA-N	53202	170528	22357	10488	167590	265326	161863	153398	122773	77718	8911	72829	35268	8680	14020	351171	7452	18017	231934	10433
glycerol-alpha-phosphate	593299	357	62254	87:8694.0 88:4191.0 89:11433.0 91:1884.0 92:79.0 93:566.0 94:275.0 101:102101.0 102:12242.0 103:100742.0 104:10244.0 105:10029.0 106:1478.0 107:3362.0 108:394.0 109:1271.0 114:1073.0 115:21169.0 116:22830.0 117:21094.0 118:3210.0 119:10846.0 120:1726.0 121:5718.0 122:528.0 123:2359.0 124:280.0 129:67176.0 130:12007.0 131:50454.0 132:6337.0 133:92102.0 134:12770.0 135:27101.0 136:3144.0 137:9042.0…	C03189	754	AWUCVROLDVIAJX-UHFFFAOYSA-N	4007	9496	3225	2502	12053	8997	13009	16072	15869	14139	2305	3561	3123	4120	3572	24127	2328	3255	15946	4953
glycerol-3-galactoside	805227	204	1693	89:176.0 90:53.0 99:49.0 101:827.0 102:83.0 103:3126.0 104:331.0 105:191.0 109:15.0 113:33.0 115:65.0 116:293.0 117:746.0 118:35.0 119:28.0 122:1.0 123:8.0 128:61.0 129:2561.0 130:485.0 131:662.0 132:17.0 133:977.0 135:25.0 141:39.0 142:42.0 143:281.0 147:3311.0 148:255.0 149:318.0 151:50.0 155:78.0 156:127.0 157:175.0 159:38.0 160:42.0 161:110.0 163:57.0 169:415.0 170:55.0 171:14.0 175:57.0 177:…	C05401	16048618	NHJUPBDCSOGIKX-NTXXKDEISA-N	572	732	427	453	536	2105	3866	1622	1938	992	266	425	758	567	1228	50607	633	853	17489	464
glycerol	344428	205	102844	86:35649.0 87:13782.0 89:52081.0 90:4636.0 91:2790.0 92:331.0 94:2130.0 95:638.0 96:309.0 97:382.0 98:441.0 99:3874.0 100:44651.0 101:54722.0 102:14716.0 103:190700.0 104:22113.0 105:17401.0 106:820.0 113:6809.0 114:4692.0 115:32295.0 116:19426.0 117:387803.0 118:38731.0 119:35848.0 127:1203.0 128:4038.0 129:54615.0 130:16196.0 131:81985.0 132:12409.0 133:263730.0 134:35271.0 135:20567.0 146:458.…			PEDCQBHIVMGVHV-UHFFFAOYSA-N	27407	48311	33710	21551	78555	77119	118203	75609	53925	25887	14719	13060	6418	9005	4037	15259	3862	4473	137828	18576
glyceric acid	377495	189	48	87:199.0 89:698.0 90:111.0 93:56.0 98:33.0 99:176.0 100:63.0 101:1315.0 102:3672.0 103:4054.0 104:371.0 105:293.0 106:106.0 107:60.0 108:48.0 113:36.0 114:94.0 115:261.0 116:366.0 117:2480.0 119:409.0 122:34.0 130:941.0 131:1036.0 133:4658.0 135:416.0 142:23.0 147:8908.0 148:1388.0 149:813.0 157:22.0 158:22.0 159:33.0 161:42.0 162:30.0 163:86.0 166:42.0 175:382.0 176:31.0 177:220.0 189:3993.0 190…	C00258	439194	RBNPOMFGQQGHHO-UWTATZPHSA-N	25499	29368	14847	11981	73778	29474	86500	80080	33860	22305	6543	7923	10244	3668	8190	35069	8264	7084	15092	6910
glutaric acid	421596	261	16952	85:4857.0 86:408.0 87:632.0 88:1429.0 89:752.0 92:72.0 93:162.0 94:11.0 95:581.0 97:15164.0 98:1176.0 99:2227.0 101:4169.0 102:981.0 103:27.0 106:67.0 107:367.0 110:432.0 111:140.0 113:709.0 114:83.0 115:2230.0 116:9480.0 117:5385.0 118:622.0 119:88.0 123:1269.0 124:368.0 126:294.0 127:328.0 128:231.0 129:14698.0 130:6115.0 131:3690.0 132:878.0 133:5237.0 138:106.0 140:284.0 141:16.0 142:59.0 143…	C00489	743	JFCQEDHGNNZCLN-UHFFFAOYSA-N	492	532	481	507	1258	990	2206	865	1488	1045	300	146	226	181	188	286	224	182	231	204
glutamine	603222	156	64560	86:63520.0 87:26476.0 88:10436.0 89:2696.0 90:22879.0 91:10271.0 92:3191.0 94:8272.0 98:32189.0 100:283704.0 101:102293.0 102:53104.0 103:30897.0 104:16308.0 105:3811.0 106:1051.0 107:4566.0 108:491.0 110:5193.0 112:69405.0 113:63891.0 114:257965.0 115:221627.0 117:38567.0 118:8060.0 119:22087.0 120:1276.0 121:203.0 122:862.0 124:1533.0 126:46974.0 127:10770.0 128:283801.0 129:174180.0 130:98989.…	C00064	5961	ZDXPYRJPNDTMRX-VKHMYHEASA-N	7949	12592	2433	1748	42472	10504	55463	72715	20507	15802	1761	2807	1531	1704	1201	14115	1244	1478	4696	1875
glutamic acid	529100	246	28	85:1143.0 86:983.0 87:725.0 88:453.0 89:313.0 90:36.0 91:51.0 95:189.0 96:269.0 97:224.0 98:467.0 99:626.0 100:5243.0 101:1252.0 102:493.0 103:1043.0 104:79.0 105:259.0 108:335.0 109:58.0 110:448.0 111:44.0 112:737.0 113:669.0 114:1398.0 115:911.0 116:669.0 117:712.0 118:217.0 119:303.0 120:26.0 122:179.0 123:41.0 125:90.0 126:202.0 127:190.0 128:17149.0 129:3445.0 130:1476.0 131:1330.0 132:969.0…	C00025	33032	WHUUTDBJXJRKMK-VKHMYHEASA-N	679788	1092316	337185	184912	793047	1240099	817862	942458	1026721	857072	153641	413446	201467	222185	194474	1188748	127967	181709	239842	178607
glucose-6-phosphate	812757	387	62248	85:20595.0 86:14230.0 87:13113.0 88:4780.0 89:90919.0 90:8396.0 91:7440.0 92:781.0 93:1301.0 94:1459.0 95:1657.0 96:4201.0 97:5865.0 98:4892.0 99:13986.0 100:23591.0 101:99970.0 102:25934.0 103:82450.0 104:9702.0 105:52916.0 106:7570.0 107:5998.0 108:1370.0 109:2079.0 110:2887.0 111:6399.0 112:6580.0 113:14339.0 114:24242.0 115:26760.0 116:43808.0 117:42229.0 118:6862.0 119:17014.0 120:2553.0 121…	C01172	439427	NBSCHQHZLSJFNQ-VFUOTHLCSA-N	251	193	67	172	392	325	602	610	474	504	186	232	196	167	245	637	179	204	933	185
glucose-1-phosphate	594647	217	3167	85:385.0 86:98.0 87:248.0 88:286.0 89:468.0 90:224.0 92:20.0 95:218.0 99:284.0 101:1180.0 103:1916.0 104:47.0 107:220.0 109:96.0 110:193.0 111:260.0 112:20.0 113:386.0 114:41.0 115:209.0 116:863.0 117:2309.0 118:189.0 119:243.0 125:12.0 126:151.0 128:127.0 129:1571.0 130:306.0 131:508.0 132:123.0 133:2331.0 134:352.0 135:130.0 136:1.0 139:40.0 140:858.0 141:105.0 142:138.0 143:915.0 144:125.0 145…	C00103	65533	HXXFSFRBOHSIMQ-VFUOTHLCSA-N	2468	1763	1021	650	5496	2547	4639	3095	1467	3526	583	1389	5255	3824	6301	47355	4801	5628	30761	10627
glucose	650867	319	5	85:8086.0 86:11427.0 87:11651.0 88:7928.0 89:100314.0 90:8478.0 91:4620.0 92:397.0 93:206.0 94:821.0 95:652.0 96:898.0 97:3635.0 98:2475.0 99:9503.0 100:22000.0 101:34521.0 102:17924.0 103:194583.0 104:19618.0 105:50627.0 106:5040.0 107:1934.0 108:375.0 109:525.0 110:1483.0 111:3999.0 112:3200.0 113:7268.0 114:21434.0 115:15337.0 116:11291.0 117:146841.0 118:15191.0 119:15558.0 120:1398.0 121:846…	C00221	64689	WQZGKKKJIJFFOK-VFUOTHLCSA-N	51689	63963	29104	54016	188674	117174	583510	454271	157969	78114	30138	23429	37733	9064	30050	197680	22723	26684	53490	9232
glucosaminic acid	709426	291	88042	85:323.0 86:795.0 87:656.0 88:159.0 89:1762.0 90:184.0 96:59.0 98:161.0 99:381.0 100:5031.0 101:3212.0 102:1198.0 103:11068.0 104:922.0 105:546.0 110:91.0 111:164.0 112:133.0 113:251.0 114:288.0 115:592.0 116:443.0 117:5639.0 118:613.0 119:540.0 120:35.0 121:11.0 122:7.0 123:8.0 124:70.0 125:76.0 127:213.0 128:512.0 129:7069.0 130:1640.0 131:1949.0 132:1335.0 133:3241.0 134:535.0 135:220.0 136:91…	C03752	73563	UFYKDFXCZBTLOO-TXICZTDVSA-N	185	184	162	178	287	155	238	316	224	204	243	239	237	98	324	3157	310	329	579	101
gluconic acid lactone	645815	220	3502	87:376.0 89:418.0 91:200.0 93:213.0 94:7.0 95:277.0 97:419.0 98:28.0 99:247.0 100:286.0 101:1266.0 102:1454.0 103:3165.0 104:660.0 105:405.0 106:2.0 107:9.0 109:98.0 111:303.0 112:10.0 113:395.0 115:310.0 117:3173.0 118:208.0 119:432.0 120:76.0 121:161.0 122:35.0 123:45.0 125:72.0 127:87.0 128:55.0 129:13415.0 130:2506.0 131:1543.0 132:118.0 133:3838.0 134:325.0 135:258.0 136:14.0 137:2.0 138:26.…	C00198	7027	PHOQVHQSTUBQQK-SQOUGZDYSA-N	375	456	275	277	451	382	1469	1581	870	586	248	243	222	150	249	727	222	258	12201	3064
gluconic acid	693148	333	7501	87:39.0 89:155.0 99:15.0 100:306.0 101:268.0 102:393.0 103:2729.0 104:264.0 105:196.0 109:2.0 111:2.0 113:144.0 116:8.0 117:1117.0 118:12.0 127:30.0 129:1186.0 130:285.0 131:546.0 132:183.0 133:997.0 134:13.0 137:1.0 139:7.0 140:38.0 141:4.0 142:28.0 143:746.0 144:263.0 145:25.0 147:6161.0 148:1144.0 149:642.0 150:39.0 151:46.0 153:74.0 154:66.0 155:3.0 157:599.0 159:89.0 160:27.0 161:88.0 164:14…	C00800	6857417	RGHNJXZEOKUKBD-QTBDOELSSA-N	1758	3559	976	657	2894	2445	3521	3433	1921	1334	692	621	504	392	631	3715	548	324	156061	41637
galacturonic acid	669400	333	131445	85:1361.0 86:2529.0 88:750.0 89:21261.0 90:1552.0 91:867.0 92:119.0 93:210.0 94:209.0 95:161.0 98:431.0 99:2655.0 100:2868.0 101:4337.0 102:5377.0 103:12489.0 104:1477.0 105:12704.0 106:1273.0 107:408.0 109:208.0 110:156.0 111:792.0 112:799.0 113:1649.0 114:4067.0 115:3182.0 116:3013.0 117:3204.0 118:790.0 119:2407.0 120:446.0 121:317.0 122:92.0 125:201.0 126:859.0 127:1358.0 128:1637.0 129:8961.…	C08348	441476	AEMOLEFTQBMNLQ-DTEWXJGMSA-N	800	1619	586	484	3312	1320	3469	3280	1115	620	179	336	619	489	619	2603	530	505	7084	2000
galactose	648756	319	16668	85:620.0 86:2348.0 87:2074.0 88:1466.0 89:22824.0 90:1966.0 91:898.0 97:640.0 99:1455.0 100:3867.0 101:6075.0 102:3366.0 103:44973.0 104:4301.0 105:11826.0 106:888.0 107:318.0 110:106.0 111:644.0 112:551.0 113:1365.0 114:3837.0 115:2232.0 116:2050.0 117:35884.0 118:3511.0 119:3431.0 120:215.0 121:47.0 123:25.0 124:36.0 125:81.0 126:497.0 127:465.0 128:1073.0 129:39974.0 130:6567.0 131:10141.0 132…	C00984	439357	WQZGKKKJIJFFOK-PHYPRBDBSA-N	6866	9375	4889	7759	17926	8933	78888	86885	32081	27007	4160	4874	1197	616	21311	5011	16342	19480	13966	2166
galactonic acid	690882	292	4706	85:918.0 86:238.0 87:865.0 88:630.0 89:3376.0 90:737.0 91:316.0 95:57.0 96:68.0 97:1011.0 98:413.0 99:1406.0 100:448.0 101:4514.0 102:3806.0 103:26292.0 104:2417.0 105:1403.0 106:36.0 107:255.0 108:13.0 109:160.0 110:149.0 111:353.0 112:80.0 113:956.0 114:440.0 115:1587.0 116:1106.0 117:12863.0 118:1333.0 119:1189.0 124:209.0 125:121.0 126:8.0 127:610.0 128:752.0 129:11296.0 130:3317.0 131:4665.0…	C00880	128869	RGHNJXZEOKUKBD-MGCNEYSASA-N	1661	809	242	407	1242	1361	2138	1796	653	182	303	770	3321	2633	3567	16962	2129	2206	89396	36034
galactinol	1017580	204	1975	85:17.0 86:36.0 87:46.0 88:20.0 97:9.0 99:36.0 101:68.0 102:47.0 103:1462.0 104:144.0 105:69.0 111:44.0 116:13.0 117:137.0 118:2.0 122:4.0 124:26.0 125:24.0 129:1340.0 130:121.0 131:155.0 133:138.0 136:13.0 139:5.0 140:38.0 142:58.0 143:185.0 144:24.0 147:1783.0 148:114.0 149:219.0 153:11.0 154:30.0 155:123.0 156:92.0 157:109.0 158:4.0 159:4.0 161:42.0 163:14.0 164:29.0 165:10.0 168:5.0 169:376.0…	C01235	11727586	VCWMRQDBPZKXKG-ZNVDUFQESA-N	1782	2613	1622	2116	5472	5559	8364	4088	5140	4608	2108	1530	20415	7047	118973	1156542	7307	18885	1927313	219004
fumaric acid	392338	245	64523	87:4096.0 89:14447.0 93:5424.0 95:1377.0 97:17909.0 98:22930.0 99:25859.0 103:25556.0 104:4519.0 105:12225.0 106:1044.0 108:401.0 109:85.0 111:5421.0 113:36144.0 114:4711.0 115:203643.0 116:17056.0 117:40588.0 118:8308.0 119:17857.0 120:1207.0 121:1194.0 122:832.0 123:134.0 126:21945.0 127:60663.0 128:24748.0 129:5497.0 131:43947.0 132:16519.0 133:243740.0 134:26331.0 135:17144.0 136:749.0 138:22…	C00122	444972	VZCYOOQTPOCHFL-OWOJBTEDSA-N	1213	4876	1140	1920	15137	3048	13492	17477	5450	3973	2772	1545	6223	3112	5916	195295	7051	8483	13759	2317
fucose	578299	160	3009	85:191.0 89:328.0 91:5.0 98:6.0 100:250.0 101:182.0 103:132.0 105:64.0 107:33.0 117:5349.0 118:423.0 119:197.0 127:28.0 129:429.0 130:344.0 131:248.0 133:363.0 134:138.0 143:112.0 147:658.0 148:60.0 159:12.0 160:926.0 161:309.0 162:4.0 171:31.0 174:36.0 189:39.0 191:27.0 204:79.0 205:9.0 206:19.0 217:28.0 219:124.0 223:10.0 231:37.0 233:151.0 235:13.0 277:238.0 278:54.0 293:13.0 299:12.0 321:80.0…	C02095	439650	SHZGCJCMOBCMKK-FPRJBGLDSA-N	7205	8158	8803	9969	22101	21457	33069	32255	29633	12452	5390	4598	11112	5976	6646	14311	10707	10842	5473	2133
fructose	639442	307	21	85:1065.0 86:372.0 87:1570.0 88:1347.0 89:11886.0 90:1027.0 91:450.0 94:125.0 95:108.0 96:150.0 97:341.0 98:337.0 99:854.0 100:2150.0 101:3537.0 102:951.0 103:87115.0 104:8453.0 105:4107.0 106:219.0 110:160.0 111:332.0 112:91.0 113:824.0 114:1370.0 115:1277.0 116:899.0 117:11742.0 118:1067.0 119:1473.0 120:185.0 121:95.0 124:47.0 125:43.0 126:175.0 127:390.0 129:7908.0 130:1485.0 131:4620.0 132:6…	C02336	439709	RFSUNEUAIZKAJO-ARQDHWQXSA-N	874	989	559	996	3942	1065	3856	7070	3725	2609	706	657	2667	1918	3022	21544	2461	2784	1182	1678
ferulic acid	732779	338	14814	85:35.0 86:52.0 87:36.0 88:252.0 89:926.0 90:120.0 91:235.0 92:43.0 93:27.0 94:29.0 95:40.0 97:6.0 98:21.0 99:29.0 101:30.0 102:222.0 103:196.0 104:38.0 105:67.0 106:8.0 107:131.0 109:38.0 110:53.0 111:14.0 112:24.0 114:2.0 115:318.0 116:103.0 117:412.0 118:150.0 119:161.0 120:2.0 121:50.0 122:3.0 123:12.0 125:13.0 126:30.0 127:39.0 128:15.0 129:111.0 130:123.0 131:114.0 132:24.0 133:221.0 134:13…	C01494	445858	KSEBMYQBYZTDHS-HWKANZROSA-N	244	169	307	330	1021	365	1083	876	575	391	289	296	651	485	1116	20097	2688	3084	4261	1117
ethanolamine	344719	174	3212	85:264.0 86:22410.0 87:2464.0 88:1167.0 89:864.0 90:146.0 91:145.0 92:17.0 93:231.0 95:19.0 98:171.0 99:314.0 100:23665.0 101:2784.0 102:1878.0 103:1289.0 104:174.0 105:611.0 107:614.0 108:113.0 110:216.0 111:30.0 112:10.0 113:773.0 114:2996.0 115:1679.0 116:1285.0 117:1574.0 118:333.0 119:1092.0 120:245.0 121:402.0 122:18.0 123:33.0 124:42.0 128:44.0 129:170.0 130:2698.0 131:3342.0 132:927.0 133…	C00189	700	HZAXFHJVJLSVMW-UHFFFAOYSA-N	7982	17405	7765	10777	25582	19270	38029	36145	27844	19366	8709	3927	80302	28733	18232	19463	76931	65485	119527	35801
ethanol phosphate NIST	317291	211	100892	87:78.0 88:97.0 89:256.0 91:314.0 92:90.0 93:145.0 94:40.0 98:266.0 99:46.0 102:181.0 103:1317.0 104:160.0 105:416.0 106:296.0 107:321.0 108:142.0 109:166.0 110:48.0 113:54.0 114:59.0 115:794.0 116:181.0 117:169.0 118:90.0 119:551.0 120:74.0 121:445.0 123:467.0 127:77.0 128:49.0 129:30.0 131:211.0 132:149.0 133:4081.0 134:722.0 135:1706.0 136:99.0 137:1236.0 138:139.0 139:133.0 140:21.0 143:24.0 …				652	583	583	300	1738	486	4214	1812	701	1034	259	665	229	352	498	3124	267	384	511	355
erythrose	443306	205	102661	85:252.0 86:309.0 87:286.0 88:262.0 89:3396.0 90:347.0 98:95.0 99:207.0 100:1047.0 101:1152.0 102:512.0 103:2966.0 104:321.0 105:570.0 111:37.0 112:126.0 113:92.0 114:259.0 115:522.0 116:243.0 117:8801.0 118:811.0 119:677.0 120:43.0 121:19.0 125:24.0 126:85.0 127:101.0 128:90.0 129:712.0 130:1223.0 131:821.0 132:198.0 133:2835.0 134:401.0 135:233.0 140:40.0 141:30.0 142:111.0 143:111.0 144:41.0 1…	C01796	439574	FMAORJIQYMIRHF-HERZVMAMSA-N	321	368	305	304	620	554	923	835	635	386	298	250	965	504	778	1696	673	1004	669	580
erythritol	471922	217	92	86:57.0 87:443.0 89:682.0 90:92.0 99:480.0 100:41.0 101:1823.0 103:7046.0 104:676.0 105:300.0 106:59.0 109:27.0 111:45.0 113:474.0 115:473.0 116:1861.0 117:6123.0 118:476.0 119:295.0 127:453.0 129:1559.0 130:129.0 131:448.0 133:1902.0 134:216.0 144:53.0 147:9776.0 148:785.0 149:656.0 158:25.0 159:8.0 163:98.0 169:60.0 174:40.0 175:153.0 176:58.0 177:60.0 183:21.0 189:1255.0 190:194.0 191:893.0 19…	C00503	222285	UNXHWFMMPAWVPI-ZXZARUISSA-N	380	517	319	386	831	998	1047	926	960	933	373	298	17014	16215	16768	57279	13793	13725	20346	20837
enolpyruvate NIST	234394	217	16823	85:72.0 86:319.0 87:712.0 88:700.0 89:28.0 90:24.0 91:16.0 92:32.0 93:3.0 97:16.0 99:126.0 100:271.0 101:92.0 102:495.0 103:57.0 104:47.0 105:38.0 106:90.0 107:819.0 108:294.0 110:702.0 111:342.0 113:543.0 114:39.0 115:324.0 118:82.0 120:96.0 124:11.0 125:301.0 126:257.0 127:693.0 130:102.0 131:827.0 133:419.0 134:585.0 136:215.0 137:19.0 143:30.0 144:43.0 146:3.0 147:26175.0 148:4289.0 149:2351.…	C00074	1005	DTBNBXWJWCWCIK-UHFFFAOYSA-N	373	723	328	309	1107	782	685	1145	805	272	368	363	471	465	502	2559	457	220	524	288
docosahexaenoic acid	902819	91	87709	89:153.0 91:4417.0 92:909.0 93:2453.0 94:871.0 95:942.0 96:135.0 97:156.0 98:30.0 99:74.0 103:158.0 104:148.0 105:1782.0 106:442.0 107:727.0 108:775.0 109:294.0 110:46.0 111:42.0 115:239.0 116:175.0 117:1938.0 118:276.0 119:1453.0 120:408.0 121:401.0 122:154.0 123:56.0 128:107.0 129:1147.0 130:243.0 131:1109.0 132:276.0 133:714.0 134:388.0 135:292.0 136:81.0 137:51.0 141:89.0 142:64.0 143:202.0 1…			MBMBGCFOFBJSGT-KUBAVDMBSA-N	1026	1118	1193	836	3690	3303	6341	3129	4242	1188	1763	759	800	1831	530	1372	662	628	922	541
dihydroxyacetone	332120	89	22000	85:347.0 86:296.0 87:242.0 88:356.0 89:3561.0 90:168.0 97:34.0 98:98.0 99:129.0 100:1180.0 101:141.0 102:427.0 103:3726.0 104:261.0 105:358.0 110:95.0 111:8.0 114:1204.0 115:134.0 116:33.0 117:58.0 119:160.0 120:2.0 121:18.0 128:42.0 130:6.0 131:151.0 133:1424.0 134:167.0 135:46.0 136:7.0 139:4.0 142:708.0 143:3.0 147:3616.0 148:459.0 149:251.0 150:1.0 151:34.0 152:3.0 154:4.0 157:51.0 158:20.0 1…	C00184	670	RXKJFZQQPQGTFL-UHFFFAOYSA-N	602	900	554	567	949	909	1773	1415	1284	686	501	506	1995	922	1549	9427	1027	947	1866	1306
dihydrocholesterol	1082070	215	42937	85:915.0 86:94.0 87:34.0 89:485.0 91:4176.0 92:787.0 93:4869.0 94:1228.0 95:5414.0 96:299.0 97:914.0 98:121.0 99:603.0 100:190.0 101:817.0 103:357.0 104:284.0 105:3131.0 106:3045.0 107:4872.0 108:1660.0 109:2455.0 110:512.0 111:1052.0 112:39.0 113:254.0 115:321.0 116:86.0 117:909.0 118:257.0 119:2448.0 120:1216.0 121:2904.0 122:777.0 123:1040.0 124:179.0 125:446.0 128:124.0 129:1634.0 130:938.0 1…	C12978	66066	QYIXCDOBOSTCEI-FBVYSKEZSA-N	13303	18933	9289	8071	23085	30853	16068	6920	48115	23233	8328	7297	1642	911	1519	9339	946	1558	1759	1140
digalacturonic acid	988150	169	100883	85:124.0 86:158.0 87:187.0 88:70.0 89:1221.0 90:105.0 91:77.0 92:36.0 93:78.0 95:130.0 96:101.0 97:75.0 98:43.0 99:302.0 100:331.0 101:398.0 102:567.0 103:2785.0 104:175.0 105:287.0 109:46.0 111:152.0 112:43.0 113:151.0 114:133.0 115:198.0 116:386.0 117:697.0 118:57.0 119:162.0 120:58.0 122:25.0 123:33.0 125:25.0 126:80.0 127:295.0 128:41.0 129:1621.0 130:412.0 131:501.0 132:112.0 133:1775.0 134:…	C02273	439694	IGSYEZFZPOZFNC-LKIWRGPLSA-N	690	661	330	271	628	741	803	556	1754	2871	406	554	754	283	831	5987	474	730	13824	478
D-erythro-sphingosine	859500	204	126903	100:421.0 114:218.0 116:303.0 128:133.0 129:310.0 130:24.0 147:380.0 155:21.0 188:166.0 202:115.0 204:5513.0 205:732.0 206:427.0 223:20.0 345:29.0				573	1221	424	397	8850	1198	7064	9294	842	731	328	316	1080	715	4189	4864	1082	1232	15055	991
deoxycholic acid	1106875	255	114648	85:547.0 86:120.0 87:216.0 88:121.0 89:518.0 91:4875.0 92:464.0 93:4870.0 94:631.0 95:3302.0 96:180.0 97:350.0 99:223.0 101:665.0 102:68.0 103:871.0 104:157.0 105:4838.0 106:564.0 107:3674.0 108:368.0 109:1502.0 110:117.0 111:115.0 113:193.0 114:61.0 115:649.0 116:930.0 117:5273.0 118:557.0 119:2667.0 120:495.0 121:1582.0 122:437.0 123:268.0 124:85.0 125:104.0 127:277.0 128:386.0 129:5214.0 130:6…	C04483	222528	KXGVEGMKQFWNSR-LLQZFEROSA-N	22618	36266	15612	33105	19634	57376	300229	119368	76800	32851	44534	15238	499	197	359	951	315	311	333	300
delta-tocopherol NIST	997765	208	105385	85:45.0 87:79.0 90:67.0 91:816.0 93:148.0 95:320.0 97:560.0 98:80.0 102:47.0 105:364.0 107:175.0 108:92.0 109:305.0 111:200.0 115:140.0 116:110.0 117:258.0 118:63.0 119:135.0 120:77.0 121:212.0 123:148.0 128:77.0 131:335.0 132:57.0 134:84.0 135:258.0 136:43.0 137:226.0 140:24.0 141:83.0 144:82.0 145:135.0 146:54.0 147:394.0 149:309.0 151:240.0 152:62.0 159:67.0 161:169.0 163:177.0 164:44.0 165:55…			GZIFEOYASATJEH-VHFRWLAGSA-N	1272	2011	750	1359	4360	3241	26635	2646	6003	2823	1425	2007	704	818	1434	2926	1260	1592	1214	1113
dehydroascorbic acid	633423	173	3163	85:4938.0 86:2632.0 87:3842.0 88:1599.0 89:36445.0 90:4196.0 91:3962.0 92:500.0 94:671.0 95:633.0 96:448.0 97:1730.0 98:1823.0 99:5999.0 100:7321.0 101:16741.0 102:6187.0 103:11081.0 104:1207.0 105:674.0 106:1178.0 108:899.0 109:458.0 110:290.0 111:2948.0 112:1836.0 113:6752.0 114:2900.0 115:4370.0 116:6371.0 117:18187.0 118:3044.0 119:4528.0 120:1247.0 121:273.0 124:120.0 126:1913.0 127:3252.0 1…	C05422	440667	SBJKKFFYIZUCET-JLAZNSOCSA-N	251	274	200	228	304	582	567	455	390	303	162	251	543	624	825	2335	381	581	1418	501
daidzein	1013259	398	115854	88:418.0 89:2048.0 90:422.0 91:1774.0 93:588.0 94:218.0 95:506.0 98:126.0 99:106.0 100:61.0 101:497.0 102:129.0 105:469.0 107:338.0 108:179.0 109:180.0 111:379.0 112:23.0 113:149.0 114:101.0 115:2219.0 117:592.0 118:164.0 119:1360.0 120:245.0 121:680.0 123:14.0 124:76.0 125:177.0 128:41.0 132:354.0 133:410.0 134:45.0 135:845.0 137:337.0 139:376.0 141:219.0 145:844.0 146:246.0 147:3151.0 149:1208.…				291	352	248	306	714	519	1791	567	1100	940	657	464	2151	1186	2105	8324	3394	2433	6709	3016
cytosin	486724	254	2186	85:305.0 86:945.0 88:631.0 89:66.0 91:93.0 92:12.0 93:60.0 94:50.0 95:688.0 96:493.0 97:996.0 98:12707.0 99:1818.0 100:5096.0 101:1193.0 102:433.0 103:101.0 104:99.0 105:431.0 106:204.0 107:67.0 108:20.0 109:92.0 110:178.0 111:229.0 112:504.0 113:1713.0 114:980.0 115:589.0 116:686.0 117:327.0 118:47.0 120:75.0 123:207.0 124:149.0 125:2555.0 126:219.0 127:121.0 128:47.0 129:459.0 130:1719.0 131:51…	C00380	597	OPTASPLRGRRNAP-UHFFFAOYSA-N	378	453	301	303	421	595	744	632	387	270	226	227	334	287	240	1204	185	307	875	304
cytidine-5-monophosphate	700635	243	2246	85:144.0 86:125.0 87:68.0 95:74.0 97:27.0 99:140.0 100:73.0 101:52.0 102:63.0 103:170.0 105:12.0 107:4.0 111:73.0 113:108.0 114:60.0 115:113.0 116:36.0 117:50.0 119:18.0 121:11.0 123:12.0 125:20.0 129:308.0 130:71.0 131:47.0 133:687.0 135:189.0 137:50.0 140:12.0 141:91.0 142:23.0 143:12.0 144:18.0 147:1244.0 148:217.0 149:105.0 151:75.0 152:6.0 153:132.0 154:7.0 157:15.0 162:14.0 164:23.0 167:29.…				1329	759	445	287	568	711	665	755	1546	1762	221	642	284	296	194	4236	346	514	611	407
cystine	804619	218	94	85:108.0 86:247.0 87:139.0 88:76.0 89:69.0 91:149.0 92:44.0 93:30.0 95:38.0 98:79.0 99:84.0 100:3048.0 101:429.0 102:207.0 103:131.0 104:31.0 109:39.0 111:37.0 114:248.0 115:750.0 116:370.0 117:152.0 118:99.0 119:32.0 120:118.0 121:41.0 122:20.0 128:86.0 129:101.0 130:257.0 131:402.0 132:617.0 133:343.0 134:123.0 135:57.0 143:27.0 144:115.0 145:43.0 146:3584.0 147:1813.0 148:1380.0 149:261.0 156:…	C01420	595	LEVWYRKDKASIDU-UHFFFAOYSA-N	472	1607	409	381	3462	1337	5318	8761	1163	797	551	823	815	959	1257	14422	1336	1167	3327	1522
cysteine-glycine	715335	220	2787	85:185.0 86:404.0 88:100.0 90:67.0 91:332.0 92:34.0 94:53.0 97:57.0 98:151.0 99:49.0 100:1375.0 101:377.0 102:262.0 103:390.0 104:15.0 105:20.0 107:142.0 110:50.0 112:23.0 113:69.0 114:78.0 115:367.0 116:813.0 118:39.0 126:62.0 129:25.0 130:279.0 131:65.0 132:916.0 134:134.0 135:1.0 141:102.0 142:99.0 144:44.0 146:198.0 147:351.0 148:451.0 154:30.0 155:46.0 157:102.0 158:256.0 159:18.0 160:51.0 1…	C01419	439498	ZUKPVRWZDMRIEO-VKHMYHEASA-N	270	365	212	167	2360	554	1554	2911	504	359	202	231	372	679	655	7155	687	278	2254	639
cysteine	500158	220	65	86:175.0 90:83.0 91:341.0 97:81.0 98:68.0 100:3118.0 101:289.0 102:126.0 103:157.0 104:40.0 106:71.0 111:61.0 112:46.0 113:48.0 115:193.0 116:681.0 117:121.0 119:107.0 120:61.0 130:238.0 132:808.0 133:307.0 135:39.0 146:182.0 147:1274.0 149:187.0 163:84.0 172:22.0 204:108.0 217:15.0 218:2544.0 219:362.0 220:2803.0 221:383.0 222:297.0 223:28.0 231:29.0 232:38.0 262:21.0 287:23.0 301:27.0 304:25.0 …	C00097	5862	XUJNEKJLAYXESH-REOHCLBHSA-N	5457	11942	2047	2442	26389	14893	32848	36758	7232	4478	2394	1992	4878	3493	6242	169014	5847	4286	44519	5791
creatinine	502599	115	31	85:370.0 88:85.0 89:36.0 93:61.0 98:181.0 99:1414.0 100:9158.0 101:1232.0 103:128.0 108:34.0 111:15.0 113:594.0 114:567.0 115:27718.0 116:1868.0 118:47.0 124:34.0 130:931.0 134:91.0 135:38.0 136:59.0 139:101.0 142:85.0 143:10910.0 144:1070.0 147:1641.0 155:268.0 158:453.0 159:92.0 160:80.0 161:20.0 162:30.0 165:17.0 167:15.0 169:18.0 170:66.0 171:2993.0 172:140.0 173:285.0 174:113.0 175:26.0 176:…	C00791	588	DDRJAANPRJIHGJ-UHFFFAOYSA-N	1716	2825	526	674	6019	6036	3292	2992	5096	1580	622	2442	382	593	7570	119487	7508	3938	6844	3512
conduritol-beta-expoxide	675635	318	2670	85:36.0 86:264.0 87:119.0 89:71.0 90:3.0 96:4.0 97:45.0 100:25.0 101:25.0 102:89.0 103:1499.0 104:98.0 106:19.0 108:25.0 110:52.0 111:13.0 113:96.0 114:7.0 115:120.0 116:89.0 117:65.0 120:22.0 121:16.0 122:20.0 125:21.0 126:64.0 127:5.0 128:52.0 129:2124.0 130:118.0 131:398.0 132:68.0 133:1415.0 139:13.0 140:24.0 141:13.0 142:4.0 143:397.0 144:106.0 146:101.0 147:5675.0 148:698.0 149:369.0 150:2.…		9989541	ZHMWOVGZCINIHW-SPHYCDKFSA-N	630	1003	696	648	1108	1917	4470	1798	3681	6478	1953	469	31237	66879	54126	314602	91949	54962	16003	49429
citric acid	617342	273	288	85:108.0 87:167.0 88:92.0 89:136.0 92:58.0 93:86.0 95:193.0 96:108.0 97:78.0 99:605.0 100:143.0 101:223.0 102:92.0 103:336.0 104:70.0 105:58.0 109:24.0 110:55.0 111:256.0 112:15.0 114:87.0 115:639.0 116:312.0 117:522.0 118:105.0 119:62.0 120:32.0 124:17.0 125:53.0 126:49.0 127:177.0 128:22.0 129:915.0 131:952.0 132:92.0 133:1929.0 134:60.0 135:258.0 136:35.0 137:44.0 139:90.0 140:83.0 141:331.0 1…	C00158	311	KRKNYBCHXYNGOX-UHFFFAOYSA-N	633	640	415	335	3267	1707	2611	3023	657	439	272	332	727	366	570	4330	1052	1003	721	303
cis-gondoic acid	847372	117	87783	85:2318.0 89:1537.0 91:1953.0 92:494.0 93:1867.0 94:1814.0 95:6984.0 96:10449.0 97:6552.0 98:6703.0 99:1435.0 105:1710.0 106:308.0 107:1454.0 108:883.0 109:3479.0 110:3575.0 111:2492.0 112:1073.0 113:314.0 117:29549.0 118:2998.0 119:2252.0 120:341.0 121:1361.0 122:447.0 123:2047.0 124:1355.0 125:876.0 126:132.0 127:401.0 129:20607.0 130:2301.0 131:4009.0 132:4647.0 133:2381.0 134:1003.0 135:968.0…	C16526	5282768		4543	10795	2485	3018	14323	10359	27496	11701	11048	5451	3469	2446	1701	1206	1316	4963	1023	989	3134	2231
cholic acid	1109517	253	110403	86:112.0 87:393.0 91:1529.0 92:106.0 93:2143.0 94:725.0 95:890.0 98:123.0 99:478.0 101:1421.0 102:297.0 103:1585.0 105:1612.0 106:525.0 107:961.0 111:562.0 113:342.0 114:82.0 115:934.0 116:1665.0 117:5088.0 118:316.0 119:870.0 122:172.0 123:602.0 126:54.0 127:179.0 128:336.0 130:423.0 131:2675.0 133:1074.0 135:840.0 138:179.0 141:543.0 142:940.0 143:3459.0 144:581.0 145:1308.0 146:755.0 147:4753.…	C05463	221493	BHQCQFFYRZLCQQ-OELDTZBJSA-N	1735	4338	1101	1262	17188	2690	9356	26777	5099	2477	2448	1279	98124	17463	3724	20626	7333	31099	13390	15597
cholesterol	1078536	129	19	85:3277.0 86:357.0 87:698.0 88:331.0 89:2173.0 90:402.0 91:29340.0 92:4360.0 93:20764.0 94:3772.0 95:27816.0 96:2369.0 97:5814.0 98:576.0 99:1514.0 100:67.0 101:2755.0 102:616.0 103:3141.0 104:1732.0 105:26895.0 106:4885.0 107:20090.0 108:3742.0 109:12657.0 110:1522.0 111:3689.0 112:263.0 113:906.0 114:11.0 115:5342.0 116:2555.0 117:9801.0 118:2755.0 119:20567.0 120:8989.0 121:16634.0 122:2141.0 …	C00187	5997	HVYWMOMLDIMFJA-DPAQBDIFSA-N	82352	82291	29945	33939	141390	206568	308502	273597	223009	91480	35360	52136	56710	31812	71604	393988	38165	57761	138877	39684
chenodeoxycholic acid	1114867	255	104361	85:6651.0 86:1341.0 88:1179.0 89:5004.0 90:918.0 91:38728.0 92:6733.0 93:52484.0 94:12378.0 95:48804.0 96:3708.0 97:4202.0 98:989.0 99:2877.0 100:205.0 101:10363.0 102:1883.0 103:9068.0 104:1731.0 105:48295.0 106:10513.0 107:45502.0 108:8796.0 109:20093.0 110:3001.0 111:4102.0 112:972.0 113:4189.0 114:610.0 115:9575.0 116:13187.0 117:81513.0 118:12627.0 119:35456.0 120:7967.0 121:29263.0 122:7133…	C02528	10133	RUDATBOHQWOJDD-BSWAIDMHSA-N	1493	1632	1797	2003	2336	1861	33540	6039	6142	2654	2300	1740	1135	713	618	1014	647	766	803	1008
cellobiose	932179	204	1373	85:169.0 86:40.0 87:224.0 89:1164.0 93:16.0 95:81.0 96:78.0 97:144.0 99:39.0 100:142.0 101:420.0 102:239.0 103:2566.0 104:303.0 105:530.0 107:39.0 108:20.0 113:215.0 114:2.0 115:122.0 116:171.0 117:1882.0 119:55.0 123:25.0 125:56.0 127:215.0 129:1861.0 130:230.0 131:535.0 132:80.0 133:993.0 141:125.0 142:21.0 143:419.0 144:69.0 145:87.0 146:72.0 147:5903.0 148:921.0 149:340.0 155:337.0 156:102.0 …	C01971	6255	GUBGYTABKSRVRQ-QUYVBRFLSA-N	3537	2407	1198	1219	20970	19554	38411	5616	5124	2710	1616	1780	6113	1239	274	83859	3030	2715	16198	5695
catechol	376695	254	31654	91:577.0 92:334.0 93:115.0 95:3.0 99:82.0 100:110.0 103:11.0 105:263.0 107:8.0 108:313.0 109:65.0 114:59.0 123:37.0 127:337.0 130:41.0 131:58.0 132:7.0 133:23.0 134:138.0 135:40.0 136:2070.0 137:379.0 138:55.0 143:19.0 149:304.0 151:2501.0 152:226.0 153:73.0 161:9.0 165:10.0 166:1403.0 167:230.0 168:17.0 171:128.0 172:68.0 173:10.0 178:5.0 179:97.0 181:38.0 182:33.0 186:72.0 193:38.0 195:8.0 199:…	C00090	289	YCIMNLLNPGFGHC-UHFFFAOYSA-N	431	283	316	630	699	508	1359	526	1539	647	545	346	148	202	163	140	180	213	184	124
caprylic acid	343457	201	6866	85:59.0 86:798.0 87:223.0 88:510.0 89:1377.0 90:189.0 95:33.0 97:16.0 98:32.0 99:40.0 100:399.0 101:2158.0 102:361.0 103:5236.0 104:718.0 105:608.0 106:42.0 109:166.0 110:56.0 113:210.0 114:71.0 115:93.0 116:330.0 117:11722.0 118:1237.0 119:890.0 120:77.0 126:65.0 129:2848.0 130:455.0 131:1940.0 132:1583.0 133:4028.0 134:684.0 135:115.0 140:1.0 142:10.0 143:100.0 145:423.0 146:62.0 147:4390.0 148…	C06423	379	WWZKQHOCKIZLMA-UHFFFAOYSA-N	380	1084	872	1501	1340	1109	1121	925	2414	801	717	981	738	1999	531	520	748	763	760	1043
capric acid	451790	229	726	85:361.0 86:211.0 87:97.0 88:188.0 89:198.0 91:72.0 92:53.0 93:28.0 95:596.0 97:211.0 98:268.0 99:154.0 100:272.0 101:339.0 102:103.0 105:195.0 107:56.0 108:74.0 109:24.0 111:141.0 112:93.0 115:176.0 116:533.0 117:8029.0 118:528.0 119:291.0 122:50.0 123:33.0 125:55.0 126:57.0 129:3117.0 130:404.0 131:2042.0 132:1733.0 133:413.0 134:170.0 136:42.0 138:29.0 139:27.0 143:208.0 145:657.0 150:34.0 152…	C01571	2969	GHVNFZFCNZKVNT-UHFFFAOYSA-N	568	1467	539	486	1173	935	616	638	1312	582	426	1004	241	281	183	621	267	469	210	240
butyrolactam NIST	277199	142	2047	85:20.0 86:58.0 88:236.0 89:101.0 99:89.0 100:965.0 101:112.0 102:36.0 107:15.0 108:64.0 110:113.0 112:60.0 113:20.0 114:80.0 115:83.0 116:36.0 134:97.0 140:21.0 142:4184.0 143:458.0 144:89.0 155:31.0 156:217.0 157:779.0 158:23.0 173:153.0 184:27.0 185:7.0 199:33.0 213:132.0 302:10.0 306:2.0 314:3.0		12025	HNJBEVLQSNELDL-UHFFFAOYSA-N	1045	1216	727	606	2603	1926	3423	1896	1851	1214	629	590	1048	759	1327	9265	962	918	2991	833
biphenyl	426625	154	68719	89:3302.0 97:316.0 107:235.0 124:383.0 136:397.0 137:350.0 139:89.0 152:471.0 154:23828.0 155:316.0 156:3822.0 157:1218.0 174:2709.0 175:157.0 183:108.0 184:13.0 187:110.0 216:13.0 228:376.0 229:264.0 274:94.0 277:19.0 279:11.0 313:1.0 323:3.0 324:4.0 332:5.0 336:1.0 353:1.0 368:1.0 398:3.0 403:2.0 405:7.0 407:4.0 418:2.0 421:5.0 424:3.0 425:11.0 427:3.0 431:2.0 438:6.0 440:3.0 442:4.0 445:1.0 44…				430	3310	183	333	14927	1721	10084	12227	1824	962	308	1759	314	494	413	12150	867	333	419	356
beta-sitosterol	1128225	129	3174	85:2766.0 86:101.0 87:57.0 89:458.0 91:5648.0 92:1009.0 93:4837.0 94:854.0 95:7005.0 96:398.0 97:1583.0 98:69.0 99:841.0 101:529.0 102:39.0 103:648.0 104:289.0 105:5798.0 106:1007.0 107:5082.0 108:945.0 109:3381.0 110:296.0 111:1228.0 112:109.0 113:310.0 114:25.0 115:1041.0 116:430.0 117:2402.0 118:725.0 119:4929.0 120:2342.0 121:4665.0 122:692.0 123:1370.0 124:121.0 125:512.0 127:195.0 128:627.0…	C01753	222284	KZJWDPNRJALLNS-VJSFXXLFSA-N	129986	114777	48834	56050	149673	214266	213181	262476	284755	176590	47846	80556	67120	34868	78713	507243	70323	71973	160062	63767
beta-glutamic acid	525547	232	104384	85:333.0 86:220.0 88:96.0 95:148.0 96:59.0 98:246.0 99:360.0 100:5232.0 101:740.0 102:106.0 110:86.0 114:463.0 115:338.0 116:303.0 117:1332.0 118:115.0 119:148.0 132:163.0 133:632.0 134:116.0 144:264.0 146:71.0 147:3261.0 148:479.0 163:139.0 172:233.0 173:60.0 174:357.0 185:38.0 188:586.0 189:211.0 190:62.0 191:53.0 200:139.0 204:51.0 216:650.0 230:64.0 232:4033.0 233:826.0 234:395.0 235:32.0 246…	C05574	73064	BBJIPMIXTXKYLZ-UHFFFAOYSA-N	21000	18125	8302	2141	18069	14671	73308	60806	17082	20124	1650	9588	351	995	3468	363	137	152	261	579
beta-alanine	435564	248	148	85:228.0 86:3117.0 87:240.0 90:32.0 93:32.0 95:19.0 99:386.0 100:1891.0 101:337.0 102:313.0 103:237.0 104:118.0 107:63.0 113:116.0 114:91.0 117:236.0 119:17.0 120:39.0 129:105.0 130:635.0 133:1533.0 134:301.0 135:92.0 137:24.0 142:51.0 146:224.0 147:2196.0 148:431.0 160:346.0 161:56.0 162:41.0 164:29.0 168:16.0 170:19.0 172:67.0 173:3.0 174:3380.0 175:583.0 176:292.0 181:27.0 187:19.0 188:94.0 18…	C00099	239	UCMIRNVEIXFBKS-UHFFFAOYSA-N	2404	7781	4370	5289	9757	15395	25684	24756	8348	9233	2885	1726	1102	744	1404	5252	871	1165	3597	944
benzoic acid	339067	179	36	86:343.0 87:342.0 88:702.0 89:324.0 90:144.0 91:469.0 93:84.0 95:73.0 98:224.0 101:459.0 102:419.0 103:2363.0 105:19922.0 106:1506.0 107:541.0 108:41.0 109:28.0 115:81.0 116:11012.0 117:1187.0 118:403.0 119:326.0 120:194.0 121:192.0 128:258.0 130:1267.0 131:785.0 132:5944.0 133:1178.0 134:622.0 135:12484.0 136:1522.0 137:356.0 139:52.0 144:953.0 146:581.0 149:399.0 158:68.0 159:237.0 160:66.0 161…	C00180	243	WPYMKLBDIGXBTP-UHFFFAOYSA-N	2383	2669	1461	1974	4922	3353	6123	2956	4652	4157	1725	2288	893	1708	1400	7862	1558	1064	2364	1413
behenic acid	920648	117	46315	89:63.0 90:3.0 96:62.0 98:113.0 116:141.0 117:2302.0 118:208.0 121:9.0 123:25.0 129:995.0 130:112.0 131:119.0 132:880.0 133:179.0 135:29.0 136:5.0 137:25.0 142:23.0 143:98.0 145:236.0 146:32.0 148:40.0 149:92.0 150:14.0 151:20.0 159:48.0 171:13.0 173:12.0 176:19.0 185:40.0 187:53.0 195:1.0 196:10.0 200:36.0 202:12.0 205:33.0 216:10.0 219:5.0 226:7.0 227:15.0 231:24.0 235:4.0 241:33.0 243:42.0 247…	C08281	8215	UKMSUNONTOPOIO-UHFFFAOYSA-N	4512	7080	3851	1874	27098	17376	24489	17759	10456	8668	906	4026	3281	2002	4910	17610	5656	4667	22607	3164
aspartic acid	480387	232	79	87:91.0 96:51.0 97:57.0 98:86.0 99:100.0 100:3071.0 101:325.0 102:140.0 103:85.0 115:76.0 117:579.0 118:67.0 129:72.0 130:177.0 132:82.0 133:399.0 134:83.0 142:92.0 147:1028.0 148:289.0 149:74.0 160:33.0 163:47.0 164:28.0 173:22.0 174:51.0 188:319.0 189:76.0 190:42.0 202:314.0 203:31.0 204:79.0 216:94.0 218:511.0 219:116.0 220:18.0 232:2572.0 233:417.0 234:183.0 235:21.0 267:39.0 291:15.0 306:42.…	C00049	5960	CKLJMWTZIZZHCS-REOHCLBHSA-N	280955	617563	120143	55579	1194821	1270055	1479686	1769038	510681	591840	61512	223367	47953	46218	48178	589268	68046	69544	249756	68063
asparagine	553078	188	146	86:261.0 87:142.0 88:87.0 89:283.0 90:151.0 91:43.0 92:46.0 93:35.0 98:167.0 100:1725.0 101:112.0 102:22.0 104:36.0 107:43.0 108:48.0 109:43.0 111:105.0 112:77.0 113:62.0 114:223.0 115:405.0 116:5151.0 117:1014.0 118:309.0 119:90.0 120:36.0 125:136.0 126:95.0 128:266.0 130:448.0 131:829.0 132:2241.0 133:857.0 134:239.0 135:54.0 137:47.0 141:1377.0 142:341.0 143:178.0 144:126.0 145:46.0 146:126.0 …	C00152	6267	DCXYFEDJOCDNAF-REOHCLBHSA-N	10550	16871	2826	2191	42057	28002	28539	38737	23235	24692	1977	7951	6608	11209	9902	321028	11533	5474	49735	7913
arachidonic acid	834339	91	6529	85:397.0 86:104.0 87:64.0 89:105.0 90:43.0 91:4416.0 92:1216.0 93:2782.0 94:1158.0 95:941.0 96:496.0 97:213.0 98:69.0 99:155.0 100:26.0 101:139.0 102:52.0 103:160.0 104:234.0 105:1843.0 106:1764.0 107:979.0 108:197.0 109:348.0 110:119.0 111:47.0 112:6.0 113:53.0 114:46.0 115:358.0 116:598.0 117:2905.0 118:489.0 119:1172.0 120:880.0 121:800.0 122:154.0 123:154.0 124:66.0 125:11.0 128:134.0 129:150…	C00219	444899	YZXBAPSDXZZRGB-DOFZRALJSA-N	1179	2407	813	715	7350	4619	13689	6233	5252	521	795	809	3893	1995	2978	4049	870	1564	4643	810
aminomalonate	455754	218	413	86:2942.0 88:141.0 89:112.0 91:83.0 95:21.0 96:52.0 99:117.0 100:1404.0 101:500.0 102:258.0 103:262.0 105:161.0 113:119.0 114:63.0 115:110.0 116:295.0 117:454.0 119:188.0 120:63.0 121:40.0 122:45.0 131:1530.0 132:103.0 133:2100.0 134:376.0 143:19.0 144:92.0 147:5888.0 148:433.0 149:305.0 152:37.0 154:11.0 158:171.0 160:45.0 161:81.0 164:29.0 167:17.0 173:76.0 174:1023.0 175:272.0 176:72.0 178:67.…	C00872	100714	JINBYESILADKFW-UHFFFAOYSA-N	1476	1945	345	414	9855	3734	9769	6580	2581	2464	382	629	1040	360	968	29333	630	768	3167	679
alpha-ketoglutarate	507392	198	294	85:208.0 87:154.0 89:4657.0 90:84.0 91:201.0 94:49.0 98:155.0 99:133.0 101:112.0 102:113.0 103:234.0 110:90.0 112:1654.0 113:180.0 114:75.0 115:296.0 118:19.0 125:56.0 126:615.0 128:246.0 129:323.0 131:331.0 133:422.0 135:87.0 142:51.0 143:95.0 144:23.0 145:67.0 147:7768.0 148:1161.0 149:693.0 152:14.0 154:243.0 155:35.0 156:3139.0 157:398.0 158:205.0 159:36.0 160:14.0 161:16.0 163:100.0 170:1125…	C00026	51	KPGXRSRHYNQIFN-UHFFFAOYSA-N	2158	1820	1445	274	1372	1262	595	2148	958	459	234	435	341	210	402	443	1494	434	254	223
alpha-aminoadipic acid	571057	260	17973	85:1555.0 86:2633.0 87:846.0 88:680.0 89:284.0 90:386.0 92:329.0 94:164.0 95:2.0 96:908.0 98:4190.0 99:1189.0 100:13430.0 101:1626.0 102:1520.0 103:3607.0 104:385.0 105:2.0 107:7.0 108:1334.0 109:203.0 110:74.0 112:723.0 114:1527.0 115:7109.0 116:3722.0 117:7399.0 118:1068.0 119:192.0 120:191.0 124:222.0 126:23.0 128:18099.0 129:16012.0 130:3295.0 131:5367.0 132:1481.0 133:4474.0 134:744.0 135:24…	C00956	92136	OYIFNHCXNCRBQI-BYPYZUCNSA-N	225	213	183	184	262	432	157	283	2545	2247	523	247	268	197	178	5466	138	165	841	160
allantoic acid	726050	259	117021	85:9202.0 86:13527.0 87:6721.0 88:2646.0 89:3219.0 90:881.0 91:267.0 92:306.0 93:763.0 94:240.0 95:279.0 96:330.0 97:473.0 98:1578.0 99:17000.0 100:119531.0 101:43572.0 102:14466.0 103:2967.0 104:591.0 105:379.0 106:147.0 107:115.0 108:53.0 109:92.0 110:262.0 111:598.0 112:367.0 113:1495.0 114:2528.0 115:12227.0 116:26372.0 117:15426.0 118:2713.0 119:1020.0 120:394.0 121:150.0 124:100.0 125:271.0…				467	546	442	373	766	748	988	1156	669	582	383	471	13502	8411	4372	4849	10116	13984	34510	9537
alanine-alanine	523110	116	114683	86:4308.0 87:938.0 89:660.0 90:85.0 91:105.0 92:48.0 93:88.0 94:36.0 96:133.0 97:194.0 100:3903.0 101:1008.0 102:1184.0 103:1209.0 104:93.0 105:169.0 106:46.0 107:58.0 108:46.0 110:39.0 111:55.0 114:1266.0 116:90302.0 117:10500.0 118:8719.0 119:688.0 128:1227.0 129:2108.0 130:1543.0 132:128.0 133:262.0 134:42.0 135:72.0 137:33.0 141:9.0 143:370.0 144:409.0 146:171.0 150:55.0 153:40.0 157:764.0 15…				15056	22626	9463	6933	22197	38204	32242	40906	25889	20062	4570	8544	4967	7127	4551	23801	2121	6031	19825	11588
alanine	243971	116	34178	85:333.0 86:2106.0 87:467.0 88:280.0 89:5.0 90:53.0 91:138.0 92:168.0 93:215.0 94:1333.0 95:43.0 96:6.0 98:74.0 99:48.0 100:4652.0 101:1063.0 102:1419.0 103:3674.0 104:501.0 105:328.0 106:3.0 108:75.0 109:236.0 110:175.0 112:94.0 114:926.0 115:860.0 116:84295.0 117:10442.0 118:3671.0 119:545.0 120:126.0 121:65.0 122:38.0 123:90.0 124:32.0 125:42.0 126:107.0 127:278.0 128:1618.0 129:278.0 130:1195…	C00041	5950	QNAYBMKLOCPYGJ-REOHCLBHSA-N	166062	514441	134008	171492	630262	1191977	399993	891490	529531	391349	161669	143727	152463	66452	117571	365148	78373	104802	462867	103324
adenosine-5-monophosphate	1041375	315	26719	85:696.0 86:186.0 91:22.0 93:9.0 94:366.0 95:1191.0 97:483.0 98:151.0 99:737.0 101:1386.0 102:66.0 106:322.0 107:85.0 108:1903.0 109:373.0 111:385.0 112:345.0 113:986.0 114:85.0 115:885.0 116:368.0 119:38.0 120:49.0 121:622.0 123:185.0 125:488.0 126:42.0 127:526.0 129:4373.0 130:530.0 131:161.0 133:3619.0 134:404.0 135:4104.0 136:4066.0 137:529.0 138:164.0 139:179.0 140:1369.0 141:702.0 142:982.0…	C00020	6083	UDMBCSSLTHHNCD-KQYNXXCUSA-N	2511	16644	1187	1145	16901	15725	16420	19078	14624	9366	1737	7258	662	1985	891	19866	1297	910	2047	1294
adenosine	918039	236	290	85:353.0 86:112.0 89:208.0 95:41.0 98:54.0 99:460.0 100:35.0 101:439.0 102:88.0 103:2553.0 104:236.0 105:110.0 109:159.0 111:217.0 113:236.0 115:473.0 116:284.0 117:469.0 119:106.0 120:28.0 126:71.0 129:719.0 130:43.0 131:300.0 132:124.0 133:869.0 134:103.0 135:182.0 136:60.0 137:23.0 138:121.0 139:38.0 142:46.0 143:329.0 144:32.0 145:58.0 147:1456.0 148:317.0 149:320.0 151:23.0 153:75.0 155:49.0…	C00212	60961	OIRDTQYFTABQOQ-KQYNXXCUSA-N	310	905	323	530	2843	2303	3073	3043	1931	503	625	608	1339	351	405	1448	588	448	742	368
adenine	646534	264	1764	85:258.0 92:26.0 93:169.0 98:13.0 99:241.0 100:98.0 102:99.0 104:48.0 110:149.0 111:262.0 112:6.0 116:64.0 122:1.0 124:60.0 126:21.0 129:21.0 130:276.0 137:10.0 138:43.0 139:12.0 144:218.0 148:39.0 149:1110.0 150:48.0 152:17.0 153:364.0 157:26.0 158:2.0 160:15.0 162:52.0 164:56.0 165:208.0 166:57.0 167:27.0 180:42.0 192:582.0 202:3.0 205:36.0 206:131.0 219:65.0 221:9.0 223:14.0 225:69.0 226:52.0 …	C00147	190	GFFGJBXGBJISGV-UHFFFAOYSA-N	1527	3481	955	933	5551	3758	7747	4849	5073	3313	858	1012	819	566	401	5359	741	693	1294	737
7-methylguanine NIST	768706	294	31651	85:262.0 86:94.0 90:13.0 93:4.0 94:3.0 95:30.0 98:44.0 99:972.0 100:521.0 101:141.0 102:55.0 110:97.0 111:141.0 112:12.0 113:8.0 114:24.0 115:22.0 117:134.0 123:31.0 124:48.0 125:597.0 128:42.0 129:29.0 130:588.0 131:283.0 132:12.0 138:11.0 139:46.0 140:31.0 141:31.0 143:15.0 144:12.0 145:13.0 147:46.0 150:9.0 151:57.0 153:14.0 155:25.0 156:3.0 157:93.0 158:174.0 159:10.0 168:11.0 169:21.0 171:30…				175	231	219	176	1312	227	294	513	419	159	169	201	778	427	254	1013	419	697	1218	523
6-deoxyglucose	573663	117	85102	85:1382.0 86:894.0 87:839.0 88:367.0 89:5317.0 90:407.0 91:305.0 95:82.0 96:126.0 97:153.0 98:192.0 99:868.0 100:2605.0 101:2321.0 102:1181.0 103:5551.0 104:561.0 105:2504.0 106:242.0 107:146.0 108:149.0 109:70.0 110:120.0 111:250.0 112:338.0 113:533.0 114:1548.0 115:2124.0 116:1054.0 117:90320.0 118:9236.0 119:3823.0 120:191.0 121:50.0 122:58.0 124:133.0 125:98.0 126:205.0 127:703.0 128:771.0 12…	C08352	441480	SHZGCJCMOBCMKK-DVKNGEFBSA-N	7157	10311	5079	727	25237	1287	36737	43436	18681	8918	3724	1121	14748	11634	13170	28600	4597	2906	99017	34291
5-methoxytryptamine	864466	174	284	86:1203.0 87:181.0 88:92.0 90:42.0 92:34.0 95:29.0 100:628.0 101:65.0 102:70.0 105:49.0 110:34.0 112:50.0 115:39.0 117:67.0 118:56.0 121:41.0 124:29.0 130:92.0 131:54.0 132:79.0 135:54.0 150:31.0 155:19.0 158:46.0 159:57.0 172:30.0 174:4979.0 175:869.0 176:366.0 202:87.0 204:33.0 205:32.0 206:13.0 211:21.0 212:12.0 217:34.0 218:39.0 222:50.0 223:29.0 225:17.0 228:24.0 231:36.0 233:36.0 235:29.0 2…	C05659	1833	JTEJPPKMYBDEMY-UHFFFAOYSA-N	289	1970	188	826	5577	1715	8899	6914	2174	605	909	599	453	460	1289	4678	975	546	1350	666
5-hydroxy-3-indoleacetic acid	777606	290	31552	95:15.0 101:72.0 106:26.0 134:100.0 141:29.0 142:43.0 145:9.0 146:79.0 154:6.0 168:12.0 172:17.0 174:37.0 184:6.0 186:85.0 187:14.0 188:4.0 196:11.0 198:9.0 200:12.0 202:266.0 203:46.0 204:40.0 214:15.0 216:53.0 217:147.0 218:82.0 226:9.0 234:29.0 244:6.0 247:17.0 260:59.0 264:1.0 274:15.0 288:59.0 289:8.0 290:2213.0 291:624.0 292:226.0 293:29.0 304:17.0 325:60.0 328:3.0 335:2.0 340:53.0 364:26.0…	C05635	1826	DUUGKQCEGZLZNO-UHFFFAOYSA-N	843	1105	1009	1089	869	1288	2346	1750	3577	1036	1061	554	4629	2029	732	3796	2238	3699	3312	2341
5'-deoxy-5'-methylthioadenosine	967036	236	21821	85:99.0 86:132.0 94:26.0 96:62.0 99:123.0 100:70.0 101:24.0 105:120.0 111:44.0 112:105.0 113:82.0 114:27.0 115:34.0 121:46.0 122:14.0 123:36.0 126:141.0 129:197.0 130:26.0 134:23.0 137:43.0 138:17.0 141:16.0 142:14.0 143:9.0 145:27.0 147:46.0 149:28.0 151:2.0 155:2.0 157:5.0 162:54.0 163:36.0 164:9.0 165:196.0 167:14.0 169:374.0 170:80.0 171:39.0 173:30.0 175:661.0 176:140.0 177:69.0 179:27.0 185…	C00170	439176	WUUGFSXJNOTRMR-IOSLPCCCSA-N	241	583	209	556	1791	1402	3365	899	1497	541	636	757	218	346	528	1595	216	542	658	1068
5-aminovaleric acid	540425	174	1676	85:369.0 86:10350.0 87:1290.0 88:826.0 89:171.0 90:349.0 91:794.0 92:175.0 93:16.0 94:755.0 98:386.0 99:226.0 100:8033.0 101:1381.0 102:1524.0 103:1205.0 104:425.0 105:143.0 106:393.0 107:239.0 108:12.0 111:7.0 112:401.0 113:1004.0 114:819.0 115:408.0 116:220.0 117:634.0 118:164.0 119:364.0 120:371.0 121:525.0 122:101.0 124:97.0 125:53.0 126:1504.0 127:324.0 128:185.0 129:1067.0 130:2254.0 131:17…	C00431	138	JJMDCOVWQOJGCB-UHFFFAOYSA-N	62834	154616	30959	77942	531524	415728	525413	379283	212592	81515	57289	27615	1426	1957	2589	18240	3527	1498	4017	1390
4-pyridoxic acid	673225	309	34098	88:70.0 91:240.0 92:181.0 93:158.0 95:300.0 97:217.0 98:58.0 99:395.0 100:204.0 103:353.0 104:105.0 105:182.0 107:611.0 108:32.0 109:103.0 110:16.0 111:145.0 112:85.0 114:48.0 115:227.0 116:40.0 117:178.0 118:125.0 119:429.0 120:1308.0 121:87.0 122:83.0 123:102.0 124:82.0 125:22.0 131:794.0 132:173.0 133:1755.0 134:266.0 135:202.0 136:177.0 137:151.0 138:40.0 140:39.0 142:128.0 143:145.0 144:81.0…	C00847	6723	HXACOUQIXZGNBF-UHFFFAOYSA-N	385	430	389	320	233	182	915	593	444	346	350	246	222	197	271	2265	335	270	377	235
4-hydroxyphenylacetic acid	542795	179	31555	85:74.0 89:848.0 90:484.0 91:340.0 93:30.0 95:3.0 97:50.0 98:40.0 101:1.0 102:542.0 104:207.0 105:301.0 107:207.0 109:9.0 112:6.0 113:36.0 114:37.0 116:22.0 117:97.0 119:14.0 121:91.0 123:17.0 130:32.0 133:307.0 134:89.0 135:516.0 136:71.0 137:25.0 142:12.0 145:27.0 147:753.0 149:559.0 150:125.0 151:12.0 153:1.0 161:273.0 162:35.0 163:909.0 164:2215.0 165:409.0 166:53.0 169:9.0 171:18.0 172:6.0 1…	C00642	127	XQXPVVBIMDBYFF-UHFFFAOYSA-N	32307	39876	31428	3947	2532	1541	8076	2785	46365	27702	26426	12206	2756	551	778	4793	8400	8196	2769	783
4-hydroxymandelic acid	601658	267	131944	85:296.0 90:109.0 91:971.0 92:169.0 93:182.0 95:1095.0 97:117.0 100:86.0 105:907.0 107:182.0 109:74.0 110:92.0 115:487.0 116:91.0 119:550.0 121:117.0 122:52.0 127:281.0 128:39.0 131:58.0 133:2349.0 134:292.0 135:1394.0 136:116.0 137:112.0 140:71.0 147:4696.0 149:1655.0 150:258.0 151:1492.0 152:72.0 153:52.0 161:720.0 162:67.0 163:1228.0 164:205.0 165:191.0 171:120.0 174:72.0 176:61.0 177:414.0 17…	C11527	328	YHXHKYRQLYQUIH-UHFFFAOYSA-N	621	682	726	623	2250	3618	77850	1859	1830	950	755	1618	555	542	361	1659	855	586	769	491
4-hydroxybutyric acid	325027	233	85123	85:1473.0 86:1030.0 88:1141.0 90:78.0 97:88.0 99:1509.0 100:534.0 101:1470.0 102:152.0 103:1274.0 104:135.0 105:287.0 109:555.0 110:127.0 111:131.0 113:83.0 115:915.0 116:653.0 117:10011.0 118:922.0 119:717.0 129:821.0 130:174.0 131:930.0 132:466.0 133:1873.0 134:148.0 143:2878.0 144:298.0 147:42121.0 148:6583.0 149:3200.0 150:406.0 151:85.0 157:102.0 187:41.0 192:99.0 204:836.0 205:197.0 222:17.…	C00989	10413	SJZRECIVHVDYJC-UHFFFAOYSA-N	315	375	336	372	599	473	689	396	401	437	310	343	618	317	318	757	581	435	560	375
4-hydroxybenzoate	537925	223	34016	85:234.0 86:343.0 87:138.0 88:10.0 89:445.0 90:153.0 91:1213.0 92:426.0 94:40.0 95:138.0 97:24.0 99:110.0 100:926.0 102:103.0 103:924.0 104:382.0 105:205.0 107:273.0 108:181.0 109:237.0 110:52.0 111:54.0 112:151.0 113:137.0 114:118.0 115:619.0 116:25.0 117:1204.0 118:246.0 119:2.0 120:165.0 121:272.0 122:78.0 126:804.0 128:1.0 129:116.0 130:67.0 131:85.0 132:195.0 133:25.0 134:349.0 135:418.0 136…	C00156	135	FJKROLUGYXJWQN-UHFFFAOYSA-N	625	446	426	551	1250	791	52993	1118	1311	1627	738	376	371	1340	1179	4245	2798	2491	1248	1449
4-aminobutyric acid minor	488730	304	1842	85:2931.0 86:36127.0 88:1868.0 89:824.0 90:367.0 91:21.0 92:27.0 93:383.0 94:61.0 95:474.0 96:289.0 97:896.0 98:1926.0 99:2673.0 100:23284.0 101:4921.0 102:4701.0 103:1487.0 104:675.0 105:715.0 106:24.0 107:184.0 108:203.0 109:406.0 110:716.0 111:335.0 112:2089.0 113:1884.0 114:3527.0 115:3212.0 116:3300.0 117:5040.0 118:1020.0 119:1376.0 120:195.0 121:54.0 122:39.0 123:55.0 124:233.0 125:201.0 1…	C00334	119	BTCSSZJGUNDROE-UHFFFAOYSA-N	1393	2538	1547	1317	3040	4775	5177	3651	4824	3322	1199	1209	7757	3278	6905	40634	6246	7256	14850	3652
3-phenyllactic acid	516011	193	113643	90:151.0 91:4047.0 92:276.0 93:36.0 101:283.0 103:861.0 104:675.0 105:348.0 115:199.0 117:554.0 118:76.0 119:236.0 120:23.0 121:151.0 123:19.0 131:1334.0 132:204.0 133:1618.0 134:213.0 135:228.0 137:22.0 144:30.0 147:9562.0 148:1737.0 149:951.0 150:54.0 161:262.0 163:188.0 164:41.0 169:74.0 175:49.0 176:17.0 177:84.0 178:39.0 190:53.0 191:160.0 192:127.0 193:7922.0 194:979.0 195:193.0 205:277.0 2…				910	1067	892	658	1860	5260	4148	1673	2412	1021	827	864	849	1048	595	3230	393	452	4541	1411
3-hydroxypropionic acid	269265	177	1977	85:317.0 87:1774.0 88:555.0 89:599.0 90:145.0 92:72.0 94:12.0 97:21.0 98:250.0 99:13.0 100:2863.0 101:1816.0 102:1129.0 103:1749.0 104:165.0 105:296.0 106:148.0 107:346.0 108:79.0 110:47.0 111:3.0 112:18.0 114:15.0 115:504.0 116:1895.0 117:741.0 118:214.0 124:3.0 125:97.0 127:452.0 128:11.0 129:912.0 130:261.0 131:1035.0 132:105.0 133:1862.0 134:111.0 135:188.0 139:1.0 140:13.0 142:22.0 143:205.0…	C01013	68152	ALRHLSYJTWAHJZ-UHFFFAOYSA-N	885	1106	727	700	1755	1477	2248	1492	1730	961	612	809	792	781	951	3128	817	774	1215	557
3-hydroxybutyric acid	278829	191	46	85:450.0 87:771.0 88:5166.0 89:671.0 90:145.0 94:224.0 95:75.0 97:109.0 98:70.0 99:1234.0 101:2196.0 102:582.0 103:2032.0 105:352.0 109:157.0 113:55.0 115:2782.0 116:646.0 117:17448.0 118:1693.0 119:885.0 129:133.0 130:3251.0 131:2461.0 132:429.0 133:4316.0 134:935.0 135:236.0 136:26.0 139:19.0 141:18.0 142:263.0 143:1572.0 144:186.0 145:164.0 147:38986.0 148:6470.0 149:3551.0 150:327.0 151:91.0 …	C01089	92135	WHBMMWSBFZVSSR-GSVOUGTGSA-N	1533	20679	1493	10090	6007	2785	28630	925	1806	1322	642	586	4599	3652	1612	6004	2604	2125	831	206
3-hydroxy-3-methylglutaric acid	521554	247	32000	85:626.0 88:16.0 99:275.0 100:730.0 101:73.0 102:61.0 103:177.0 105:4.0 109:1920.0 110:105.0 111:74.0 112:83.0 113:58.0 114:82.0 115:2396.0 116:497.0 117:648.0 119:126.0 122:1.0 128:36.0 129:150.0 131:335.0 133:955.0 134:20.0 135:5.0 140:38.0 141:84.0 142:47.0 144:16.0 147:3623.0 148:545.0 149:525.0 150:59.0 151:23.0 157:174.0 159:95.0 163:168.0 164:7.0 170:7.0 171:247.0 172:45.0 183:513.0 184:30…	C03761	1662	NPOAOTPXWNWTSH-UHFFFAOYSA-N	172	267	231	198	403	256	417	325	268	298	147	120	444	209	240	353	976	125	188	192
3-aminoisobutyric acid	452655	248	12265	85:597.0 86:13016.0 87:1490.0 88:949.0 89:797.0 90:166.0 92:362.0 93:86.0 98:30.0 100:7092.0 101:1294.0 102:1025.0 103:128.0 105:276.0 107:6192.0 108:70.0 112:39.0 113:827.0 114:1152.0 115:687.0 116:561.0 117:328.0 118:776.0 119:537.0 120:118.0 122:127.0 125:28.0 126:183.0 129:421.0 131:2577.0 132:376.0 133:6354.0 135:228.0 136:597.0 140:81.0 142:450.0 144:69.0 145:74.0 146:715.0 147:7387.0 148:1…	C05145	64956	QCHPKSFMDHPSNR-UHFFFAOYSA-N	841	2334	1090	870	6349	5027	2882	8395	5522	1934	912	1515	533	350	471	1544	494	475	618	1718
3,6-anhydro-d-hexose	602439	231	16831	85:1106.0 86:456.0 87:784.0 88:151.0 89:9261.0 90:842.0 91:422.0 93:550.0 94:779.0 95:15560.0 96:1047.0 97:371.0 98:1417.0 99:1263.0 100:1605.0 101:5484.0 102:1031.0 103:14128.0 104:1344.0 105:12134.0 106:1092.0 107:461.0 108:265.0 109:164.0 110:242.0 111:1152.0 112:677.0 113:384.0 114:326.0 115:1025.0 116:1984.0 117:10955.0 118:1193.0 119:1300.0 120:101.0 121:714.0 122:212.0 123:1036.0 124:101.0…	C06478	16069993	SYSZGJKBOHEMPB-FIVCZYLNSA-N	855	913	680	866	4008	5169	2971	2632	5767	1830	912	693	750	606	846	5252	629	633	1838	646
3,6-anhydro-D-galactose minor2	588886	231	102714	85:192.0 86:135.0 87:64.0 88:217.0 89:4369.0 90:296.0 91:328.0 92:63.0 93:171.0 94:173.0 95:2021.0 96:291.0 97:94.0 98:608.0 99:333.0 100:613.0 101:2506.0 102:326.0 103:4816.0 104:494.0 105:1735.0 106:197.0 107:96.0 108:60.0 109:30.0 110:66.0 111:435.0 112:245.0 113:287.0 114:68.0 115:458.0 116:580.0 117:2812.0 118:407.0 119:583.0 121:215.0 122:64.0 123:123.0 124:59.0 125:104.0 126:952.0 127:256.…	C06474	16069996	WZYRMLAWNVOIEX-BGPJRJDNSA-N	984	1358	936	1137	2375	2582	4244	2523	3225	2459	1136	970	1469	1176	1649	5840	1440	1396	3485	1460
3,4-dihydroxyhydrocinnamic acid NIST	673176	179	34133	86:57.0 88:2.0 89:62.0 91:247.0 93:29.0 95:307.0 98:55.0 100:233.0 101:210.0 103:148.0 104:129.0 105:148.0 107:217.0 108:38.0 109:71.0 110:8.0 111:71.0 112:54.0 113:469.0 114:111.0 115:183.0 116:91.0 117:147.0 119:382.0 120:201.0 121:24.0 122:57.0 123:94.0 126:18.0 129:72.0 130:135.0 131:466.0 134:44.0 135:65.0 136:344.0 137:95.0 139:47.0 140:6.0 141:102.0 142:161.0 143:60.0 144:161.0 146:24.0 14…	C10447	348154	DZAUWHJDUNRCTF-UHFFFAOYSA-N	5260	5959	4577	3583	3765	5703	8896	444	7217	3422	1243	1017	1714	1251	2269	6478	3191	509	22353	1525
3,4-dihydroxycinnamic acid	748847	219	16546	85:1780.0 86:20.0 87:24.0 88:1684.0 89:4807.0 90:388.0 91:739.0 92:85.0 93:33.0 94:49.0 95:700.0 97:1259.0 98:647.0 99:413.0 101:816.0 102:963.0 103:1469.0 104:421.0 105:1160.0 106:113.0 107:601.0 108:95.0 109:940.0 110:199.0 111:64.0 112:116.0 113:303.0 115:3976.0 116:1253.0 117:4062.0 118:601.0 119:1232.0 120:1.0 121:523.0 122:115.0 123:7.0 124:63.0 125:51.0 127:648.0 128:467.0 129:1690.0 130:4…	C01197	689043	QAIPRVGONGVQAS-DUXPYHPUSA-N	358	957	319	429	1437	1747	3218	2267	726	803	397	540	401	522	538	3882	1104	2909	2168	676
3-(4-hydroxyphenyl)propionic acid	598147	179	110341	85:576.0 87:354.0 88:431.0 89:1639.0 90:679.0 91:2659.0 92:227.0 93:254.0 95:404.0 97:47.0 99:124.0 101:578.0 102:306.0 104:649.0 105:1003.0 107:471.0 110:63.0 115:641.0 116:1512.0 117:868.0 118:186.0 119:494.0 120:81.0 121:377.0 123:164.0 124:62.0 127:41.0 131:1081.0 133:818.0 134:134.0 135:1445.0 136:155.0 137:195.0 140:1363.0 141:53.0 145:234.0 147:1204.0 148:168.0 149:1752.0 150:374.0 151:130…				78913	87836	86688	91318	185967	200191	243844	131173	282971	106799	57497	41654	343	2812	841	3502	1128	844	2611	1348
3-(3-hydroxyphenyl)propionic acid	583925	192	49497	89:291.0 93:40.0 95:377.0 96:195.0 98:245.0 121:35.0 135:49.0 151:15.0 173:14.0 176:25.0 177:220.0 179:63.0 180:67.0 192:568.0 193:139.0 205:579.0 206:39.0 310:46.0 334:3.0	C11457	91	QVWAEZJXDYOKEH-UHFFFAOYSA-N	113181	124583	124521	133778	314528	267375	285005	166539	361673	132754	77066	43498	1576	598	657	949	455	770	1448	478
3-(3-hydroxyphenyl)-3-hydroxypropionic acid nist	632357	267	31650	85:379.0 86:289.0 87:440.0 88:135.0 89:1238.0 90:336.0 91:2529.0 92:218.0 93:258.0 94:115.0 95:526.0 96:146.0 97:299.0 99:35.0 101:1118.0 102:635.0 103:794.0 104:222.0 105:539.0 106:175.0 107:285.0 109:112.0 110:48.0 111:210.0 113:98.0 114:128.0 115:1785.0 116:2111.0 117:1430.0 118:180.0 119:879.0 120:194.0 121:306.0 122:92.0 123:212.0 124:192.0 125:62.0 126:16.0 127:118.0 129:353.0 131:1912.0 13…		102959	KHTAGVZHYUZYMF-UHFFFAOYSA-N	361	498	490	373	1462	880	6590	1576	1094	232	377	361	207	217	183	895	326	10639	356	233
2-picolinic acid	383668	180	121035	86:84.0 92:84.0 93:239.0 95:84.0 106:547.0 108:158.0 109:135.0 115:87.0 120:119.0 122:176.0 124:29.0 125:35.0 128:45.0 136:2525.0 137:206.0 138:56.0 142:41.0 148:162.0 150:356.0 151:110.0 152:531.0 153:126.0 157:71.0 166:36.0 167:140.0 180:3764.0 181:391.0 182:142.0 204:31.0 219:28.0 226:18.0 232:21.0 257:32.0 267:68.0 287:53.0 288:18.0 289:25.0 293:23.0 294:25.0 298:27.0 322:15.0 332:14.0 472:15…			SIOXPEMLGUPBBT-UHFFFAOYSA-N	490	519	328	472	2319	846	3423	1892	1628	1130	406	320	300	339	268	1947	299	322	777	278
2-monopalmitin	890356	129	2080	85:1173.0 86:178.0 88:144.0 89:1066.0 90:126.0 91:140.0 94:99.0 95:941.0 96:63.0 97:733.0 98:502.0 99:592.0 100:60.0 101:2348.0 102:302.0 103:7151.0 104:680.0 105:645.0 107:102.0 109:408.0 111:290.0 112:75.0 113:755.0 115:765.0 116:501.0 117:1096.0 118:156.0 119:207.0 123:127.0 125:88.0 127:131.0 128:189.0 129:12972.0 130:1803.0 131:2768.0 132:385.0 133:1642.0 134:217.0 135:186.0 137:85.0 139:19.…		123409	BBNYCLAREVXOSG-UHFFFAOYSA-N	14297	30916	9228	11225	79327	37759	80235	35050	11236	15064	10466	8731	6509	4512	7521	26022	5850	7075	11900	5504
2-monoolein	941794	129	84531	85:232.0 87:211.0 88:58.0 89:445.0 91:823.0 92:128.0 93:916.0 94:354.0 95:1224.0 96:388.0 97:243.0 98:63.0 99:217.0 101:1656.0 102:154.0 103:14217.0 104:1223.0 105:902.0 107:335.0 108:145.0 109:395.0 110:153.0 111:102.0 112:25.0 113:248.0 114:23.0 115:284.0 116:221.0 117:652.0 119:259.0 120:34.0 121:300.0 122:28.0 123:125.0 124:65.0 125:21.0 128:32.0 129:8919.0 130:1155.0 131:1582.0 132:109.0 133…		5319879	UPWGQKDVAURUGE-KTKRTIGZSA-N	17298	30734	28731	14521	90439	40855	70629	50084	76944	31008	14869	11671	4566	646	4066	33897	2024	3018	13756	2282
2-hydroxyvaleric acid	309587	131	25922	85:783.0 86:12.0 89:96.0 95:343.0 99:185.0 101:10.0 110:16.0 113:33.0 115:380.0 116:57.0 117:78.0 127:85.0 130:28.0 131:2537.0 132:259.0 133:199.0 147:2527.0 148:299.0 149:168.0 189:23.0 200:55.0 204:42.0 205:87.0 247:159.0		98009	JRHWHSJDIILJAT-UHFFFAOYSA-N	1446	1920	1970	1459	2992	2877	3005	3419	3494	1976	1668	1172	1322	945	747	1192	1558	1187	939	829
2-hydroxyhexanoic acid	323093	159	106285	85:2528.0 86:217.0 89:1183.0 91:1239.0 92:10.0 95:533.0 96:320.0 97:3794.0 99:1207.0 100:413.0 101:9121.0 102:2348.0 103:244244.0 104:22720.0 105:10978.0 106:385.0 107:98.0 111:328.0 113:645.0 114:79.0 115:3049.0 116:1091.0 117:13399.0 118:1166.0 119:2183.0 120:143.0 121:80.0 123:138.0 125:211.0 126:184.0 127:839.0 128:82.0 129:7199.0 130:1397.0 131:13592.0 132:1792.0 133:21896.0 134:3009.0 135:1…				690	927	593	457	1612	1376	1785	710	1011	605	559	376	8358	1797	1015	4059	416	501	3501	2181
2-hydroxyglutaric acid	506306	247	2000	85:987.0 86:115.0 99:30.0 101:119.0 103:121.0 105:91.0 115:9.0 116:84.0 117:39.0 129:3826.0 130:487.0 131:370.0 132:6.0 133:412.0 134:38.0 146:11.0 147:1685.0 148:252.0 149:537.0 150:24.0 157:1113.0 158:97.0 159:129.0 163:13.0 172:4.0 184:12.0 203:612.0 204:140.0 217:9.0 218:20.0 231:219.0 247:1048.0 248:174.0 249:17.0 349:124.0 350:3.0 354:11.0 477:11.0 479:1.0	C02630	43	HWXBTNAVRSUOJR-UHFFFAOYSA-N	3721	4430	2398	1194	12754	23055	8334	10265	1685	1625	257	730	2039	1207	666	3659	3426	1647	648	182
2-hydroxybutanoic acid	258161	131	40	86:245.0 87:1207.0 89:112.0 95:545.0 97:102.0 99:553.0 101:976.0 103:517.0 104:78.0 112:23.0 113:68.0 114:20.0 115:1186.0 116:223.0 117:711.0 125:24.0 129:273.0 131:25648.0 132:2895.0 133:3706.0 134:1175.0 137:61.0 138:29.0 139:26.0 143:727.0 144:93.0 145:26.0 147:22332.0 148:3774.0 149:2177.0 150:118.0 151:24.0 169:35.0 175:94.0 184:455.0 189:64.0 190:978.0 191:270.0 192:77.0 195:16.0 205:1662.0…	C05984	440864	AFENDNXGAFYKQO-VKHMYHEASA-N	1197	4711	1276	1260	3840	6483	5773	2727	3650	1846	3560	1018	2294	1256	1184	9008	1920	1249	1705	1673
2-deoxytetronic acid	433456	189	1208	85:3678.0 86:419.0 87:1070.0 88:693.0 89:3868.0 90:231.0 91:269.0 92:61.0 94:196.0 96:136.0 97:220.0 98:279.0 99:1268.0 100:276.0 101:10175.0 102:1066.0 103:3549.0 104:443.0 105:707.0 106:118.0 107:102.0 108:142.0 109:54.0 111:177.0 112:57.0 113:377.0 114:530.0 115:1621.0 116:869.0 117:12125.0 118:1194.0 119:1640.0 120:183.0 121:154.0 123:18.0 127:243.0 129:6961.0 130:984.0 131:3106.0 132:474.0 1…		150929	DZAIOXUZHHTJKN-UHFFFAOYSA-N	1213	1597	818	1243	4543	3325	4576	2106	2548	5968	682	347	3240	2361	3017	16945	2872	2808	8035	2373
2-deoxypentitol NIST	521785	231	21714	86:46.0 88:28.0 89:367.0 90:3.0 95:6.0 98:2.0 99:11.0 100:23.0 101:430.0 103:1724.0 104:27.0 108:40.0 114:18.0 115:39.0 116:38.0 117:1441.0 118:62.0 119:35.0 129:1593.0 131:604.0 133:684.0 134:7.0 143:75.0 145:46.0 147:2914.0 148:403.0 149:190.0 155:107.0 159:21.0 163:94.0 171:245.0 172:17.0 174:77.0 175:47.0 189:139.0 190:8.0 200:16.0 203:169.0 204:37.0 205:891.0 206:114.0 207:17.0 217:14.0 231:…		249377	ZDAWZDFBPUUDAY-UHFFFAOYSA-N	284	222	188	177	398	317	435	385	209	268	235	200	1252	681	1789	6526	2461	1741	538	432
2'-deoxyguanosine	962182	295	66347	86:2040.0 87:1083.0 88:190.0 92:139.0 95:2345.0 98:1403.0 99:4292.0 100:2864.0 101:6663.0 102:1254.0 103:28013.0 104:2187.0 106:43.0 110:418.0 111:3389.0 112:745.0 115:2873.0 116:4328.0 117:5319.0 124:464.0 126:476.0 127:1111.0 128:776.0 130:1554.0 131:4490.0 132:2283.0 133:6645.0 134:1134.0 137:481.0 138:959.0 140:130.0 142:841.0 143:1812.0 144:2945.0 145:2257.0 146:1088.0 148:1407.0 152:178.0 1…	C00330	187790	YKBGVTZYEHREMT-KVQBGUIXSA-N	340	502	303	224	348	229	152591	435	328	282	333	3419	222	222	267	506	271	277	611	233
2-deoxyerythritol	355045	117	102843	86:255.0 87:3691.0 88:1982.0 89:4813.0 90:485.0 91:620.0 92:107.0 94:88.0 95:139.0 98:138.0 99:1285.0 100:326.0 101:17767.0 102:2800.0 103:31803.0 104:2971.0 105:2763.0 106:180.0 109:94.0 110:87.0 111:355.0 112:163.0 113:481.0 114:229.0 115:7863.0 116:51006.0 117:147126.0 118:16979.0 119:8974.0 120:667.0 121:341.0 122:29.0 123:61.0 124:14.0 125:98.0 127:1061.0 128:237.0 129:15276.0 130:3803.0 131…		18302	ARXKVVRQIIOZGF-UHFFFAOYSA-N	12343	13247	17569	5624	5901	9557	20046	6328	7907	4112	3524	1173	970	933	874	3796	807	974	1091	617
2,8-dihydroxyquinoline	626989	290	104444	87:102.0 88:99.0 89:206.0 90:68.0 95:23.0 101:41.0 102:51.0 103:154.0 104:35.0 114:72.0 115:280.0 116:203.0 117:27.0 128:71.0 129:93.0 131:54.0 132:39.0 133:73.0 135:37.0 140:31.0 141:30.0 142:66.0 143:123.0 148:163.0 150:67.0 151:27.0 156:46.0 158:46.0 159:349.0 160:63.0 161:38.0 162:28.0 169:14.0 170:25.0 172:110.0 173:26.0 174:28.0 176:19.0 180:24.0 186:82.0 187:385.0 188:185.0 189:37.0 190:40…	C06342	97250	ZXZKYYHTWHJHFT-UHFFFAOYSA-N	10021	11262	9439	15314	28480	36598	29035	11194	37095	13755	8819	5922	744	308	3441	14220	2884	3264	8306	3259
2,6-diaminopimelic acid	686035	200	133922	86:650.0 90:154.0 96:107.0 97:67.0 98:89.0 99:196.0 100:2211.0 102:795.0 107:185.0 108:159.0 109:165.0 110:472.0 111:139.0 113:71.0 114:584.0 115:245.0 117:308.0 122:203.0 125:42.0 126:1004.0 128:5835.0 129:1002.0 130:287.0 131:610.0 133:758.0 134:76.0 140:163.0 142:619.0 143:229.0 144:338.0 146:199.0 147:3426.0 148:745.0 154:766.0 155:977.0 160:71.0 166:60.0 170:89.0 171:393.0 172:253.0 177:34.0…				1000	1772	496	492	1222	1789	2468	2977	2196	2370	448	682	348	239	281	2234	308	364	641	252
2,5-dihydroxypyrazine NIST	397526	241	2254	85:168.0 86:172.0 87:115.0 93:14.0 97:710.0 98:27.0 100:66.0 108:4.0 109:15.0 111:179.0 113:419.0 114:172.0 115:562.0 127:101.0 128:126.0 129:169.0 130:13.0 140:38.0 144:10.0 145:499.0 146:11.0 167:155.0 168:17.0 172:5.0 174:1.0 177:4.0 182:157.0 183:31.0 197:1.0 211:11.0 213:6.0 215:3.0 241:1811.0 242:397.0 243:132.0 255:138.0 256:387.0 257:73.0 258:12.0 302:5.0 311:2.0 328:1.0 337:1.0 395:8.0 4…		23368901	USHRADXTTYICIJ-UHFFFAOYSA-N	232	457	206	320	700	663	590	709	540	532	237	258	782	364	487	7360	452	549	1277	381
2,4-diaminobutyric acid	570766	174	104406	86:4905.0 87:90.0 88:301.0 91:62.0 94:20.0 98:160.0 99:142.0 100:4281.0 101:897.0 102:1077.0 103:277.0 112:246.0 113:93.0 114:435.0 115:672.0 116:612.0 118:65.0 119:157.0 126:145.0 127:154.0 128:428.0 129:233.0 130:1039.0 131:479.0 132:493.0 133:942.0 134:73.0 135:57.0 139:76.0 142:61.0 145:112.0 146:917.0 147:2627.0 148:46.0 149:79.0 155:335.0 157:53.0 158:170.0 170:85.0 171:44.0 172:682.0 174:1…	C03283	134490	OGNSCSPNOLGXSM-VKHMYHEASA-N	869	1100	300	351	2350	1754	2258	4310	1828	1344	301	585	259	781	308	3278	351	244	462	1514
1-monostearin	959214	203	648	85:2387.0 86:245.0 88:342.0 89:880.0 90:108.0 91:126.0 93:404.0 94:183.0 95:2259.0 96:306.0 97:2167.0 98:609.0 99:768.0 100:91.0 101:4087.0 102:436.0 103:4290.0 104:462.0 105:416.0 106:95.0 107:246.0 108:39.0 109:1410.0 110:130.0 111:1003.0 112:196.0 113:337.0 114:74.0 115:511.0 116:2218.0 117:3517.0 118:444.0 119:328.0 120:48.0 121:179.0 122:22.0 123:677.0 124:97.0 125:278.0 128:153.0 129:4761.0…	D01947	24699	VBICKXHEKHSIBG-UHFFFAOYSA-N	340	1832	650	694	3007	2010	3598	875	1612	1102	401	315	474	333	344	2744	490	653	2936	602
1-monopalmitin	901749	129	2070	85:11049.0 86:1066.0 87:1727.0 88:2503.0 89:4332.0 90:546.0 91:849.0 93:1712.0 94:656.0 95:11870.0 96:1156.0 97:8236.0 98:3082.0 99:3966.0 100:546.0 101:20046.0 102:2216.0 103:20674.0 104:2095.0 105:2096.0 106:183.0 107:1123.0 108:131.0 109:6523.0 110:712.0 111:3012.0 112:681.0 113:1739.0 114:217.0 115:2374.0 116:10634.0 117:15865.0 118:1742.0 119:1613.0 120:72.0 121:1202.0 122:204.0 123:3774.0 1…	C01885	14900	QHZLMUACJMDIAE-UHFFFAOYSA-N	8402	23314	10184	8583	32613	28516	35584	8782	36034	11684	9108	4650	1685	1261	930	2234	3149	846	2466	1352
1-methyladenosine	829921	259	106901	87:114.0 88:94.0 89:616.0 90:83.0 92:43.0 94:28.0 95:82.0 96:126.0 97:728.0 98:68.0 99:269.0 101:792.0 102:237.0 103:9854.0 104:917.0 105:242.0 107:72.0 108:259.0 110:108.0 111:203.0 113:300.0 115:2852.0 116:626.0 117:1680.0 118:221.0 119:192.0 121:27.0 122:69.0 125:51.0 126:88.0 129:1501.0 130:201.0 131:876.0 132:134.0 133:1144.0 134:156.0 136:64.0 138:159.0 139:43.0 140:48.0 141:303.0 142:133.0…			GFYLSDSUCHVORB-JOLDIKRXSA-N	232	216	186	175	520	352	357	312	275	274	167	177	799	269	269	3818	244	682	1000	360
1-kestose	1123027	361	14692	85:82.0 86:7.0 87:73.0 88:49.0 89:205.0 90:6.0 91:36.0 92:11.0 93:9.0 94:6.0 95:27.0 96:65.0 97:71.0 98:15.0 99:87.0 100:11.0 101:252.0 102:170.0 103:4097.0 104:359.0 105:175.0 106:23.0 107:40.0 108:5.0 109:193.0 110:14.0 111:55.0 112:15.0 113:139.0 114:34.0 115:149.0 116:95.0 117:736.0 118:77.0 119:85.0 120:6.0 121:16.0 122:12.0 123:22.0 124:13.0 125:21.0 126:24.0 127:99.0 128:17.0 129:2764.0 13…	C03661	440080	VAWYEUIPHLMNNF-OESPXIITSA-N	513	839	314	420	913	2434	411	680	3523	7975	447	548	266	636	1185	7533	1243	300	214395	471
1-hexadecanol	679596	299	16713	85:705.0 86:51.0 89:1086.0 90:140.0 91:307.0 97:1910.0 98:76.0 99:149.0 100:37.0 101:703.0 102:99.0 103:1810.0 104:22.0 106:25.0 110:37.0 111:800.0 112:61.0 113:101.0 114:49.0 115:16.0 117:120.0 125:182.0 127:25.0 129:351.0 130:47.0 142:3.0 143:136.0 144:18.0 145:15.0 157:186.0 184:83.0 187:40.0 189:14.0 201:2.0 204:93.0 205:304.0 206:39.0 209:9.0 217:431.0 218:22.0 219:17.0 227:8.0 229:22.0 231:…	C00823	2682	BXWNKGSJHAJOGX-UHFFFAOYSA-N	606	763	458	603	784	1028	1266	2220	1569	851	559	506	258	486	216	746	220	206	584	577
1-deoxyerythritol	357129	117	17781	85:236.0 86:64.0 87:671.0 88:30.0 89:302.0 90:15.0 100:175.0 101:3971.0 102:319.0 103:7576.0 104:803.0 105:90.0 110:329.0 114:382.0 115:1520.0 116:16358.0 117:42947.0 118:4762.0 119:2153.0 120:13.0 127:335.0 129:3334.0 130:1054.0 131:3525.0 132:400.0 133:5494.0 135:111.0 140:549.0 142:164.0 143:2360.0 144:141.0 145:408.0 147:17853.0 148:3097.0 149:2517.0 150:147.0 151:82.0 153:1.0 156:243.0 158:1…				13271	14024	18385	1440	2093	3676	23492	2552	3819	2139	1078	972	1840	1180	1532	3779	2531	2405	813	942
1,5-anhydroglucitol	633969	217	17	85:3830.0 86:670.0 87:3850.0 88:1333.0 89:11135.0 90:1039.0 91:868.0 93:226.0 94:498.0 95:560.0 96:248.0 97:3886.0 98:483.0 99:4523.0 100:383.0 101:27052.0 102:3840.0 103:44003.0 104:4289.0 105:3288.0 106:166.0 107:339.0 108:152.0 109:586.0 110:532.0 111:3639.0 112:380.0 113:5892.0 114:996.0 115:8674.0 116:15923.0 117:26062.0 118:3201.0 119:4964.0 120:514.0 121:428.0 122:73.0 123:80.0 124:59.0 12…	C07326	64960	MPCAJMNYNOGXPB-SLPGGIOYSA-N	534	1119	561	506	3150	1638	286	5954	2341	1478	475	517	8549	7313	8048	41225	7095	7531	6293	7543
1,2-anhydro-myo-inositol NIST	651472	318	16557	85:790.0 86:151.0 87:1307.0 88:8.0 90:93.0 91:58.0 95:305.0 97:198.0 98:63.0 99:708.0 101:2297.0 102:106.0 103:7446.0 104:505.0 109:190.0 110:51.0 111:679.0 112:156.0 113:813.0 116:1127.0 119:592.0 124:1.0 125:76.0 126:241.0 127:578.0 129:10841.0 131:3376.0 132:122.0 133:9161.0 134:1359.0 135:672.0 137:79.0 138:32.0 139:109.0 140:12.0 141:333.0 142:319.0 143:2694.0 144:231.0 146:121.0 147:30131.0…		119054	ZHMWOVGZCINIHW-FTYOSCRSSA-N	803	1056	595	1021	2072	1453	6330	5726	2624	1336	597	479	2841	461	3240	6906	1483	2478	808	1549
146442	700964	142	146442	85:1019.0 86:2102.0 87:1909.0 88:172.0 90:299.0 97:281.0 98:443.0 99:4253.0 100:24494.0 101:2792.0 103:4213.0 104:1636.0 109:310.0 110:766.0 112:374.0 113:514.0 114:1189.0 115:2143.0 116:2125.0 118:615.0 119:615.0 122:334.0 124:128.0 127:375.0 128:2199.0 129:3109.0 130:5977.0 131:2895.0 132:2556.0 133:5042.0 134:571.0 136:65.0 137:102.0 139:109.0 141:541.0 142:99430.0 143:13615.0 144:7941.0 145:4…				504	1024	348	282	4706	1707	2508	3284	934	800	287	332	9535	22335	21905	15635	16217	11051	46512	26530
146435	1152163	343	146435	85:312.0 86:168.0 87:332.0 88:187.0 89:1126.0 90:209.0 91:8324.0 92:1592.0 93:5314.0 94:892.0 95:5988.0 96:735.0 97:1804.0 98:953.0 99:326.0 101:1350.0 102:380.0 103:936.0 104:95.0 105:6933.0 106:1276.0 107:5480.0 108:792.0 109:2587.0 110:380.0 111:414.0 113:178.0 114:78.0 115:1465.0 116:746.0 117:3407.0 118:993.0 119:4641.0 120:1071.0 121:2569.0 122:810.0 123:1093.0 124:161.0 125:120.0 127:621.0…				1419	1418	573	573	892	3097	2150	915	3946	2466	646	801	744	471	475	4676	840	763	776	682
146433	1137126	233	146433	85:846.0 86:228.0 90:112.0 91:1144.0 92:888.0 93:2784.0 94:547.0 95:3529.0 96:251.0 100:65.0 101:5589.0 102:695.0 103:2376.0 104:652.0 105:3789.0 106:944.0 107:1883.0 109:385.0 112:82.0 113:159.0 114:34.0 115:1357.0 116:1014.0 117:7161.0 119:460.0 121:1629.0 129:1669.0 130:135.0 131:3257.0 132:259.0 133:2737.0 134:965.0 135:1328.0 136:129.0 138:120.0 139:234.0 140:60.0 141:131.0 143:2343.0 144:79…				321	435	387	363	1031	1130	751	1834	620	756	1119	415	1082	490	304	406	488	957	735	584
146432	862191	244	146432	85:737.0 86:419.0 87:915.0 88:125.0 89:1535.0 93:228.0 95:585.0 97:2203.0 98:464.0 99:634.0 100:419.0 101:3164.0 102:782.0 103:19778.0 104:2151.0 106:489.0 107:484.0 109:1011.0 110:189.0 111:1388.0 112:533.0 113:902.0 114:320.0 115:933.0 116:1262.0 117:5855.0 118:425.0 119:523.0 120:116.0 121:264.0 123:224.0 125:349.0 127:1438.0 128:219.0 129:8848.0 130:344.0 131:1612.0 132:267.0 133:4762.0 134:6…				314	516	172	304	528	2486	2787	106	445	320	441	394	461	418	1238	12309	1245	1327	2411	1428
146430	975336	204	146430	85:4001.0 86:1211.0 87:2120.0 88:1099.0 89:13013.0 90:1043.0 91:1242.0 94:176.0 95:237.0 96:701.0 97:1435.0 98:380.0 99:3574.0 100:631.0 101:10214.0 102:1850.0 103:52009.0 104:5047.0 105:2877.0 109:2162.0 110:440.0 111:2649.0 112:423.0 113:2303.0 114:495.0 115:3344.0 116:8912.0 117:9761.0 118:1178.0 119:1858.0 120:182.0 124:112.0 125:329.0 127:1706.0 128:2505.0 129:46808.0 130:6616.0 131:15880.0 …				1526	3194	1373	1982	4170	5017	7009	3649	2598	8394	3853	2447	1250819	190270	1422788	1778560	989436	1338874	1790992	1063049
146409	865980	462	146409	85:2035.0 87:997.0 89:7529.0 90:435.0 93:110.0 94:231.0 95:515.0 97:727.0 98:154.0 99:577.0 100:1655.0 101:2892.0 102:728.0 103:13112.0 104:1734.0 105:1202.0 106:380.0 109:865.0 111:542.0 112:169.0 113:1185.0 114:2472.0 115:2313.0 116:2347.0 117:3921.0 118:472.0 119:1155.0 120:143.0 121:74.0 122:1081.0 125:222.0 126:290.0 127:880.0 128:1006.0 129:8587.0 130:2343.0 131:3823.0 132:425.0 133:6844.0 …				215	180	156	173	144	196	6123	151	204	232	144	171	988	559	1333	8101	1340	732	3630	1393
146389	1007633	253	146389	86:375.0 89:968.0 90:396.0 91:1083.0 93:175.0 94:199.0 95:860.0 99:196.0 100:321.0 101:671.0 102:1011.0 104:1208.0 105:612.0 106:132.0 109:498.0 110:123.0 113:146.0 114:90.0 116:376.0 117:1337.0 119:568.0 121:383.0 122:193.0 125:294.0 126:117.0 129:2498.0 130:756.0 131:1069.0 133:2562.0 135:682.0 136:111.0 137:905.0 139:191.0 143:5074.0 144:461.0 147:10180.0 148:2625.0 149:1817.0 150:449.0 151:67…				282	240	238	287	391	361	337	408	419	326	248	253	5323	4595	7618	38845	5123	6989	13213	5670
146367	912768	273	146367	85:989.0 86:406.0 87:594.0 88:505.0 89:5376.0 90:230.0 91:207.0 94:71.0 99:718.0 100:1324.0 101:2662.0 102:290.0 103:16486.0 104:1608.0 105:1902.0 111:749.0 113:722.0 115:1555.0 116:445.0 117:12863.0 118:812.0 119:664.0 127:428.0 129:10270.0 130:1247.0 131:2084.0 133:4081.0 135:739.0 136:143.0 141:772.0 142:111.0 143:1673.0 147:18192.0 148:3137.0 149:2077.0 150:111.0 153:486.0 154:125.0 155:5203.…				614	925	718	930	6426	11917	2548	2957	3812	1434	993	413	2203	1642	2269	7009	1635	1985	1192	496
146343	595597	296	146343	85:1098.0 87:1227.0 88:375.0 89:328.0 90:514.0 91:6179.0 92:2962.0 93:435.0 94:648.0 95:458.0 99:141.0 104:2136.0 105:932.0 106:2517.0 107:170.0 108:1200.0 109:728.0 110:326.0 111:192.0 112:875.0 113:535.0 114:196.0 115:414.0 119:3363.0 120:5494.0 121:708.0 122:733.0 123:140.0 124:157.0 126:31.0 131:1851.0 132:832.0 133:5656.0 134:1963.0 135:1207.0 136:7500.0 137:395.0 138:340.0 141:1012.0 144:35…				4803	20926	4511	3841	211	6706	1749	689	15150	25975	3861	5147	210	201	226	801	261	580	471	257
146341	873155	273	146341	85:343.0 86:346.0 88:433.0 89:2520.0 90:112.0 92:81.0 94:429.0 97:534.0 99:65.0 100:358.0 102:895.0 103:10674.0 104:979.0 105:652.0 106:361.0 107:211.0 109:136.0 112:236.0 113:534.0 114:72.0 115:643.0 116:197.0 117:2659.0 118:584.0 119:130.0 122:59.0 129:2836.0 130:1133.0 131:1433.0 132:328.0 133:2312.0 139:109.0 142:809.0 143:696.0 145:410.0 147:6876.0 148:571.0 149:1479.0 150:114.0 151:154.0 15…				748	1439	826	863	1962	14352	14204	1966	5094	1947	3971	4254	314	511	284	991	322	320	445	729
146337	716652	225	146337	85:502.0 87:199.0 89:284.0 91:2244.0 92:791.0 93:2862.0 94:446.0 95:865.0 96:212.0 99:748.0 101:2369.0 103:1898.0 104:104.0 105:1232.0 106:853.0 107:1688.0 109:479.0 111:250.0 113:269.0 114:112.0 115:1182.0 116:1254.0 117:18299.0 118:1735.0 119:1979.0 121:513.0 122:149.0 124:36.0 127:480.0 129:4497.0 130:1885.0 131:1778.0 132:725.0 133:3681.0 134:3421.0 135:4620.0 136:418.0 137:180.0 139:160.0 14…				1506	2214	1599	1754	3615	3780	5488	3118	5703	1654	1264	881	208	164	170	236	193	169	178	216
146317	915728	259	146317	85:388.0 87:322.0 89:2995.0 93:110.0 95:72.0 97:1749.0 98:176.0 101:2185.0 102:151.0 103:6557.0 104:652.0 105:1308.0 106:39.0 111:300.0 114:671.0 115:739.0 116:1561.0 117:5184.0 118:578.0 120:40.0 123:58.0 127:301.0 129:5073.0 130:677.0 131:2013.0 132:611.0 133:4476.0 134:821.0 141:283.0 143:1403.0 147:11376.0 148:901.0 149:1697.0 150:224.0 153:157.0 155:525.0 157:1363.0 159:274.0 160:1782.0 161:…				309	338	328	347	732	1209	903	2079	1008	525	445	262	858	833	1389	5065	1019	1270	5683	2157
146315	1012416	471	146315	86:393.0 87:130.0 89:873.0 90:277.0 91:665.0 92:73.0 93:139.0 94:216.0 95:635.0 98:380.0 99:732.0 100:412.0 101:689.0 102:256.0 103:873.0 105:1341.0 107:622.0 110:51.0 111:289.0 112:300.0 113:403.0 114:175.0 115:1433.0 116:227.0 117:466.0 118:202.0 120:314.0 121:701.0 122:310.0 123:232.0 125:222.0 126:608.0 127:453.0 128:260.0 130:195.0 131:680.0 132:373.0 133:1928.0 134:264.0 135:1268.0 136:419.…				199	832	288	619	9653	483	3325	2138	1032	274	882	715	5053	2902	6352	22014	11192	5901	16467	7346
146306	579780	245	146306	85:951.0 87:1093.0 88:168.0 89:374.0 93:78.0 97:147.0 98:83.0 99:941.0 101:5426.0 102:1500.0 103:46189.0 104:4201.0 105:1805.0 110:125.0 111:2527.0 112:173.0 113:439.0 115:1515.0 116:600.0 117:1335.0 119:479.0 125:46.0 126:109.0 127:365.0 128:82.0 129:7937.0 130:3373.0 131:6552.0 132:738.0 133:8262.0 134:1163.0 135:556.0 139:29.0 140:29.0 141:367.0 142:94.0 143:1300.0 144:84.0 145:103.0 147:27061…				503	720	587	566	2159	942	1194	1012	1089	546	455	182	644	1993	267	693	407	362	239	485
146295	637998	292	146295	85:1186.0 87:2149.0 91:170.0 92:72.0 93:111.0 95:206.0 97:389.0 99:977.0 100:1481.0 101:5996.0 102:3968.0 103:48989.0 104:4747.0 105:2563.0 106:394.0 108:47.0 109:982.0 111:628.0 112:84.0 115:25121.0 116:2571.0 118:536.0 119:859.0 122:69.0 125:145.0 128:6738.0 129:8767.0 130:4511.0 131:3957.0 132:1025.0 133:5394.0 134:2382.0 136:122.0 139:287.0 140:2592.0 141:1780.0 143:10442.0 144:1712.0 145:136…				632	1338	793	386	13035	1295	3844	2609	4848	2114	491	497	12731	8277	14407	101774	11007	13245	15059	6648
146294	621430	186	146294	85:1447.0 86:611.0 87:1635.0 88:768.0 89:7424.0 92:86.0 94:371.0 98:616.0 101:7696.0 102:1674.0 103:119082.0 104:11447.0 105:2023.0 113:1178.0 115:3214.0 118:350.0 119:1565.0 120:243.0 121:110.0 122:229.0 124:227.0 126:515.0 128:302.0 129:13247.0 130:1374.0 131:9643.0 132:1532.0 133:9398.0 134:1618.0 135:1117.0 136:201.0 139:161.0 140:554.0 141:125.0 143:2137.0 144:310.0 147:32422.0 148:4597.0 14…				455	488	299	405	1073	837	1197	1056	821	636	330	340	438	2933	344	4186	3500	288	11432	2959
146292	939861	292	146292	86:621.0 87:1770.0 88:1358.0 89:1790.0 90:89.0 91:1042.0 92:268.0 94:285.0 95:1260.0 98:1077.0 99:2063.0 101:10423.0 102:7539.0 103:51577.0 104:7261.0 105:2852.0 107:380.0 109:2280.0 111:2607.0 113:1798.0 114:205.0 115:2967.0 116:4693.0 117:10992.0 119:1840.0 120:309.0 121:141.0 125:443.0 126:203.0 127:2330.0 128:246.0 129:25305.0 130:3398.0 131:9814.0 132:227.0 133:18364.0 134:2325.0 135:1312.0 …				191	282	144	160	280	226	154	189	209	245	159	267	319	222	280	421	175	194	1729	216
146289	855690	462	146289	85:1646.0 86:2098.0 87:1214.0 88:1228.0 89:23685.0 90:1653.0 91:1971.0 92:672.0 94:579.0 95:1472.0 97:121.0 98:278.0 100:10891.0 101:5733.0 102:595.0 103:28022.0 104:3270.0 105:1246.0 107:500.0 109:680.0 111:1620.0 112:813.0 113:2565.0 114:8666.0 115:1851.0 117:5817.0 119:1732.0 120:889.0 125:315.0 126:463.0 128:712.0 129:11523.0 131:10443.0 132:2141.0 133:14646.0 134:2834.0 137:446.0 138:531.0 1…				168	208	183	198	165	215	204	461	234	256	358	240	7377	7567	11882	34061	9805	9796	24798	10396
146285	920019	160	146285	85:2806.0 87:2386.0 88:192.0 89:12559.0 90:1709.0 96:1240.0 98:1134.0 99:1364.0 100:5043.0 101:4700.0 102:3762.0 103:36996.0 104:2624.0 105:8400.0 106:1043.0 108:425.0 110:938.0 111:1034.0 113:1556.0 114:2874.0 115:3559.0 116:4294.0 117:16396.0 118:778.0 119:2770.0 121:101.0 122:830.0 124:190.0 127:882.0 129:11773.0 130:2510.0 131:5914.0 132:639.0 133:30190.0 134:5692.0 135:294.0 136:337.0 138:33…				616	808	536	671	728	1208	890	1130	1983	700	419	957	978	419	1190	5117	1467	1333	3495	434
146277	891768	160	146277	85:1086.0 86:863.0 88:756.0 89:9479.0 90:839.0 96:89.0 97:1932.0 99:1336.0 100:2099.0 101:3008.0 103:23407.0 104:1964.0 105:5565.0 106:812.0 107:35.0 109:1997.0 111:1031.0 113:1354.0 114:1328.0 115:1613.0 116:4201.0 117:18997.0 118:1719.0 119:1650.0 126:237.0 127:505.0 128:1304.0 129:13649.0 130:2693.0 131:4727.0 132:1064.0 133:10328.0 134:1325.0 135:1183.0 139:147.0 140:413.0 141:763.0 142:1322.…				432	431	595	555	4413	14576	2507	1304	1572	654	1203	401	4427	2134	4561	20111	4675	5477	8805	4005
146273	878230	228	146273	85:208.0 87:1075.0 89:5581.0 90:319.0 91:364.0 92:113.0 94:205.0 95:621.0 97:2450.0 98:752.0 99:1303.0 100:684.0 101:4055.0 103:13045.0 104:1407.0 105:1783.0 106:100.0 108:231.0 109:119.0 110:1006.0 111:602.0 112:283.0 113:724.0 114:4266.0 115:429.0 116:1950.0 117:7896.0 118:455.0 119:750.0 122:58.0 123:17.0 124:148.0 125:87.0 127:954.0 129:7674.0 130:1207.0 131:2203.0 132:376.0 133:6161.0 134:11…				597	1584	349	478	643	18005	54135	730	1163	580	10492	4096	721	2128	6191	17622	5452	6062	15809	5367
146272	919353	186	146272	85:1952.0 86:3344.0 87:1627.0 89:4200.0 92:410.0 94:947.0 98:860.0 100:1116.0 101:4308.0 102:1720.0 103:15229.0 104:682.0 106:1083.0 108:625.0 112:660.0 114:499.0 115:1545.0 116:3424.0 119:397.0 120:535.0 122:138.0 128:10505.0 129:6732.0 131:2301.0 133:4234.0 134:1321.0 140:548.0 141:512.0 142:2003.0 144:11159.0 146:231.0 147:25863.0 148:3927.0 149:1605.0 150:990.0 152:100.0 153:361.0 154:498.0 1…				272	245	247	148	1111	312	638	550	284	301	207	278	277	798	361	24840	1257	302	1745	917
146266	1096783	114	146266	85:2315.0 87:1138.0 88:1666.0 89:9638.0 90:820.0 91:251.0 94:463.0 95:157.0 97:1283.0 98:338.0 99:865.0 100:1903.0 101:3734.0 102:1010.0 103:23854.0 104:1979.0 105:4179.0 106:478.0 107:751.0 108:397.0 110:1362.0 111:1471.0 112:988.0 113:1660.0 114:8720.0 116:2323.0 117:14387.0 118:999.0 119:954.0 121:392.0 122:256.0 124:162.0 125:386.0 126:1734.0 127:874.0 128:978.0 129:10473.0 130:3275.0 131:442…				206	195	226	248	335	256	242	221	266	212	213	232	872	631	483	3358	770	1149	1674	1422
146264	968097	160	146264	85:1774.0 86:819.0 87:1251.0 88:618.0 89:5378.0 90:560.0 92:59.0 95:319.0 97:983.0 99:1333.0 100:1133.0 101:2679.0 102:218.0 103:12077.0 104:2041.0 105:1598.0 108:57.0 109:144.0 110:115.0 112:256.0 113:1573.0 114:492.0 115:1309.0 116:3762.0 117:3375.0 119:1103.0 120:50.0 122:88.0 124:39.0 125:270.0 129:11683.0 130:2015.0 131:1290.0 132:852.0 133:4578.0 134:1301.0 135:858.0 139:282.0 141:398.0 142…				547	752	687	530	1060	716	1560	1340	1736	1028	843	615	500	234	526	2208	450	329	1066	474
146263	645885	349	146263	85:1391.0 86:1422.0 87:353.0 89:11231.0 90:1548.0 92:116.0 99:339.0 101:3098.0 102:2126.0 103:53773.0 104:7160.0 105:3555.0 107:521.0 108:260.0 113:1610.0 114:1179.0 115:2081.0 116:1833.0 117:9104.0 118:1659.0 119:1164.0 124:293.0 127:1188.0 129:11958.0 131:3623.0 132:728.0 133:11302.0 134:1781.0 135:1041.0 142:483.0 143:2808.0 144:1110.0 145:1726.0 147:41093.0 148:5649.0 149:2975.0 150:786.0 151…				234	204	193	194	130	224	231	189	285	163	208	192	269	225	219	540	199	173	3100	1054
146262	801622	245	146262	87:577.0 88:456.0 94:92.0 95:427.0 97:288.0 98:1051.0 99:818.0 102:428.0 103:7209.0 104:1009.0 105:552.0 114:232.0 117:4610.0 118:585.0 119:914.0 120:62.0 123:138.0 125:191.0 129:4130.0 130:1178.0 132:364.0 133:3423.0 137:44.0 139:44.0 141:218.0 142:414.0 143:500.0 144:136.0 145:460.0 146:804.0 147:21796.0 148:3337.0 149:3022.0 150:421.0 152:125.0 157:2703.0 158:493.0 163:527.0 167:114.0 168:112.…				245	351	252	247	555	532	524	516	336	198	181	222	2199	4621	1553	14260	1301	1605	3651	1031
146261	873354	228	146261	85:749.0 86:657.0 87:795.0 89:7550.0 90:628.0 91:471.0 95:339.0 96:1193.0 97:1490.0 98:391.0 99:767.0 100:1840.0 101:4419.0 102:1511.0 103:14942.0 104:1788.0 105:2185.0 107:564.0 108:163.0 110:2311.0 111:937.0 112:660.0 113:819.0 114:949.0 115:1335.0 116:2132.0 117:9088.0 118:1379.0 119:1133.0 120:534.0 125:256.0 126:1512.0 127:432.0 128:356.0 129:7774.0 130:1616.0 131:3063.0 132:352.0 133:8692.0…				748	2507	686	690	863	20612	79285	161	2605	2134	17219	9352	8650	3630	9099	3465	6845	9660	26091	8119
146259	629600	160	146259	85:1711.0 86:849.0 87:1303.0 88:648.0 89:11180.0 90:713.0 97:117.0 98:359.0 99:184.0 100:2876.0 101:2823.0 103:37743.0 104:3389.0 105:4660.0 109:69.0 111:462.0 113:820.0 114:1269.0 115:1333.0 116:1766.0 117:7438.0 119:430.0 123:54.0 126:462.0 128:538.0 129:4638.0 130:797.0 131:4989.0 132:787.0 133:11370.0 134:1593.0 139:51.0 141:185.0 142:624.0 143:1409.0 144:570.0 145:685.0 147:17296.0 148:2598.…				613	569	274	382	1518	261	182	426	697	630	490	478	731	411	845	2803	880	1159	5926	1570
146256	993772	217	146256	85:8519.0 86:2194.0 87:6515.0 88:3032.0 89:8949.0 90:746.0 91:2947.0 92:456.0 93:1148.0 94:1288.0 95:2360.0 96:1248.0 97:4642.0 98:1572.0 99:8532.0 100:1576.0 101:26631.0 102:5561.0 103:140603.0 104:14436.0 105:8820.0 106:873.0 107:1055.0 108:359.0 109:12399.0 110:1114.0 111:9226.0 112:1585.0 113:10121.0 114:1886.0 115:8137.0 116:15525.0 117:35272.0 118:4412.0 119:8432.0 120:942.0 121:606.0 122:9…				910	1861	692	927	1615	2593	2002	2081	2324	1567	527	609	1264	782	3758	78132	1019	1154	4581	7538
146255	1094956	318	146255	85:677.0 86:77.0 87:299.0 88:97.0 89:5013.0 90:344.0 94:179.0 96:803.0 97:444.0 98:459.0 99:201.0 100:399.0 101:2464.0 102:661.0 103:9457.0 104:630.0 105:1009.0 108:218.0 109:250.0 110:1619.0 111:467.0 113:504.0 114:453.0 116:871.0 117:5446.0 118:633.0 124:123.0 125:38.0 126:499.0 128:377.0 129:4107.0 130:757.0 131:1443.0 132:365.0 133:5326.0 138:405.0 140:187.0 141:294.0 142:1793.0 143:1964.0 14…				290	274	326	244	1370	532	672	650	622	867	400	361	12862	8156	15328	31947	10411	14889	23491	18074
146254	686515	318	146254	88:422.0 91:237.0 101:1149.0 102:683.0 105:123.0 109:138.0 114:186.0 115:1150.0 116:308.0 117:639.0 121:93.0 122:105.0 127:539.0 130:735.0 131:553.0 133:409.0 134:248.0 140:151.0 141:161.0 143:463.0 146:472.0 147:1266.0 152:565.0 156:797.0 157:500.0 170:424.0 172:602.0 173:33.0 182:189.0 185:128.0 186:1022.0 198:82.0 201:522.0 202:1344.0 203:156.0 204:845.0 214:88.0 215:5749.0 216:3814.0 217:917.…				1023	1955	1230	1643	3320	612	5317	2729	4614	1396	255	453	207	208	225	5369	213	228	176	167
146248	1257879	157	146248	85:703.0 87:318.0 88:119.0 89:919.0 90:237.0 91:6779.0 92:927.0 93:7525.0 94:1295.0 95:6908.0 96:599.0 97:838.0 99:409.0 101:2386.0 102:455.0 103:9542.0 104:1164.0 105:8793.0 106:1461.0 107:6479.0 108:1087.0 109:3480.0 110:161.0 111:268.0 113:259.0 114:123.0 115:1997.0 116:932.0 117:7472.0 118:1625.0 119:7794.0 120:1570.0 121:4831.0 122:837.0 123:1141.0 124:212.0 125:173.0 127:697.0 128:695.0 129…				1198	1327	1288	3756	23173	5969	8488	3874	5445	3695	4025	5550	337	220	222	261	239	281	208	223
146245	390779	116	146245	85:242.0 88:114.0 95:58.0 97:168.0 99:1450.0 100:655.0 101:3627.0 102:474.0 103:480.0 105:363.0 106:104.0 115:1204.0 116:10266.0 117:1788.0 118:267.0 119:579.0 120:54.0 124:38.0 131:2319.0 132:290.0 133:6833.0 134:2025.0 135:616.0 137:90.0 141:562.0 144:44.0 145:684.0 147:18517.0 148:2350.0 149:2793.0 150:241.0 151:206.0 152:122.0 157:23.0 163:329.0 164:173.0 169:109.0 171:162.0 172:77.0 175:707.…				2361	5082	1923	1989	8072	4714	7241	4385	11098	6097	1714	1305	2000	1184	2124	16910	2014	1930	5238	1916
146242	540008	171	146242	85:498.0 87:190.0 88:102.0 89:1046.0 90:144.0 92:100.0 94:74.0 95:1850.0 96:243.0 97:192.0 99:411.0 101:5650.0 102:283.0 103:4106.0 110:132.0 111:166.0 115:595.0 116:4454.0 117:4571.0 118:634.0 119:396.0 125:36.0 129:1819.0 130:381.0 131:855.0 132:246.0 133:2529.0 135:199.0 138:33.0 143:3881.0 144:299.0 145:804.0 146:67.0 147:4611.0 149:762.0 151:121.0 155:52.0 156:778.0 157:366.0 158:152.0 159:1…				226	306	235	287	837	1047	1143	637	550	476	383	218	781	475	1471	7029	2529	1513	973	644
146236	486696	160	146236	89:710.0 90:251.0 95:327.0 97:896.0 98:578.0 99:1525.0 100:16166.0 101:4382.0 102:2394.0 103:1491.0 110:1135.0 113:649.0 114:863.0 115:807.0 116:15510.0 117:19300.0 118:2301.0 119:644.0 121:190.0 126:399.0 127:56.0 128:326.0 129:1604.0 131:2740.0 132:772.0 133:1429.0 134:883.0 135:242.0 139:223.0 142:1521.0 143:461.0 144:8496.0 145:1074.0 146:497.0 147:12174.0 148:3788.0 149:424.0 150:374.0 153:1…				3286	2030	3047	1236	2272	1329	14212	6449	1265	1712	1080	2971	1784	1391	1189	1832	848	1911	2514	1018
146233	1161202	121	146233	85:720.0 86:72.0 87:128.0 88:349.0 89:1256.0 90:257.0 91:7718.0 92:709.0 93:6717.0 94:1632.0 95:4295.0 96:1178.0 97:445.0 99:704.0 101:1720.0 102:376.0 103:631.0 104:391.0 105:5519.0 106:787.0 107:5509.0 108:1295.0 109:3647.0 110:756.0 111:345.0 113:505.0 115:531.0 116:1137.0 117:6569.0 118:305.0 119:3647.0 120:950.0 121:8129.0 122:1427.0 123:2106.0 124:1420.0 125:580.0 127:508.0 128:723.0 129:69…				1261	1250	229	1413	5982	5137	13265	7438	1634	1316	260	426	510	260	426	988	387	372	485	357
146227	784605	125	146227	85:355.0 86:169.0 89:244.0 91:552.0 92:130.0 93:793.0 95:2875.0 96:88.0 97:1037.0 98:260.0 99:482.0 100:157.0 101:594.0 103:771.0 105:407.0 106:214.0 107:1199.0 108:107.0 109:1436.0 110:981.0 111:812.0 113:369.0 114:138.0 115:506.0 116:465.0 117:1723.0 119:617.0 120:66.0 121:578.0 122:166.0 123:897.0 124:990.0 125:6870.0 126:468.0 128:129.0 129:898.0 130:229.0 131:298.0 133:640.0 134:282.0 135:11…				8985	14520	8665	11733	20747	19896	30822	16795	29828	9650	9366	4850	396	235	325	1472	274	224	583	969
146226	904537	273	146226	85:356.0 87:372.0 88:235.0 89:2659.0 91:1449.0 92:136.0 93:2267.0 94:811.0 95:827.0 96:277.0 97:355.0 99:431.0 100:331.0 101:1299.0 102:367.0 103:4293.0 104:531.0 105:1113.0 106:694.0 107:921.0 108:249.0 109:291.0 110:143.0 112:121.0 113:306.0 114:360.0 115:694.0 116:1083.0 117:6017.0 118:645.0 119:748.0 121:271.0 122:108.0 123:128.0 124:73.0 125:117.0 127:329.0 128:150.0 129:4101.0 130:453.0 131…				1152	490	858	568	22996	55466	22137	8687	4645	2797	2594	1769	8630	6232	8009	24833	7080	7746	2416	527
146225	755179	306	146225	86:151.0 87:307.0 88:126.0 89:1536.0 90:359.0 91:354.0 92:118.0 93:198.0 95:228.0 96:135.0 97:699.0 100:687.0 101:206.0 102:156.0 103:1491.0 104:592.0 105:478.0 106:170.0 109:112.0 111:208.0 114:227.0 115:968.0 116:1301.0 117:999.0 118:186.0 120:54.0 121:111.0 122:77.0 123:43.0 125:134.0 126:98.0 128:152.0 129:199.0 130:837.0 131:162.0 132:308.0 134:263.0 135:242.0 136:118.0 139:52.0 142:276.0 14…				7836	10871	9172	10588	8177	17530	16139	9968	30058	9892	7364	5103	394	431	157	262	245	336	371	446
146224	1195205	291	146224	85:333.0 89:607.0 91:3001.0 92:611.0 93:2969.0 94:566.0 95:3559.0 96:368.0 97:544.0 99:131.0 101:1250.0 102:285.0 103:1381.0 104:298.0 105:4086.0 106:1263.0 107:3771.0 108:413.0 109:1465.0 115:887.0 116:492.0 117:2444.0 118:527.0 119:4466.0 120:1228.0 121:1861.0 122:270.0 123:552.0 124:69.0 125:126.0 126:84.0 127:405.0 128:339.0 129:2586.0 130:516.0 131:1883.0 132:442.0 133:2735.0 134:992.0 135:1…				1271	1327	1557	1328	9197	5608	10806	6447	1986	1735	772	434	391	158	135	128	188	181	253	180
146222	514968	204	146222	85:133.0 87:208.0 88:181.0 89:174.0 94:41.0 96:80.0 99:146.0 100:115.0 101:1109.0 102:225.0 103:870.0 105:152.0 111:179.0 113:199.0 116:493.0 117:255.0 129:2367.0 131:1296.0 132:163.0 133:1272.0 134:339.0 147:5503.0 148:1494.0 149:204.0 155:117.0 157:30.0 159:28.0 163:89.0 177:35.0 189:2236.0 190:535.0 191:893.0 192:166.0 193:83.0 196:55.0 198:41.0 199:46.0 203:550.0 204:24755.0 205:4461.0 206:18…				23411	33724	27513	26796	61700	65911	74202	76721	66071	36467	20060	13324	9281	4107	9985	34150	8916	9516	24086	8292
136146	654455	327	136146	85:821.0 86:190.0 88:506.0 89:13588.0 90:1694.0 91:4775.0 92:913.0 93:4951.0 94:1036.0 95:2618.0 96:6702.0 97:1810.0 98:4416.0 99:2609.0 103:2061.0 104:3866.0 105:4709.0 106:2340.0 107:2439.0 108:1074.0 109:4539.0 110:897.0 111:2011.0 112:1431.0 113:2299.0 114:85.0 116:108.0 119:5287.0 120:1132.0 121:2731.0 122:2413.0 123:1933.0 124:1185.0 125:644.0 126:968.0 127:1440.0 128:98.0 133:7066.0 134:37…				244	264	266	412	1411	1011	1469	1383	799	504	366	353	1763	2041	1599	24017	2428	1305	5198	906
136141	533292	103	136141	85:1018.0 86:1291.0 87:1756.0 88:979.0 89:12509.0 90:926.0 91:546.0 94:256.0 95:148.0 97:213.0 98:248.0 99:963.0 100:1880.0 101:2571.0 102:981.0 103:101327.0 104:9313.0 105:8536.0 106:634.0 111:237.0 112:456.0 113:1366.0 114:1163.0 115:1440.0 116:502.0 117:2943.0 118:303.0 119:1407.0 120:204.0 121:30.0 126:385.0 127:294.0 128:744.0 129:14186.0 130:2949.0 131:5491.0 132:852.0 133:12350.0 134:1490.…				779	2766	408	1384	7463	952	35051	63172	3738	1671	502	2118	14008	4393	11586	15199	15037	15703	9649	1131
135231	565624	231	135231	85:1264.0 87:357.0 99:660.0 101:838.0 102:2428.0 107:98.0 109:58.0 112:54.0 113:164.0 115:2354.0 116:659.0 117:1388.0 119:38.0 120:76.0 127:492.0 130:2919.0 131:1776.0 132:233.0 133:2944.0 134:358.0 143:5434.0 144:836.0 145:279.0 147:5023.0 148:314.0 149:1828.0 150:244.0 151:109.0 156:77.0 170:60.0 172:72.0 173:53.0 175:154.0 183:278.0 184:68.0 189:1364.0 190:407.0 191:221.0 199:335.0 203:54.0 20…				255	295	201	246	283	448	389	372	473	285	232	240	661	226	691	2351	658	602	2745	805
134673	723954	245	134673	85:131.0 87:47.0 89:267.0 90:77.0 101:264.0 102:167.0 103:2449.0 104:149.0 105:110.0 113:123.0 116:46.0 117:1714.0 118:131.0 119:101.0 126:81.0 128:33.0 129:983.0 130:73.0 131:270.0 133:1020.0 135:49.0 147:6820.0 148:792.0 149:576.0 150:127.0 151:141.0 153:25.0 155:35.0 156:26.0 157:84.0 158:27.0 160:21.0 161:74.0 162:19.0 163:260.0 166:14.0 167:35.0 169:38.0 170:56.0 173:88.0 174:41.0 175:94.0 1…				452	685	259	271	1116	1057	1511	1321	549	301	428	243	1235	1597	1192	7846	852	949	2777	890
134177	843097	142	134177	85:662.0 86:559.0 88:96.0 89:366.0 95:253.0 98:446.0 99:231.0 100:3657.0 101:706.0 102:664.0 104:88.0 109:95.0 113:204.0 114:183.0 115:483.0 116:1016.0 117:291.0 119:84.0 124:53.0 125:93.0 126:325.0 129:815.0 133:783.0 136:124.0 141:245.0 142:25929.0 143:2982.0 144:1414.0 147:3076.0 149:677.0 150:194.0 152:85.0 153:171.0 158:1061.0 159:438.0 171:299.0 173:139.0 176:163.0 180:47.0 181:86.0 182:151…				262	375	274	255	1422	511	763	1245	613	476	250	233	5008	21344	13327	14173	12612	5268	16897	9575
134162	761214	142	134162	86:410.0 88:120.0 89:205.0 91:194.0 93:121.0 94:55.0 96:192.0 97:113.0 98:474.0 99:672.0 100:2286.0 101:549.0 102:364.0 103:862.0 104:102.0 105:175.0 110:60.0 112:276.0 113:291.0 114:411.0 115:1045.0 116:557.0 117:4645.0 118:588.0 119:301.0 120:41.0 123:47.0 126:250.0 128:580.0 129:407.0 130:760.0 131:566.0 132:607.0 133:1185.0 134:190.0 135:189.0 136:46.0 139:94.0 141:62.0 142:18976.0 143:2381.0…				258	582	178	244	1751	830	1292	1540	651	552	245	216	1369	2129	3136	56624	3295	1729	11864	3679
133907	529455	246	133907	85:85011.0 86:38496.0 87:17544.0 88:7712.0 89:19810.0 90:3998.0 91:3022.0 92:461.0 93:269.0 94:1917.0 95:10701.0 96:7250.0 97:1138.0 98:29653.0 99:15728.0 100:102069.0 101:36934.0 102:27953.0 103:37385.0 104:1338.0 105:10218.0 106:280.0 107:1435.0 109:1272.0 110:1548.0 111:3925.0 112:24384.0 113:10407.0 114:28465.0 115:50002.0 116:24692.0 117:21354.0 118:5370.0 119:9793.0 120:1106.0 122:759.0 123…				614750	1015330	269230	134678	1125110	1174713	657563	725803	974534	809102	106046	329776	153673	182977	156634	1010866	97149	126228	169729	149058
133590	679679	292	133590	102:4074.0 103:42760.0 104:4238.0 107:529.0 117:20595.0 131:7968.0 133:14377.0 134:2526.0 143:8822.0 147:101273.0 148:15149.0 149:11793.0 150:1142.0 151:600.0 175:2223.0 177:932.0 179:319.0 191:39945.0 192:9235.0 193:4883.0 195:231.0 197:963.0 201:2408.0 205:54880.0 207:4958.0 208:1946.0 209:411.0 221:4627.0 223:705.0 229:5992.0 250:134.0 259:693.0 261:296.0 263:324.0 265:443.0 266:264.0 268:75.0…				253	289	194	227	722	536	723	516	322	245	227	206	7055	4951	9126	71087	5276	6206	20606	6302
133478	545398	211	133478	98:376.0 99:572.0 101:1932.0 106:328.0 107:591.0 108:34.0 109:407.0 111:141.0 113:2358.0 114:28.0 116:642.0 119:209.0 121:452.0 123:359.0 125:29.0 128:189.0 129:2367.0 131:1367.0 133:2515.0 134:272.0 135:1091.0 136:116.0 137:1049.0 138:132.0 139:212.0 153:150.0 155:353.0 163:248.0 167:122.0 169:701.0 181:560.0 182:112.0 183:210.0 184:65.0 186:19.0 193:266.0 195:278.0 197:174.0 208:207.0 209:160.0…				216	347	374	314	555	361	411	508	445	235	221	234	760	540	926	5447	721	775	1549	772
132248	850487	259	132248	85:88.0 86:106.0 87:119.0 88:67.0 89:1405.0 90:121.0 97:618.0 98:59.0 99:197.0 100:221.0 101:1205.0 102:190.0 103:4827.0 104:373.0 105:544.0 110:53.0 112:45.0 113:218.0 114:207.0 115:423.0 116:1008.0 117:2434.0 118:245.0 119:105.0 127:194.0 128:289.0 129:2309.0 130:359.0 131:709.0 132:151.0 133:1605.0 134:149.0 135:139.0 140:41.0 141:107.0 142:192.0 143:380.0 144:814.0 145:281.0 147:7331.0 148:10…				208	1000	206	149	1394	200	400	2587	322	223	223	212	584	533	1051	5083	441	953	2283	651
132247	940109	259	132247	85:266.0 87:258.0 88:95.0 89:1027.0 97:623.0 99:205.0 101:2578.0 102:122.0 103:9476.0 104:663.0 105:405.0 107:54.0 109:44.0 111:109.0 113:351.0 114:87.0 115:745.0 116:1553.0 117:4875.0 118:436.0 119:223.0 120:64.0 127:240.0 128:51.0 129:6195.0 130:339.0 131:1108.0 132:147.0 133:2008.0 135:50.0 136:65.0 139:44.0 143:851.0 144:80.0 145:132.0 147:10733.0 148:546.0 150:117.0 153:102.0 154:22.0 155:26…				163	301	185	169	280	810	309	507	310	383	335	301	601	370	615	6762	822	641	1363	691
131766	794415	95	131766	85:1179.0 86:419.0 87:181.0 88:135.0 89:981.0 90:72.0 91:5894.0 92:1251.0 93:7546.0 94:5536.0 95:11244.0 96:7032.0 97:3345.0 98:565.0 99:666.0 100:35.0 101:317.0 104:166.0 105:1792.0 106:822.0 107:3448.0 108:3160.0 109:4875.0 110:3338.0 111:1293.0 112:212.0 113:149.0 114:18.0 115:197.0 116:1601.0 117:10205.0 118:1081.0 119:1648.0 120:609.0 121:3956.0 122:1879.0 123:1959.0 124:1428.0 125:568.0 126…				2842	4256	1915	1212	11210	7118	12625	4863	2381	764	353	627	334	223	469	724	347	308	434	342
131620	293525	87	131620	85:239.0 87:10326.0 88:1615.0 91:133.0 93:68.0 95:540.0 96:1011.0 97:268.0 107:699.0 108:80.0 113:291.0 114:325.0 115:151.0 118:48.0 123:60.0 124:331.0 125:1007.0 128:66.0 131:781.0 134:176.0 137:22.0 139:25.0 140:28.0 141:104.0 144:25.0 146:305.0 174:28.0 182:19.0 185:28.0 186:64.0 188:33.0 190:51.0 200:34.0 222:28.0 226:20.0 232:20.0 284:20.0 335:14.0 358:19.0 376:21.0 393:15.0 401:25.0 417:22.…				110443	109180	127905	123971	93247	113501	65761	94974	105562	104763	120943	114433	124824	118438	120626	86409	115459	105759	92562	114991
131496	541001	205	131496	85:1344.0 86:1131.0 87:292.0 88:249.0 89:4894.0 90:316.0 91:349.0 92:18.0 95:159.0 98:274.0 99:302.0 100:751.0 101:1982.0 104:89.0 105:919.0 111:465.0 112:354.0 113:825.0 114:330.0 115:487.0 116:460.0 117:12049.0 118:851.0 119:1053.0 120:51.0 121:100.0 122:29.0 124:50.0 125:94.0 126:245.0 127:1981.0 128:537.0 129:439.0 131:1099.0 132:240.0 133:4258.0 134:489.0 135:589.0 138:19.0 139:574.0 140:189…				1330	1522	451	2198	3734	1426	2106	2237	829	2902	1175	1077	738	834	1607	3933	715	672	3075	1614
131427	939443	437	131427	85:1144.0 86:322.0 87:207.0 88:272.0 89:1858.0 94:123.0 99:496.0 100:668.0 101:3093.0 102:656.0 103:24708.0 104:1832.0 105:1540.0 107:189.0 109:793.0 111:337.0 112:72.0 113:535.0 115:185.0 116:902.0 117:2397.0 119:438.0 120:87.0 121:130.0 122:52.0 124:27.0 125:139.0 126:59.0 127:215.0 128:286.0 129:10967.0 130:1352.0 131:2318.0 132:226.0 133:8108.0 134:558.0 135:459.0 137:58.0 138:30.0 140:370.0 …				138	181	158	188	149	177	144	191	237	121	180	187	187	180	195	456	171	228	669	135
131101	680261	217	131101	85:1062.0 87:1051.0 89:818.0 90:406.0 91:322.0 93:153.0 94:125.0 95:242.0 97:395.0 98:361.0 99:1103.0 100:233.0 101:2033.0 102:420.0 103:6690.0 104:877.0 105:758.0 106:139.0 107:130.0 108:88.0 109:1023.0 110:175.0 111:1965.0 112:284.0 113:721.0 114:150.0 115:1217.0 116:1467.0 117:1780.0 118:92.0 119:1210.0 120:228.0 121:103.0 122:46.0 123:61.0 124:95.0 125:222.0 126:252.0 127:808.0 128:322.0 129:…				5841	5556	1174	1640	24768	17600	32976	18309	6647	5809	1000	1582	9608	5662	12225	21132	7743	8691	27851	9465
130478	381606	214	130478	86:511.0 89:226.0 91:259.0 92:121.0 94:141.0 100:1530.0 102:341.0 103:92.0 104:311.0 105:59.0 106:157.0 109:83.0 110:2876.0 113:81.0 128:106.0 130:594.0 131:244.0 132:91.0 133:237.0 139:39.0 141:37.0 147:158.0 154:15.0 160:43.0 161:80.0 166:13.0 167:32.0 171:263.0 172:52.0 177:74.0 178:36.0 184:223.0 185:34.0 186:147.0 194:1545.0 195:113.0 204:40.0 209:20.0 211:494.0 212:120.0 214:4647.0 215:604.…				717	795	785	666	564	575	1000	972	822	761	541	956	965	626	671	871	730	654	775	572
129059	352022	226	129059	88:59.0 93:82.0 96:56.0 100:99.0 102:206.0 115:273.0 116:131.0 119:206.0 120:20.0 128:145.0 130:450.0 131:427.0 132:105.0 133:684.0 135:235.0 137:68.0 138:48.0 142:62.0 146:1094.0 147:14206.0 148:2287.0 149:889.0 150:139.0 165:19.0 186:141.0 200:47.0 226:2737.0 227:437.0 228:384.0 229:54.0 284:9.0 298:53.0 366:12.0 372:40.0 376:43.0 377:15.0 390:16.0 391:13.0 417:18.0 476:17.0 499:15.0				464	497	260	286	280	783	437	423	736	567	328	373	1592	547	942	235	857	1758	1972	923
128096	971543	423	128096	85:1595.0 86:261.0 88:385.0 89:2643.0 90:319.0 91:1906.0 92:345.0 93:6465.0 94:2407.0 95:18344.0 96:16283.0 97:16707.0 98:7250.0 99:2282.0 101:1060.0 102:444.0 105:551.0 106:903.0 107:1992.0 108:1554.0 109:7361.0 110:6331.0 111:5177.0 112:2042.0 113:985.0 116:5553.0 117:41864.0 118:4863.0 119:3036.0 120:693.0 121:2159.0 122:1200.0 123:4644.0 124:2968.0 125:2251.0 128:750.0 129:41410.0 130:5345.0 …				182	269	164	57	588	359	511	343	449	266	205	163	209	185	160	1150	239	266	378	305
127847	1015842	91	127847	86:133.0 89:550.0 90:291.0 91:26043.0 92:5464.0 93:11603.0 94:1424.0 95:10063.0 96:420.0 97:1873.0 98:169.0 99:249.0 103:1897.0 104:627.0 105:20562.0 106:2963.0 107:8601.0 108:2615.0 109:4505.0 110:569.0 111:773.0 115:3775.0 116:1676.0 117:8426.0 118:1480.0 119:5301.0 120:4800.0 121:5129.0 122:1080.0 123:1766.0 124:240.0 127:1158.0 128:4608.0 129:7129.0 130:1215.0 131:7087.0 132:1690.0 133:6028.0…				1008	1938	1314	1644	1915	2507	1328	2962	1546	1948	1415	1136	1422	861	1437	2980	1279	1026	3043	1278
127704	1154702	217	127704	85:243.0 86:215.0 88:116.0 90:92.0 94:18.0 96:235.0 97:221.0 101:1337.0 102:413.0 103:9256.0 104:503.0 109:282.0 110:110.0 111:194.0 114:164.0 115:604.0 116:455.0 117:1574.0 118:276.0 129:9467.0 130:924.0 131:643.0 134:495.0 139:63.0 140:105.0 141:167.0 142:278.0 143:1227.0 144:300.0 147:11415.0 148:628.0 149:1523.0 153:317.0 155:1405.0 156:235.0 157:843.0 158:253.0 159:105.0 163:288.0 167:112.0 …				1664	1537	1827	1449	1466	1761	2807	1429	4053	359	616	995	1642	341	1546	2750	2538	3058	2759	608
127695	659790	117	127695	85:1352.0 86:539.0 87:262.0 88:204.0 91:388.0 92:43.0 93:818.0 94:138.0 95:1844.0 97:1475.0 98:1297.0 99:973.0 100:245.0 101:632.0 105:917.0 107:389.0 108:81.0 109:555.0 111:816.0 112:407.0 113:135.0 115:204.0 116:2217.0 117:36128.0 118:3366.0 119:1487.0 121:326.0 122:65.0 123:213.0 125:248.0 126:79.0 127:209.0 129:17359.0 130:2097.0 131:6147.0 132:11090.0 133:2077.0 134:468.0 135:272.0 137:44.0 …				6975	13911	4851	2993	20643	20654	15878	12164	28017	13268	2973	4748	664	2319	5301	8377	4507	4744	9016	2494
127669	991383	381	127669	89:79.0 91:178.0 98:35.0 103:578.0 105:203.0 106:48.0 114:49.0 115:145.0 119:106.0 129:110.0 131:125.0 133:420.0 134:95.0 135:148.0 136:32.0 144:22.0 145:75.0 146:53.0 147:1791.0 149:197.0 150:45.0 151:98.0 152:57.0 161:48.0 165:100.0 169:59.0 171:48.0 173:41.0 176:24.0 178:19.0 179:251.0 185:66.0 186:50.0 188:29.0 189:173.0 190:48.0 191:86.0 194:55.0 199:46.0 200:63.0 201:305.0 202:174.0 203:167…				687	896	629	411	1255	1311	2147	1259	1827	696	429	425	167	206	138	165	268	255	173	156
127665	609564	277	127665	85:222.0 90:67.0 91:25.0 94:57.0 99:491.0 103:71.0 104:264.0 105:89.0 106:71.0 110:58.0 112:174.0 113:84.0 116:126.0 117:247.0 118:96.0 119:317.0 120:174.0 124:19.0 130:419.0 131:280.0 132:204.0 133:280.0 134:186.0 141:33.0 144:61.0 145:143.0 146:642.0 149:399.0 158:42.0 159:47.0 160:353.0 161:408.0 162:132.0 163:46.0 170:16.0 172:69.0 174:95.0 175:20.0 183:41.0 185:50.0 188:75.0 189:1471.0 190:2…				1297	1876	999	942	612	1585	7063	7613	2216	1293	570	1280	210	188	171	1750	210	179	782	328
127528	735158	191	127528	85:1383.0 86:1016.0 87:2536.0 88:899.0 91:965.0 92:155.0 93:1559.0 94:215.0 95:392.0 96:213.0 97:672.0 99:1565.0 100:675.0 101:3812.0 102:1333.0 103:10133.0 104:1217.0 105:1694.0 106:110.0 108:103.0 109:1962.0 110:198.0 111:1370.0 112:261.0 113:2337.0 114:479.0 115:2624.0 116:2729.0 117:4251.0 118:500.0 119:2224.0 120:205.0 121:392.0 123:95.0 124:37.0 125:487.0 127:1345.0 128:774.0 129:17697.0 13…				483	573	354	301	1739	754	981	2017	765	370	286	313	1029	613	850	7972	1000	758	2356	1020
127388	898945	217	127388	85:2207.0 86:132.0 87:70.0 89:87.0 90:44.0 93:40.0 97:52.0 98:29.0 99:115.0 101:796.0 102:127.0 103:624.0 104:77.0 111:38.0 115:202.0 116:299.0 117:486.0 118:30.0 119:73.0 121:32.0 122:29.0 123:21.0 125:27.0 129:2286.0 130:361.0 131:743.0 132:144.0 133:606.0 134:102.0 135:80.0 136:30.0 138:30.0 139:20.0 142:64.0 143:731.0 144:70.0 145:87.0 146:62.0 147:2909.0 148:292.0 149:373.0 150:40.0 151:38.0…				3218	5427	659	2790	11152	11284	27049	22978	35912	9290	8440	5960	3401	1960	1557	21404	3338	3494	2718	3089
126709	444605	174	126709	86:1246.0 88:58.0 99:142.0 100:546.0 107:65.0 113:56.0 114:154.0 115:163.0 119:82.0 124:28.0 126:36.0 128:897.0 129:158.0 131:375.0 132:199.0 133:825.0 134:171.0 137:23.0 142:311.0 144:49.0 147:1423.0 149:54.0 162:417.0 163:49.0 173:32.0 174:5610.0 175:944.0 176:391.0 177:84.0 204:16.0 216:62.0 217:31.0 220:23.0 221:73.0 236:290.0 362:8.0 393:20.0 421:17.0 468:14.0				804	1299	486	487	1474	3179	1256	1710	2437	1613	502	378	575	446	544	1188	521	694	802	378
126673	602126	218	126673	85:96.0 86:1168.0 98:120.0 100:1874.0 101:148.0 103:93.0 113:255.0 115:454.0 116:328.0 117:691.0 118:47.0 119:30.0 126:116.0 128:108.0 129:281.0 131:834.0 132:176.0 133:859.0 147:4994.0 148:856.0 149:552.0 156:179.0 157:922.0 158:84.0 160:17.0 163:36.0 172:110.0 173:2747.0 174:2121.0 175:178.0 190:82.0 192:88.0 205:38.0 217:214.0 218:3245.0 219:717.0 220:175.0 232:256.0 233:94.0 247:192.0 260:118…				543	832	339	323	3348	4994	1006	1111	2908	786	299	378	3185	2461	3535	26681	2992	3395	9304	2981
126342	191304	116	126342	85:398.0 86:495.0 87:569.0 88:3085.0 89:755.0 90:131.0 91:355.0 92:8.0 93:25.0 94:7.0 95:123.0 96:237.0 98:431.0 99:234.0 100:3260.0 101:313.0 102:120.0 103:83.0 104:1.0 106:17.0 107:10.0 109:29.0 110:91.0 111:314.0 112:8.0 113:162.0 114:161.0 115:48.0 116:5195.0 117:723.0 118:207.0 125:200.0 129:303.0 130:63.0 131:2.0 133:96.0 135:9.0 139:51.0 141:4.0 143:231.0 144:3706.0 145:396.0 146:92.0 147:…				849	1308	665	680	3630	2576	3448	3060	2005	2085	822	792	863	1092	1139	1319	636	577	905	764
125960	938149	217	125960	85:70.0 89:692.0 100:126.0 101:190.0 102:40.0 103:2714.0 104:190.0 105:108.0 114:392.0 115:61.0 116:63.0 117:431.0 129:1157.0 130:186.0 131:254.0 133:822.0 134:54.0 141:38.0 142:72.0 143:151.0 144:35.0 145:55.0 147:2822.0 148:261.0 149:275.0 154:16.0 157:169.0 158:25.0 159:30.0 163:60.0 169:544.0 170:16.0 171:49.0 172:115.0 173:38.0 174:21.0 179:20.0 183:21.0 189:95.0 191:228.0 193:23.0 203:34.0 …				2198	448	1384	1460	14748	10798	13920	18548	8792	7786	2742	2915	1312	820	1559	12414	1356	1244	16642	972
125954	900223	231	125954	85:73.0 87:189.0 88:285.0 89:782.0 90:102.0 101:687.0 102:183.0 103:11689.0 104:748.0 105:269.0 109:473.0 111:143.0 113:434.0 117:2834.0 118:159.0 119:219.0 127:177.0 129:6344.0 130:422.0 131:1334.0 133:2371.0 134:253.0 135:249.0 141:233.0 142:368.0 143:968.0 144:153.0 145:359.0 147:13210.0 148:1834.0 149:1328.0 155:524.0 157:769.0 158:116.0 159:41.0 160:45.0 163:337.0 169:5723.0 170:697.0 171:19…				214	271	470	155	510	1441	4758	4149	438	256	226	229	248	254	474	3407	427	456	641	333
125943	594354	160	125943	85:333.0 86:151.0 89:882.0 90:29.0 91:35.0 93:20.0 94:20.0 98:32.0 99:192.0 100:91.0 101:289.0 102:33.0 103:751.0 104:69.0 105:405.0 108:42.0 111:76.0 113:141.0 114:222.0 115:48.0 119:58.0 125:13.0 127:118.0 128:36.0 129:477.0 130:134.0 131:286.0 132:37.0 133:568.0 135:37.0 137:25.0 140:37.0 141:67.0 142:47.0 143:95.0 145:102.0 147:1805.0 148:213.0 149:277.0 150:30.0 154:29.0 156:77.0 157:49.0 16…				536	793	465	438	2560	11122	2753	2273	1037	795	450	818	267	350	253	408	223	261	363	219
125889	882841	318	125889	85:404.0 86:315.0 87:303.0 88:264.0 89:6437.0 90:551.0 91:335.0 92:102.0 93:80.0 94:78.0 95:109.0 96:2859.0 97:604.0 98:2507.0 99:448.0 100:738.0 101:1077.0 102:828.0 103:7479.0 104:660.0 105:1520.0 106:208.0 107:67.0 108:86.0 109:61.0 110:265.0 111:175.0 112:235.0 113:585.0 114:606.0 115:757.0 116:2972.0 117:5012.0 118:757.0 119:343.0 120:93.0 121:23.0 122:77.0 123:28.0 124:136.0 125:110.0 126:4…				362	645	389	479	686	3524	12955	359	1283	628	1989	1448	1425	642	622	3920	1267	1130	3467	1326
125888	1114748	204	125888	85:3955.0 86:638.0 88:1462.0 89:4825.0 90:513.0 91:723.0 92:242.0 93:401.0 94:333.0 95:1002.0 96:227.0 97:2334.0 98:419.0 99:3513.0 100:604.0 101:7811.0 102:2393.0 103:103237.0 104:9662.0 105:4739.0 106:279.0 107:323.0 108:192.0 109:7411.0 110:546.0 111:3209.0 112:536.0 113:3901.0 114:802.0 115:4027.0 116:2952.0 117:21138.0 118:1978.0 119:2544.0 120:255.0 121:358.0 122:42.0 123:307.0 124:57.0 125…				632	1016	750	1462	1426	396	5923	2139	1623	918	1403	787	414	554	836	825	436	1016	474	1004
125882	943427	217	125882	85:1671.0 86:860.0 87:1452.0 88:1037.0 89:12916.0 90:1001.0 91:710.0 92:190.0 93:198.0 94:227.0 95:424.0 96:325.0 97:1173.0 98:362.0 99:1570.0 100:3581.0 101:8563.0 102:3573.0 103:44233.0 104:3728.0 105:7205.0 106:705.0 107:318.0 108:108.0 109:1435.0 110:266.0 111:1296.0 112:414.0 113:1613.0 114:1508.0 115:2299.0 116:3588.0 117:14062.0 118:1316.0 119:1440.0 120:218.0 121:162.0 122:67.0 123:101.0 …				3747	7294	3921	3452	10421	6516	9510	6563	15027	6289	4213	2372	1646	380	2962	6101	423	1050	2306	668
125788	977394	204	125788	85:169.0 87:493.0 89:135.0 99:226.0 101:1387.0 103:5976.0 104:55.0 105:180.0 113:216.0 114:30.0 116:421.0 117:1633.0 118:18.0 126:69.0 128:67.0 129:6878.0 130:750.0 131:2201.0 132:291.0 133:2262.0 134:32.0 135:74.0 138:17.0 140:50.0 142:140.0 143:997.0 144:24.0 147:8926.0 148:1653.0 149:749.0 154:36.0 155:199.0 157:627.0 161:244.0 165:35.0 167:31.0 169:882.0 171:122.0 172:24.0 174:47.0 175:140.0 …				1386	2960	1373	1982	3226	5017	7367	3579	8731	8124	3853	2447	1227009	190270	1413277	221690	984614	1330020	1734785	1058741
124996	505556	166	124996	98:24.0 105:35.0 110:69.0 117:122.0 119:16.0 126:27.0 133:136.0 134:66.0 140:2595.0 141:97.0 147:67.0 165:60.0 166:2605.0 167:69.0 176:20.0 184:342.0 200:80.0 209:1286.0 210:37.0 223:202.0 268:72.0 313:178.0				346	346	327	298	353	289	927	492	380	346	248	236	1062	498	864	3441	700	954	1972	960
124844	622341	160	124844	86:97.0 89:670.0 94:19.0 98:18.0 100:115.0 105:538.0 110:40.0 114:271.0 115:60.0 116:37.0 126:32.0 129:55.0 130:92.0 131:170.0 133:395.0 134:42.0 142:56.0 143:79.0 144:23.0 145:40.0 146:33.0 147:720.0 148:100.0 150:21.0 160:7608.0 161:784.0 162:210.0 163:46.0 171:27.0 172:18.0 176:43.0 185:21.0 186:17.0 188:24.0 189:76.0 190:22.0 204:72.0 216:87.0 217:67.0 225:13.0 226:12.0 231:25.0 232:30.0 233:…				857	1110	1039	1412	2226	1181	4270	3921	5131	3082	1043	1003	40064	32007	39468	61705	42039	44708	40670	36107
124504	406119	185	124504	85:499.0 86:1398.0 100:19771.0 101:2308.0 102:856.0 120:25.0 124:35.0 127:92.0 128:144.0 145:62.0 150:23.0 152:37.0 157:353.0 162:19.0 165:50.0 168:38.0 185:4129.0 186:483.0 187:186.0 200:179.0 201:39.0 211:35.0 224:30.0 236:27.0 238:15.0 259:19.0 260:33.0 269:12.0 270:31.0 278:27.0 280:16.0 294:38.0 303:13.0 305:9.0 314:52.0 321:34.0 335:35.0 339:40.0 347:27.0 353:35.0 360:17.0 370:42.0 372:25.0…				362	252	399	360	470	474	1070	841	898	194	199	317	320	278	376	954	451	396	575	411
124454	911230	192	124454	91:600.0 93:82.0 95:155.0 97:92.0 100:255.0 102:158.0 105:261.0 110:49.0 111:44.0 112:32.0 115:321.0 117:266.0 118:120.0 119:221.0 121:105.0 122:40.0 123:49.0 124:22.0 128:223.0 135:249.0 136:27.0 137:20.0 139:43.0 145:32.0 149:397.0 150:88.0 151:748.0 152:123.0 153:29.0 161:424.0 162:94.0 163:223.0 165:210.0 166:76.0 175:121.0 176:66.0 177:1627.0 178:840.0 179:666.0 180:175.0 181:46.0 185:25.0 1…				25181	35325	21296	30666	62293	46314	98348	39956	101500	20834	12443	14227	351	352	459	4364	252	309	438	293
123963	539753	103	123963	86:38.0 87:96.0 97:207.0 98:51.0 99:94.0 101:793.0 102:2059.0 103:15135.0 104:1264.0 105:462.0 111:58.0 113:103.0 115:365.0 116:74.0 117:296.0 118:37.0 119:88.0 124:17.0 125:35.0 129:1683.0 130:1435.0 131:534.0 132:134.0 133:1214.0 134:29.0 135:54.0 139:36.0 141:182.0 142:63.0 143:379.0 144:25.0 145:37.0 147:1697.0 149:300.0 150:48.0 151:23.0 152:38.0 154:22.0 156:19.0 157:38.0 159:56.0 161:34.0 …				12160	31564	7491	12256	4904	3009	42883	3570	3202	8126	1947	2519	1502	3427	4699	18399	957	11731	8534	536
123962	608863	103	123962	85:542.0 86:230.0 87:589.0 89:4197.0 90:271.0 91:66.0 92:21.0 94:68.0 97:48.0 98:95.0 99:354.0 100:261.0 101:2311.0 102:806.0 103:41976.0 104:3369.0 105:1610.0 106:66.0 111:44.0 113:342.0 114:195.0 115:1709.0 116:348.0 117:1047.0 118:54.0 119:188.0 120:35.0 122:70.0 124:44.0 125:26.0 126:282.0 129:5463.0 130:980.0 131:3252.0 132:275.0 133:3814.0 134:441.0 135:241.0 136:18.0 140:104.0 141:171.0 14…				1573	1871	1205	1076	2870	2726	3995	3195	3181	2438	449	1109	2905	1097	2673	10446	1105	1624	75714	24324
123961	632837	335	123961	85:5123.0 86:736.0 87:4613.0 88:2260.0 89:14723.0 90:1102.0 91:872.0 95:664.0 97:1352.0 99:6137.0 100:709.0 101:39842.0 102:4923.0 103:143231.0 104:13543.0 105:7192.0 107:716.0 109:10952.0 110:637.0 111:2395.0 112:470.0 113:6723.0 114:802.0 115:6641.0 116:10840.0 117:67790.0 118:7248.0 119:6914.0 120:645.0 121:274.0 123:143.0 124:126.0 125:428.0 127:2719.0 128:408.0 129:48253.0 130:6453.0 131:250…				291	213	281	197	392	475	412	288	580	412	224	196	1599	618	844	1392	1765	1591	2856	1420
123080	785308	212	123080	87:216.0 88:611.0 89:4115.0 90:524.0 91:2992.0 92:726.0 93:2124.0 94:3080.0 96:304.0 99:303.0 100:211.0 101:1136.0 102:331.0 103:450.0 104:87.0 105:627.0 106:1242.0 107:978.0 108:1110.0 110:380.0 112:6653.0 113:617.0 114:76.0 115:411.0 116:2222.0 119:1833.0 120:2273.0 121:667.0 122:732.0 124:182.0 126:153.0 133:1384.0 134:3086.0 135:898.0 136:406.0 137:523.0 138:563.0 139:144.0 140:111.0 144:129.…				1010	1712	1228	794	1801	1992	3950	1610	4471	1247	1133	607	230	219	199	683	163	194	285	153
122697	564042	258	122697	94:69.0 95:359.0 96:1073.0 99:94.0 100:137.0 101:226.0 102:175.0 103:479.0 105:154.0 106:126.0 110:87.0 113:217.0 115:157.0 116:544.0 118:61.0 119:82.0 124:227.0 126:103.0 129:207.0 130:62.0 131:493.0 132:84.0 133:1012.0 136:44.0 137:33.0 140:1161.0 141:311.0 142:55.0 143:166.0 144:65.0 145:68.0 146:87.0 147:3411.0 148:447.0 149:357.0 150:61.0 151:78.0 152:134.0 153:39.0 154:93.0 157:39.0 160:69.…				798	1684	351	439	1604	2767	899	2064	1474	1534	284	569	323	284	382	2694	305	289	584	231
122235	572455	268	122235	85:287.0 86:374.0 89:235.0 90:53.0 91:237.0 92:102.0 93:139.0 94:253.0 95:115.0 97:184.0 98:81.0 99:166.0 102:53.0 107:85.0 108:264.0 109:21.0 112:63.0 113:260.0 117:215.0 120:92.0 122:159.0 123:129.0 126:71.0 127:195.0 128:146.0 131:252.0 134:78.0 135:43.0 136:233.0 137:43.0 138:41.0 141:66.0 150:249.0 151:75.0 152:552.0 153:238.0 154:230.0 155:446.0 158:56.0 164:157.0 165:224.0 166:1560.0 167:3…				982	2802	844	1326	3889	2999	5527	3533	4032	2375	710	1065	750	624	605	5559	696	698	1324	569
122191	286291	187	122191	85:1365.0 86:1735.0 87:501.0 88:1264.0 89:1213.0 90:270.0 91:407.0 93:794.0 95:6639.0 96:513.0 97:544.0 99:1392.0 100:205.0 101:2510.0 102:402.0 105:3672.0 106:267.0 110:94.0 111:372.0 112:646.0 113:431.0 115:387.0 116:4334.0 117:46601.0 118:4453.0 119:1949.0 120:107.0 123:19.0 125:39.0 128:247.0 129:13878.0 131:16378.0 132:12189.0 133:2234.0 134:518.0 141:100.0 143:2895.0 144:360.0 145:3226.0 14…				340	467	313	857	338	486	461	435	933	295	427	564	351	1537	540	291	375	457	307	684
121476	937408	160	121476	85:800.0 86:538.0 87:1543.0 88:1029.0 89:6486.0 90:996.0 91:633.0 92:272.0 93:306.0 96:1077.0 97:900.0 98:439.0 99:1332.0 100:1258.0 101:4623.0 102:1461.0 103:13749.0 104:1244.0 105:2021.0 106:736.0 108:278.0 109:480.0 110:35.0 111:497.0 112:278.0 113:767.0 114:374.0 115:1770.0 116:2066.0 117:7996.0 118:578.0 119:2439.0 121:483.0 122:23.0 123:118.0 125:267.0 126:444.0 127:1079.0 128:103.0 129:107…				382	587	401	109	1661	1753	2524	5586	1982	2285	827	788	467	437	297	2045	434	318	1092	229
121402	847493	95	121402	85:571.0 86:163.0 87:208.0 88:113.0 89:242.0 91:2137.0 92:447.0 93:2742.0 94:1919.0 95:5755.0 96:2863.0 97:1178.0 99:273.0 100:64.0 101:190.0 103:474.0 104:135.0 105:694.0 107:1162.0 108:958.0 109:1950.0 110:1165.0 111:355.0 113:77.0 115:148.0 116:815.0 117:1858.0 118:189.0 119:336.0 120:188.0 121:1163.0 122:434.0 123:665.0 124:445.0 125:254.0 129:2691.0 130:314.0 131:962.0 133:338.0 134:33.0 135…				2106	5833	2292	1733	6803	7477	3077	6031	5623	2237	791	1118	1316	893	868	1885	774	838	2121	753
119091	707755	239	119091	85:136.0 89:1236.0 90:186.0 91:637.0 92:274.0 93:259.0 94:40.0 95:204.0 97:175.0 98:48.0 99:101.0 101:389.0 102:240.0 103:364.0 104:57.0 105:417.0 106:79.0 107:238.0 108:95.0 109:113.0 111:112.0 115:232.0 116:848.0 117:625.0 118:185.0 119:264.0 120:91.0 121:396.0 122:24.0 123:147.0 124:41.0 128:77.0 129:121.0 130:284.0 131:248.0 132:81.0 133:377.0 134:142.0 135:444.0 136:408.0 137:362.0 138:34.0 …				215	169	180	180	305	289	392	286	247	262	236	209	4551	4033	2511	2901	353	340	488	2855
119090	703661	132	119090	85:183.0 87:132.0 88:116.0 91:1355.0 92:311.0 93:411.0 94:151.0 95:160.0 97:108.0 98:102.0 99:231.0 101:508.0 103:637.0 104:158.0 105:1242.0 106:374.0 107:446.0 109:143.0 110:83.0 111:151.0 112:67.0 113:117.0 114:80.0 115:891.0 116:553.0 117:5077.0 118:614.0 119:484.0 120:94.0 121:241.0 122:48.0 123:70.0 125:137.0 126:46.0 127:339.0 128:203.0 129:1136.0 130:565.0 131:1556.0 132:4401.0 133:3812.0 …				515	984	415	300	1167	578	1183	1186	764	249	338	298	452	902	646	1288	1202	1022	1523	496
119088	457286	117	119088	85:206.0 87:105.0 90:31.0 99:340.0 100:110.0 102:166.0 103:239.0 105:114.0 115:509.0 116:265.0 117:9366.0 118:927.0 121:10.0 129:452.0 131:475.0 132:77.0 133:586.0 135:112.0 136:42.0 137:38.0 141:78.0 143:209.0 144:360.0 145:126.0 146:56.0 147:2235.0 148:736.0 149:244.0 150:16.0 152:29.0 157:131.0 158:12.0 159:39.0 165:28.0 167:17.0 169:49.0 170:26.0 171:724.0 172:172.0 175:280.0 176:61.0 177:66.…				888	1191	468	583	2901	2245	37770	3099	2071	1267	528	384	4134	609	2846	7354	3396	2681	4573	3832
119086	510778	102	119086	85:135.0 86:322.0 87:202.0 88:223.0 89:145.0 94:39.0 96:59.0 97:36.0 98:119.0 99:54.0 100:296.0 101:467.0 102:13705.0 103:1484.0 104:392.0 105:70.0 106:54.0 107:42.0 111:39.0 112:60.0 113:55.0 115:238.0 116:844.0 117:582.0 118:101.0 119:41.0 120:30.0 122:73.0 123:34.0 124:66.0 126:44.0 127:140.0 128:463.0 129:1295.0 130:169.0 131:475.0 132:149.0 133:609.0 134:199.0 135:69.0 136:47.0 139:34.0 142:…				2460	4567	1148	866	16936	35121	732	13026	10175	4667	1600	4287	578	489	587	3067	662	704	1196	445
119084	841568	378	119084	85:147.0 87:245.0 88:84.0 89:203.0 96:128.0 97:44.0 99:101.0 100:309.0 101:178.0 102:147.0 103:193.0 105:193.0 111:255.0 112:137.0 113:139.0 114:83.0 115:505.0 116:190.0 117:371.0 118:98.0 120:50.0 124:40.0 128:215.0 129:896.0 130:286.0 131:881.0 132:258.0 133:816.0 134:112.0 136:91.0 141:93.0 142:305.0 143:211.0 145:516.0 146:301.0 147:4567.0 148:528.0 149:371.0 150:84.0 151:70.0 152:64.0 153:10…				486	757	582	694	1632	873	1782	1176	1401	531	500	383	578	441	293	402	542	432	299	374
119036	869581	172	119036	85:170.0 86:224.0 87:219.0 88:183.0 89:2119.0 90:143.0 91:114.0 92:54.0 93:129.0 94:102.0 95:96.0 96:127.0 97:124.0 98:139.0 99:159.0 100:773.0 101:595.0 102:801.0 103:10007.0 104:933.0 105:333.0 106:126.0 107:156.0 108:76.0 109:146.0 110:86.0 111:118.0 112:99.0 113:222.0 114:307.0 115:186.0 116:318.0 117:3924.0 118:389.0 119:282.0 120:55.0 121:126.0 122:35.0 123:59.0 124:37.0 125:87.0 126:114.0 …				518	484	285	338	523	759	833	664	1595	1125	313	462	1859	1181	323	837	620	1665	1080	400
119025	775246	319	119025	85:531.0 86:150.0 87:449.0 88:375.0 89:2250.0 90:189.0 91:82.0 97:938.0 98:145.0 99:546.0 101:1167.0 102:295.0 103:15796.0 104:1544.0 105:722.0 111:218.0 113:444.0 115:118.0 116:264.0 117:7054.0 118:718.0 119:392.0 120:37.0 126:90.0 127:127.0 128:64.0 129:4618.0 130:724.0 131:1463.0 132:190.0 133:3921.0 134:566.0 135:73.0 137:39.0 138:44.0 139:23.0 140:65.0 141:153.0 142:168.0 143:914.0 144:70.0 …				180	181	181	173	548	257	696	243	241	275	172	253	1159	528	675	9129	1186	1237	2928	1053
119023	873486	103	119023	85:1196.0 86:984.0 87:1252.0 88:897.0 89:11086.0 90:889.0 91:655.0 94:448.0 95:879.0 96:13146.0 97:3627.0 98:6149.0 99:1476.0 100:1406.0 101:3508.0 102:1399.0 103:54929.0 104:5536.0 105:2860.0 106:592.0 107:1813.0 108:507.0 109:259.0 110:240.0 111:499.0 112:780.0 113:1463.0 114:1084.0 115:955.0 116:1138.0 117:11584.0 118:1226.0 119:1397.0 120:276.0 121:171.0 122:266.0 123:2227.0 124:287.0 125:248…				3472	6044	3341	2968	7018	38028	78880	7773	12189	7320	21025	13999	8859	10102	15172	39082	12186	17271	34831	15115
118997	654635	209	118997	85:187.0 88:515.0 89:3062.0 90:376.0 91:1828.0 92:272.0 93:398.0 94:190.0 95:326.0 96:431.0 98:108.0 99:355.0 101:430.0 102:119.0 104:540.0 105:1412.0 106:311.0 107:353.0 108:122.0 109:213.0 111:71.0 112:102.0 115:526.0 116:1971.0 117:558.0 118:264.0 119:339.0 121:422.0 122:152.0 123:187.0 124:110.0 125:35.0 126:67.0 128:73.0 132:93.0 133:583.0 134:155.0 135:1234.0 136:736.0 137:672.0 138:187.0 1…				657	940	646	1015	2737	2089	3481	2331	1708	837	510	338	6695	6897	4028	7727	2347	661	2213	1272
118685	443255	247	118685	85:10521.0 88:1971.0 99:2145.0 101:2866.0 113:1275.0 115:26025.0 116:3539.0 119:1995.0 129:9565.0 131:14970.0 133:12829.0 134:2119.0 135:1370.0 142:1422.0 143:15115.0 144:1801.0 145:1189.0 147:28321.0 148:5750.0 149:8079.0 150:1198.0 151:767.0 163:4602.0 164:969.0 171:4385.0 183:247.0 189:136.0 191:590.0 194:37.0 203:8454.0 204:2097.0 206:124.0 207:254.0 217:6498.0 219:11381.0 220:1976.0 221:1094…				536	840	744	728	960	1203	1602	480	1570	592	545	467	597	410	476	1082	466	409	601	367
118042	936720	406	118042	85:2831.0 86:2454.0 87:455.0 89:1816.0 90:160.0 93:112.0 94:201.0 96:910.0 97:5212.0 98:888.0 99:941.0 100:601.0 102:717.0 103:4150.0 104:386.0 106:56.0 108:48.0 109:318.0 110:509.0 111:2863.0 112:650.0 113:740.0 115:253.0 116:491.0 118:128.0 119:288.0 122:100.0 125:1339.0 126:262.0 127:680.0 128:206.0 129:4419.0 130:770.0 131:1097.0 132:268.0 133:2074.0 134:376.0 135:441.0 138:137.0 139:632.0 14…				267	239	190	190	209	209	309	220	654	324	210	209	259	156	246	197	195	181	1312	436
117984	499422	246	117984	85:741.0 86:335.0 87:306.0 88:168.0 89:87.0 97:67.0 99:211.0 100:390.0 101:284.0 102:143.0 103:768.0 105:86.0 111:53.0 112:18.0 113:208.0 114:358.0 115:512.0 116:393.0 117:1115.0 118:17.0 119:213.0 120:17.0 125:11.0 128:207.0 129:1746.0 130:470.0 131:285.0 133:921.0 134:33.0 135:101.0 136:39.0 140:34.0 141:33.0 143:403.0 144:170.0 145:122.0 146:39.0 147:2626.0 148:512.0 149:476.0 150:81.0 152:11.…				171	692	154	159	3488	571	1495	1343	319	289	168	248	180	308	310	2981	402	256	518	228
117171	188282	113	117171	85:290.0 98:83.0 99:90.0 113:7155.0 114:615.0 115:92.0 128:855.0 159:28.0 206:23.0 211:31.0 280:37.0 352:36.0 356:37.0 373:20.0 386:25.0 402:19.0 404:31.0 405:17.0 406:27.0 412:29.0 417:18.0 429:30.0 431:23.0 440:25.0 442:20.0 447:27.0 450:23.0 454:23.0 457:19.0 463:24.0 465:22.0 472:18.0 479:22.0 494:17.0				683	732	693	779	6457	772	5346	5138	704	939	908	2389	663	1556	1062	7865	2275	754	1635	1049
117043	656983	188	117043	85:2193.0 86:3151.0 87:1274.0 88:358.0 89:2301.0 90:408.0 92:195.0 93:107.0 94:59.0 95:122.0 98:771.0 99:3431.0 100:33378.0 101:3876.0 102:1836.0 103:1844.0 104:405.0 105:497.0 107:179.0 109:54.0 111:249.0 112:163.0 113:615.0 114:1094.0 115:2020.0 116:3679.0 117:2091.0 118:467.0 119:532.0 120:58.0 121:118.0 122:66.0 123:33.0 124:79.0 125:122.0 126:234.0 127:1509.0 128:342.0 129:579.0 130:4724.0 1…				168	274	184	243	153	181	1474	1022	455	228	197	162	259	1098	873	125655	4418	205	746	906
117033	488943	314	117033	85:1445.0 86:2165.0 92:18.0 94:40.0 99:1501.0 100:10353.0 102:443.0 111:280.0 113:205.0 114:425.0 116:374.0 122:18.0 127:334.0 128:63.0 130:553.0 132:56.0 134:157.0 138:55.0 139:56.0 141:837.0 142:333.0 145:27.0 146:190.0 150:39.0 155:416.0 157:1067.0 158:637.0 159:187.0 160:92.0 168:23.0 170:41.0 171:6492.0 172:1190.0 173:379.0 174:353.0 175:111.0 176:11.0 185:552.0 186:350.0 187:79.0 188:150.0 …				260	600	197	259	1266	316	2022	1727	353	301	224	275	1762	5654	14698	162862	10897	1654	13410	4623
117024	417882	255	117024	85:80.0 87:1003.0 88:510.0 89:167.0 93:76.0 95:66.0 99:247.0 100:69.0 101:1662.0 102:218.0 103:705.0 105:218.0 115:329.0 116:325.0 117:1079.0 119:72.0 122:85.0 123:81.0 124:18.0 129:23.0 131:250.0 133:1456.0 134:255.0 137:29.0 138:30.0 147:5905.0 148:1109.0 149:416.0 150:45.0 152:23.0 153:41.0 154:15.0 156:30.0 169:34.0 180:19.0 196:17.0 255:3707.0 256:656.0 257:428.0 258:65.0 332:15.0 334:15.0 3…				1507	869	7678	2813	7637	4680	7501	322	14667	4623	610	598	3762	390	1554	4690	344	2662	1821	766
115944	620707	292	115944	87:498.0 88:155.0 89:525.0 90:58.0 96:75.0 99:196.0 101:751.0 102:1051.0 103:1532.0 104:143.0 105:121.0 109:61.0 111:98.0 113:126.0 114:30.0 115:770.0 116:266.0 117:16170.0 118:1668.0 119:764.0 120:91.0 121:51.0 125:44.0 126:149.0 127:164.0 129:2329.0 130:1253.0 131:2408.0 132:356.0 133:2223.0 134:494.0 135:277.0 140:44.0 141:44.0 143:2009.0 144:216.0 145:128.0 147:9195.0 148:1395.0 149:1067.0 15…				218	219	175	212	440	207	396	271	356	224	169	162	384	248	337	1500	267	322	6715	2070
115942	977040	253	115942	87:78.0 95:123.0 96:93.0 101:92.0 102:119.0 103:488.0 104:100.0 111:18.0 117:68.0 118:52.0 119:28.0 120:11.0 122:12.0 127:160.0 129:226.0 131:276.0 137:55.0 139:32.0 141:62.0 143:184.0 147:2233.0 148:699.0 149:236.0 150:93.0 151:109.0 152:14.0 153:46.0 155:114.0 157:104.0 160:66.0 161:31.0 165:48.0 166:15.0 167:82.0 175:65.0 178:14.0 179:47.0 180:45.0 189:97.0 191:215.0 192:71.0 193:152.0 195:21.…				232	425	281	299	758	536	635	653	442	344	313	265	3076	2720	3677	30254	2831	3179	7887	2605
114918	847610	87	114918	85:1380.0 86:248.0 87:9980.0 88:407.0 89:1199.0 90:34.0 91:1497.0 92:94.0 93:865.0 94:145.0 95:1471.0 96:826.0 97:1503.0 98:160.0 99:571.0 100:1969.0 101:2424.0 102:154.0 103:7013.0 104:437.0 105:715.0 107:482.0 108:125.0 109:741.0 110:296.0 111:486.0 112:108.0 113:72.0 114:69.0 115:585.0 116:1024.0 117:5298.0 118:346.0 119:387.0 120:28.0 121:299.0 122:58.0 123:490.0 124:140.0 125:210.0 127:210.0…				2250	11398	4154	1760	10000	10276	7802	15248	3962	481	1277	1117	2465	3077	2256	2831	1205	678	337	1281
114501	381827	196	114501	86:1924.0 89:386.0 92:446.0 93:1242.0 94:837.0 95:9352.0 96:1191.0 99:470.0 100:8398.0 108:121.0 109:184.0 113:68.0 121:90.0 122:3052.0 123:360.0 124:257.0 125:3107.0 126:445.0 127:431.0 128:129.0 131:266.0 134:64.0 140:104.0 152:419.0 153:95.0 163:27.0 165:25.0 167:58.0 168:73.0 169:252.0 170:27.0 173:60.0 178:34.0 180:452.0 181:188.0 182:90.0 189:42.0 195:163.0 196:50828.0 197:7532.0 198:1812.0…				2927	4424	3303	4212	6153	1626	19827	9510	10993	437	4108	1881	585	368	499	1259	456	455	1092	212
114266	1050114	93	114266	85:607.0 87:112.0 89:669.0 91:7129.0 92:992.0 93:7620.0 94:2149.0 95:7901.0 96:801.0 97:1528.0 98:90.0 99:158.0 101:609.0 102:87.0 103:466.0 104:222.0 105:5568.0 106:2809.0 107:6355.0 108:4978.0 109:3680.0 110:374.0 111:738.0 112:74.0 113:143.0 115:635.0 116:166.0 117:1213.0 118:312.0 119:2607.0 120:1055.0 121:2920.0 122:999.0 123:1009.0 124:71.0 125:158.0 126:30.0 127:534.0 128:243.0 129:1333.0 …				20702	33572	20168	19917	56905	87889	21433	6465	92990	30259	18418	8102	1362	730	977	3309	695	924	2263	667
113728	628225	290	113728	85:289.0 87:282.0 88:104.0 89:2098.0 91:73.0 94:25.0 98:287.0 99:304.0 101:1187.0 103:2871.0 104:147.0 111:54.0 112:133.0 115:289.0 116:216.0 117:2058.0 119:253.0 120:36.0 126:454.0 127:110.0 131:647.0 133:5709.0 134:576.0 135:197.0 140:71.0 142:308.0 146:68.0 147:6916.0 148:1121.0 149:547.0 159:88.0 163:153.0 172:221.0 179:24.0 190:41.0 192:33.0 193:49.0 194:73.0 200:319.0 201:43.0 202:19.0 205:…				10433	11618	9616	15434	29071	37641	29973	11441	39220	14693	9014	6168	744	308	3240	15860	2702	2113	7561	2664
111747	341568	86	111747	85:224.0 86:4622.0 87:300.0 88:125.0 89:104.0 97:29.0 98:25.0 100:475.0 101:340.0 102:323.0 103:391.0 104:75.0 113:24.0 114:36.0 115:40.0 116:1444.0 117:712.0 118:2167.0 119:263.0 120:44.0 125:15.0 127:68.0 128:261.0 129:218.0 130:390.0 131:114.0 133:85.0 134:112.0 136:15.0 139:14.0 142:70.0 144:532.0 145:98.0 146:1441.0 158:353.0 159:2262.0 160:312.0 161:58.0 177:17.0 188:1805.0 189:180.0 190:50…				4077	8520	4131	5041	12562	9185	18035	17717	13240	8843	4004	2074	1754	13411	1761	8429	34772	29499	2365	16327
111730	419171	102	111730	86:541.0 87:57.0 88:170.0 89:143.0 98:126.0 99:154.0 100:771.0 102:13441.0 103:1158.0 104:359.0 114:89.0 115:78.0 117:78.0 128:375.0 129:224.0 131:470.0 132:83.0 133:96.0 147:1167.0 156:1968.0 157:140.0 204:54.0 230:50.0 246:18.0 261:58.0 329:17.0				53860	29249	60049	26097	9962	114307	3561	2348	89745	73856	12368	11471	754	319	587	1623	352	569	559	248
111162	696139	280	111162	97:56.0 98:43.0 99:51.0 100:177.0 111:120.0 114:30.0 115:41.0 117:123.0 119:67.0 121:31.0 125:54.0 130:122.0 132:142.0 137:39.0 145:41.0 147:133.0 151:16.0 153:9.0 157:8.0 158:80.0 159:25.0 160:112.0 162:17.0 165:56.0 169:26.0 171:32.0 172:84.0 173:82.0 176:22.0 177:21.0 180:41.0 181:69.0 187:10.0 190:186.0 192:348.0 193:87.0 194:31.0 197:11.0 199:28.0 206:92.0 208:87.0 212:11.0 216:33.0 220:47.0…				558	1554	143	225	8184	966	4720	7169	1290	1261	238	495	192	374	460	13473	391	269	933	414
110612	715649	172	110612	85:330.0 86:1726.0 87:243.0 88:355.0 94:50.0 96:50.0 98:208.0 99:313.0 100:5409.0 101:653.0 102:1493.0 103:1102.0 109:175.0 110:25.0 111:17.0 112:149.0 113:66.0 114:598.0 115:1470.0 116:2400.0 119:179.0 126:193.0 127:112.0 128:1079.0 129:2249.0 130:738.0 131:1290.0 132:273.0 133:1719.0 134:182.0 135:55.0 137:42.0 140:81.0 141:28.0 142:597.0 143:111.0 144:743.0 145:20.0 146:191.0 147:8879.0 148:12…				1429	1573	816	209	4064	2137	6065	2655	2173	1525	185	262	307	446	388	19060	501	328	852	386
110605	942103	204	110605	85:955.0 86:485.0 87:611.0 88:421.0 89:2443.0 90:1100.0 91:326.0 92:222.0 93:289.0 94:770.0 95:315.0 96:564.0 97:344.0 98:434.0 99:879.0 100:1256.0 101:2376.0 102:1082.0 103:8533.0 104:842.0 105:571.0 106:355.0 107:808.0 108:386.0 109:337.0 110:219.0 111:489.0 112:537.0 113:1046.0 114:526.0 115:2329.0 116:3263.0 117:5691.0 118:868.0 119:832.0 120:256.0 121:184.0 122:132.0 123:171.0 124:316.0 125:…				5302	9675	4839	4664	10955	7795	8606	7329	20337	9569	7162	3375	2344	413	11678	77296	2404	3286	28849	182
110604	614185	217	110604	85:43.0 87:614.0 88:996.0 89:1469.0 90:94.0 99:363.0 101:1687.0 102:675.0 103:8232.0 104:749.0 105:449.0 106:15.0 109:223.0 113:953.0 115:807.0 116:256.0 117:3130.0 118:379.0 119:675.0 120:10.0 121:60.0 127:538.0 128:79.0 129:7760.0 130:910.0 131:2708.0 132:353.0 133:5993.0 134:485.0 135:534.0 136:59.0 137:37.0 139:42.0 140:269.0 141:1564.0 142:663.0 143:2603.0 144:392.0 145:368.0 147:25668.0 148…				684	1075	485	523	1478	2108	2451	2543	1823	986	566	453	467	796	1041	8361	1325	898	1538	2554
110433	843303	332	110433	86:503.0 87:246.0 89:216.0 99:189.0 102:200.0 103:775.0 104:52.0 112:43.0 114:211.0 115:44.0 116:97.0 120:145.0 122:63.0 124:19.0 125:15.0 128:164.0 131:1103.0 132:225.0 133:1101.0 134:71.0 135:597.0 136:105.0 139:102.0 141:100.0 143:64.0 147:11244.0 148:2012.0 149:938.0 154:36.0 155:49.0 161:13.0 162:70.0 163:112.0 165:51.0 168:60.0 170:53.0 172:55.0 174:864.0 175:138.0 176:265.0 177:138.0 180:2…				246	957	307	503	4319	1150	1268	1083	872	524	430	211	2581	3099	1471	3890	4216	1578	1450	1706
110429	1046717	268	110429	85:259.0 86:50.0 89:38.0 90:43.0 91:248.0 92:55.0 93:80.0 95:85.0 97:120.0 98:23.0 99:109.0 101:88.0 103:170.0 104:62.0 105:182.0 106:53.0 107:77.0 109:28.0 111:52.0 112:23.0 113:28.0 114:38.0 116:45.0 117:184.0 119:172.0 121:54.0 122:32.0 123:23.0 124:56.0 127:96.0 129:100.0 131:81.0 133:706.0 134:72.0 135:122.0 137:57.0 138:39.0 141:48.0 142:52.0 143:66.0 147:618.0 148:161.0 149:71.0 150:46.0 1…				4430	7344	4210	5321	17655	19668	21400	7540	14812	4770	3125	2239	1413	989	1434	4453	1067	940	3142	1044
110425	983393	205	110425	85:1134.0 86:88.0 88:146.0 89:536.0 90:61.0 92:21.0 93:55.0 94:45.0 95:180.0 96:95.0 97:643.0 98:152.0 99:328.0 101:817.0 103:891.0 104:84.0 105:205.0 109:101.0 110:43.0 111:226.0 112:56.0 113:45.0 114:44.0 115:277.0 116:742.0 117:4386.0 118:344.0 119:328.0 120:69.0 122:53.0 123:31.0 125:119.0 126:59.0 127:157.0 128:30.0 129:677.0 130:1772.0 131:1870.0 132:468.0 133:2741.0 134:329.0 135:158.0 137…				1060	532	930	1050	5075	4927	10936	5723	5581	1427	961	584	1491	839	1598	6601	1064	1019	3671	1012
110418	769401	233	110418	86:190.0 87:56.0 88:104.0 89:580.0 90:139.0 91:299.0 93:113.0 95:165.0 97:233.0 100:50.0 101:57.0 103:456.0 104:309.0 105:182.0 106:29.0 109:27.0 111:76.0 115:567.0 116:500.0 117:349.0 118:52.0 119:92.0 121:28.0 126:32.0 130:305.0 131:238.0 132:153.0 133:164.0 134:150.0 135:159.0 144:30.0 145:97.0 146:94.0 147:647.0 149:277.0 150:50.0 151:41.0 156:74.0 157:9.0 159:419.0 160:257.0 161:195.0 162:22…				2126	741	1545	1239	768	1788	775	510	10246	5592	1868	1768	12646	1040	679	1157	599	9508	768	536
110417	599170	218	110417	86:537.0 87:283.0 89:511.0 90:271.0 91:2413.0 92:197.0 93:37.0 94:55.0 96:135.0 97:56.0 98:161.0 100:6472.0 101:780.0 102:630.0 103:2797.0 104:357.0 105:228.0 106:436.0 111:94.0 113:12.0 114:195.0 115:1637.0 116:805.0 117:997.0 118:94.0 119:40.0 128:118.0 129:220.0 130:835.0 131:583.0 132:746.0 133:1245.0 134:171.0 138:49.0 142:339.0 143:53.0 144:44.0 145:184.0 146:3443.0 147:3601.0 148:1540.0 14…				775	572	422	419	2680	2288	4423	2406	1729	1094	326	435	3185	2461	3535	3955	2992	3395	2211	2981
110411	504983	217	110411	86:1243.0 87:758.0 88:304.0 89:7179.0 90:672.0 93:100.0 94:129.0 95:122.0 96:949.0 97:247.0 98:337.0 99:707.0 101:4491.0 102:740.0 103:16591.0 104:1403.0 105:9717.0 106:729.0 107:361.0 109:95.0 110:1939.0 111:385.0 112:548.0 113:561.0 114:207.0 115:1066.0 116:2884.0 117:9139.0 118:665.0 119:1101.0 122:57.0 123:40.0 124:50.0 125:16.0 127:199.0 128:476.0 129:703.0 130:308.0 131:2259.0 132:79.0 133:…				277	453	242	83	812	427	634	575	426	247	168	221	160	276	310	703	351	403	1202	88
110379	1107992	215	110379	85:991.0 86:74.0 87:75.0 89:360.0 91:3435.0 92:673.0 93:3801.0 94:726.0 95:4058.0 96:492.0 97:1199.0 98:92.0 99:207.0 101:378.0 103:378.0 104:252.0 105:2364.0 106:2321.0 107:3537.0 108:1060.0 109:1595.0 110:429.0 111:576.0 112:75.0 113:73.0 115:440.0 117:502.0 118:158.0 119:1600.0 120:639.0 121:1693.0 122:512.0 123:718.0 124:94.0 125:133.0 127:186.0 128:156.0 129:883.0 130:420.0 131:1245.0 132:23…				11601	14104	5737	6391	13174	20688	33495	12881	32648	18396	6930	5873	2360	1564	3099	12466	2790	2315	4920	2105
110372	693728	202	110372	85:45.0 89:384.0 90:326.0 91:112.0 94:24.0 96:45.0 99:54.0 101:263.0 102:128.0 104:75.0 105:81.0 115:100.0 116:105.0 117:770.0 118:119.0 119:96.0 120:79.0 121:22.0 122:103.0 123:43.0 128:361.0 129:172.0 130:368.0 132:81.0 133:140.0 134:111.0 135:38.0 136:25.0 141:33.0 143:455.0 144:177.0 145:126.0 146:285.0 147:1008.0 148:210.0 149:52.0 156:130.0 158:81.0 160:151.0 162:44.0 170:80.0 173:48.0 174:…				372	610	262	354	270	1328	1018	667	1626	820	402	544	427	284	234	814	441	428	2052	752
110370	775159	306	110370	87:164.0 88:103.0 89:553.0 90:89.0 100:84.0 101:169.0 102:125.0 103:288.0 104:53.0 105:86.0 115:698.0 116:467.0 120:88.0 127:101.0 128:172.0 130:556.0 131:216.0 132:280.0 133:517.0 134:169.0 135:69.0 136:22.0 137:58.0 138:98.0 140:18.0 141:143.0 143:194.0 144:71.0 145:36.0 147:4337.0 148:798.0 149:410.0 150:91.0 151:49.0 154:208.0 155:142.0 157:134.0 158:73.0 159:974.0 160:302.0 161:133.0 162:87.…				451	904	444	775	5702	2061	2558	1699	2454	1345	1361	546	13534	6961	2517	13703	7761	12825	12095	8951
110368	685643	292	110368	87:138.0 88:79.0 89:388.0 90:258.0 92:82.0 94:41.0 99:52.0 101:242.0 102:113.0 104:68.0 105:351.0 106:111.0 107:152.0 115:421.0 116:327.0 118:107.0 119:56.0 121:175.0 122:12.0 130:359.0 131:642.0 133:831.0 134:217.0 135:66.0 138:22.0 142:346.0 143:63.0 144:177.0 145:131.0 146:178.0 147:8705.0 148:1391.0 149:1359.0 154:121.0 155:67.0 160:87.0 162:131.0 163:81.0 169:19.0 172:299.0 174:288.0 175:134…				184	222	229	364	872	308	1208	430	606	503	426	188	1956	1761	892	1362	1686	1291	1395	1645
110360	1099106	268	110360	85:136.0 91:168.0 97:64.0 99:34.0 105:41.0 106:16.0 109:61.0 112:29.0 115:84.0 119:136.0 127:27.0 128:38.0 133:212.0 135:45.0 141:38.0 142:41.0 147:496.0 157:52.0 163:34.0 164:31.0 165:35.0 167:36.0 169:41.0 172:17.0 173:21.0 177:80.0 179:82.0 180:46.0 193:179.0 251:52.0 252:51.0 253:249.0 254:35.0 267:442.0 268:4292.0 269:827.0 270:246.0 271:55.0 281:234.0 282:149.0 310:55.0 311:25.0 354:12.0 37…				8059	10747	6457	8028	32808	34145	26488	11697	24370	9100	5161	4257	2366	1442	1907	7444	1453	1569	4225	1319
110357	714923	394	110357	85:408.0 86:981.0 87:1294.0 88:1502.0 89:1632.0 90:580.0 91:1099.0 92:142.0 93:603.0 94:193.0 96:145.0 99:1334.0 100:2482.0 101:2856.0 102:2027.0 103:2502.0 104:648.0 105:1954.0 106:350.0 107:267.0 108:163.0 109:409.0 110:116.0 112:89.0 113:411.0 114:382.0 115:3798.0 116:5054.0 119:1641.0 120:329.0 121:492.0 122:46.0 123:127.0 124:146.0 125:146.0 126:35.0 127:443.0 128:695.0 130:2270.0 131:7516.0…				151	170	167	198	876	247	750	344	198	151	170	247	697	2224	953	5048	2377	665	2127	1846
110344	1103249	253	110344	86:149.0 87:267.0 88:211.0 89:584.0 90:116.0 91:3303.0 92:315.0 93:1745.0 94:378.0 95:753.0 96:150.0 99:183.0 100:54.0 101:862.0 102:177.0 103:756.0 104:227.0 105:2756.0 106:145.0 107:670.0 108:96.0 110:45.0 112:48.0 113:186.0 114:59.0 115:1032.0 116:2309.0 117:3600.0 118:655.0 119:793.0 123:97.0 125:142.0 127:309.0 128:988.0 129:1407.0 130:407.0 131:2543.0 132:501.0 133:959.0 137:51.0 138:47.0 1…				2952	2306	3465	2534	3033	4632	15284	5368	7279	4387	2628	1584	2860	695	1125	2623	905	2588	2082	1186
110189	894559	174	110189	85:233.0 86:7873.0 87:1113.0 88:299.0 94:49.0 97:35.0 98:314.0 99:57.0 100:9516.0 101:1255.0 102:1023.0 106:21.0 108:212.0 109:178.0 111:45.0 112:213.0 114:227.0 115:588.0 116:687.0 118:71.0 119:90.0 126:34.0 128:1135.0 129:1015.0 130:1300.0 131:1203.0 132:372.0 133:607.0 134:161.0 135:403.0 140:111.0 141:23.0 142:839.0 143:218.0 144:205.0 146:408.0 147:1503.0 148:446.0 154:563.0 156:2083.0 157:1…				197	403	389	224	4985	517	2421	3429	231	204	263	247	600	2567	812	233629	3304	546	12945	1378
110123	708131	218	110123	85:729.0 86:4555.0 87:2784.0 88:741.0 90:285.0 93:63.0 94:497.0 96:287.0 97:486.0 98:518.0 99:1161.0 100:5657.0 101:4752.0 102:3623.0 104:183.0 105:189.0 106:75.0 107:68.0 108:98.0 109:155.0 110:359.0 111:232.0 112:497.0 113:59.0 114:2386.0 115:3306.0 116:2537.0 117:21320.0 118:2629.0 119:1390.0 120:129.0 121:200.0 124:170.0 125:182.0 126:490.0 127:643.0 128:6866.0 129:4579.0 130:7303.0 131:3135.…				344	483	221	242	1119	449	859	1939	447	466	263	270	194	429	377	3647	412	387	477	478
110018	507400	205	110018	86:382.0 87:876.0 88:2912.0 89:11964.0 90:1054.0 94:119.0 96:1269.0 97:299.0 98:1880.0 101:3259.0 102:527.0 103:34639.0 104:2895.0 105:1433.0 106:104.0 107:39.0 110:187.0 111:190.0 113:1037.0 114:2820.0 116:2022.0 117:14961.0 118:1423.0 119:1167.0 121:118.0 122:54.0 123:17.0 124:112.0 125:49.0 126:905.0 127:270.0 128:908.0 130:250.0 131:2456.0 132:303.0 133:18787.0 134:2295.0 135:727.0 136:75.0 1…				359	611	327	472	1063	2039	455	1285	281	241	168	194	519	375	589	1926	568	440	772	564
110014	700097	174	110014	85:550.0 86:9097.0 87:1434.0 88:504.0 89:5362.0 90:528.0 91:257.0 92:44.0 97:169.0 98:609.0 99:298.0 100:7534.0 101:2799.0 102:3138.0 103:6592.0 104:1104.0 105:748.0 106:127.0 107:193.0 111:224.0 112:489.0 113:615.0 114:304.0 115:125.0 117:4960.0 118:375.0 119:737.0 120:59.0 121:16.0 124:53.0 126:327.0 127:104.0 128:161.0 129:3347.0 130:1798.0 131:2742.0 132:684.0 133:3561.0 134:428.0 135:212.0 1…				420	567	393	420	720	622	1690	1415	778	857	413	242	1148	1012	1198	1850	1165	721	3631	1194
108309	467443	117	108309	87:178.0 88:92.0 89:1523.0 90:113.0 91:46.0 94:46.0 95:32.0 96:272.0 97:26.0 99:62.0 100:103.0 101:441.0 102:163.0 103:1180.0 104:84.0 105:138.0 113:45.0 114:705.0 115:227.0 116:108.0 117:4021.0 118:329.0 119:359.0 120:48.0 128:57.0 129:242.0 130:75.0 131:403.0 132:78.0 133:1388.0 134:183.0 135:117.0 137:19.0 138:15.0 142:23.0 143:127.0 144:969.0 145:144.0 146:54.0 147:6383.0 148:1069.0 149:498.0…				431	784	401	498	1201	1524	1456	1040	941	793	484	397	4635	4100	5111	17068	4417	5082	3669	3650
107901	611996	128	107901	85:142.0 86:1364.0 87:51.0 88:92.0 98:165.0 99:635.0 100:3800.0 101:421.0 102:229.0 109:60.0 112:31.0 114:82.0 115:1351.0 116:325.0 122:403.0 123:14.0 124:46.0 125:44.0 126:63.0 127:135.0 128:3771.0 129:279.0 130:366.0 131:71.0 132:104.0 133:112.0 134:11.0 135:57.0 139:13.0 140:27.0 141:427.0 142:657.0 143:118.0 144:145.0 147:424.0 148:44.0 155:79.0 158:114.0 159:24.0 160:65.0 169:33.0 171:191.0 …				361	697	284	308	2787	1668	1585	1677	926	793	250	333	1548	851	2401	228639	4215	1326	11290	2955
107891	518485	103	107891	85:100.0 86:20.0 87:85.0 95:18.0 96:25.0 99:43.0 101:311.0 102:132.0 103:5144.0 104:386.0 105:161.0 107:15.0 110:32.0 113:36.0 115:776.0 116:351.0 117:208.0 118:27.0 119:78.0 124:20.0 126:36.0 128:59.0 129:610.0 130:181.0 131:127.0 134:84.0 138:20.0 139:26.0 142:46.0 144:32.0 145:12.0 146:21.0 147:466.0 148:60.0 149:127.0 150:24.0 153:19.0 154:43.0 155:190.0 156:34.0 157:69.0 158:28.0 160:29.0 16…				2391	3792	1025	2263	6081	3035	6568	7345	5483	5402	2217	2319	10775	16749	13288	37903	13990	14270	13368	26750
107882	544491	193	107882	85:277.0 88:251.0 89:2238.0 90:107.0 91:2368.0 92:298.0 93:242.0 95:248.0 98:38.0 102:242.0 104:1977.0 105:502.0 107:158.0 108:36.0 109:141.0 111:62.0 115:1022.0 117:2020.0 118:122.0 119:377.0 120:165.0 121:418.0 122:7.0 123:50.0 125:94.0 126:89.0 128:82.0 131:402.0 135:1076.0 136:64.0 137:181.0 140:832.0 141:98.0 145:341.0 147:2222.0 149:1042.0 150:89.0 151:1493.0 152:147.0 159:33.0 161:1198.0 1…				98797	111778	79240	73165	133898	249730	318953	142760	311770	131836	53879	49786	834	220	296	998	389	401	345	210
107130	725163	327	107130	86:57.0 89:1972.0 90:153.0 91:117.0 92:1.0 95:7.0 100:119.0 104:38.0 107:3308.0 108:156.0 110:87.0 112:10.0 117:585.0 118:393.0 124:10.0 126:604.0 129:769.0 130:327.0 133:364.0 134:181.0 138:4.0 139:37.0 150:176.0 152:15.0 153:18.0 155:19.0 156:138.0 157:428.0 160:1092.0 161:18.0 165:88.0 177:109.0 178:13.0 180:26.0 184:860.0 185:119.0 186:8.0 187:36.0 189:125.0 190:44.0 192:198.0 193:59.0 196:21…				247	202	198	235	261	264	40467	716	358	225	248	239	922	790	804	1807	887	850	713	725
106387	825293	204	106387	85:705.0 86:213.0 87:574.0 88:422.0 89:1150.0 90:82.0 92:81.0 93:55.0 95:229.0 97:128.0 98:63.0 99:623.0 101:5694.0 102:870.0 103:22310.0 104:2039.0 105:1028.0 111:409.0 113:352.0 114:43.0 115:924.0 116:2252.0 117:3830.0 118:472.0 119:589.0 120:91.0 123:135.0 125:99.0 127:136.0 128:124.0 129:8186.0 130:1090.0 131:4619.0 132:765.0 133:6261.0 134:861.0 135:639.0 136:35.0 141:298.0 142:251.0 143:421…				391	498	310	312	1519	1571	4634	1384	1196	548	330	282	1360	565	4620	15534	612	860	122470	44736
106385	867686	217	106385	85:581.0 86:97.0 87:328.0 88:92.0 89:1259.0 90:119.0 91:122.0 97:322.0 98:44.0 99:415.0 100:95.0 101:169.0 102:173.0 103:6858.0 104:651.0 105:525.0 106:85.0 109:89.0 111:185.0 113:405.0 114:555.0 115:650.0 117:3482.0 118:393.0 119:297.0 120:61.0 129:4315.0 130:658.0 133:2170.0 134:281.0 135:137.0 137:36.0 138:21.0 139:51.0 141:146.0 142:262.0 143:1368.0 144:241.0 145:421.0 146:102.0 147:8799.0 14…				925	614	823	809	1467	1717	2639	1845	3516	1316	1757	807	608	974	2877	15517	2629	1708	1724	1464
106368	1100567	361	106368	85:1415.0 86:340.0 87:636.0 88:842.0 89:1900.0 90:175.0 91:344.0 92:120.0 95:412.0 96:147.0 97:2955.0 98:340.0 99:1429.0 100:259.0 101:5320.0 102:1391.0 103:27551.0 104:2691.0 105:1011.0 106:137.0 107:276.0 109:1122.0 110:171.0 111:796.0 112:173.0 113:1035.0 114:378.0 115:2276.0 116:4675.0 117:7679.0 118:660.0 119:847.0 122:49.0 125:242.0 127:1068.0 128:378.0 129:17962.0 130:2404.0 131:3271.0 132…				195	219	193	238	240	463	413	402	286	247	179	234	299	169	262	1026	189	284	1369	217
106344	952641	201	106344	85:1545.0 86:388.0 87:774.0 88:496.0 90:261.0 96:348.0 97:3473.0 98:1786.0 99:225.0 100:353.0 101:4346.0 102:502.0 103:2144.0 111:1366.0 112:571.0 113:194.0 114:149.0 115:232.0 116:1593.0 117:2085.0 118:387.0 125:490.0 126:147.0 128:79.0 130:1019.0 131:688.0 132:730.0 133:751.0 135:427.0 137:188.0 138:59.0 139:290.0 140:45.0 141:103.0 145:879.0 146:341.0 147:5419.0 148:1138.0 151:367.0 152:134.0 …				3607	6005	8734	2600	5313	7493	12451	2201	7300	3846	2631	1844	4038	733	4446	5600	1946	3510	6048	3216
106111	694001	257	106111	85:328.0 86:365.0 98:78.0 100:3402.0 101:1465.0 102:591.0 104:122.0 114:205.0 117:266.0 118:126.0 120:44.0 126:140.0 127:547.0 129:221.0 130:504.0 131:674.0 132:80.0 133:1157.0 134:670.0 142:86.0 143:188.0 147:5869.0 148:1176.0 149:459.0 150:96.0 151:33.0 158:293.0 159:94.0 160:52.0 169:202.0 172:307.0 173:149.0 174:107.0 175:134.0 176:22.0 177:21.0 180:15.0 188:174.0 189:197.0 193:65.0 195:88.0 …				233	327	181	204	302	243	283	996	529	359	216	194	745	522	906	6818	921	694	3054	892
105863	929537	292	105863	85:74.0 87:150.0 94:62.0 97:1062.0 98:24.0 99:366.0 100:137.0 101:1180.0 102:970.0 103:5046.0 104:324.0 105:232.0 112:43.0 113:427.0 114:88.0 115:1046.0 116:957.0 117:2912.0 118:457.0 119:423.0 120:19.0 121:73.0 125:172.0 128:142.0 129:3091.0 130:568.0 131:1217.0 132:301.0 133:2085.0 134:372.0 135:317.0 137:40.0 141:158.0 143:1292.0 144:110.0 145:220.0 146:72.0 147:12717.0 148:2726.0 149:1095.0 1…				198	213	153	153	160	193	190	191	147	160	189	196	1311	1237	2347	29061	1491	1205	5296	1817
105769	904828	361	105769	87:215.0 89:118.0 91:237.0 93:86.0 95:245.0 99:67.0 100:173.0 101:471.0 102:228.0 103:4933.0 104:501.0 105:315.0 106:95.0 109:91.0 111:214.0 112:60.0 113:182.0 114:139.0 115:238.0 116:364.0 117:848.0 122:21.0 123:19.0 124:47.0 125:21.0 126:174.0 128:20.0 129:3118.0 130:426.0 131:854.0 132:175.0 133:1388.0 135:231.0 136:31.0 139:170.0 141:72.0 142:179.0 143:426.0 144:148.0 145:143.0 147:4914.0 148…				552	824	575	735	689	530	1002	369	1969	829	735	537	394	255	518	1272	420	375	4763	312
105728	1020700	219	105728	85:95.0 88:111.0 90:38.0 91:59.0 92:18.0 93:39.0 99:163.0 101:63.0 102:216.0 103:292.0 105:120.0 112:11.0 114:30.0 115:307.0 116:41.0 118:36.0 121:32.0 125:19.0 129:229.0 131:289.0 133:210.0 134:105.0 137:36.0 138:25.0 139:47.0 143:235.0 144:54.0 145:90.0 146:39.0 147:2765.0 148:421.0 149:291.0 150:51.0 151:47.0 156:37.0 157:151.0 158:32.0 159:56.0 160:39.0 164:33.0 165:36.0 170:12.0 172:29.0 173…				278	458	410	327	406	489	574	515	744	421	338	289	406	274	2639	5121	1189	2023	2847	1616
105643	980842	223	105643	87:108.0 89:211.0 91:118.0 93:58.0 95:44.0 96:70.0 98:37.0 99:224.0 101:134.0 102:184.0 106:37.0 107:18.0 111:113.0 113:52.0 114:20.0 115:174.0 116:169.0 119:178.0 121:255.0 122:85.0 125:57.0 126:94.0 130:27.0 131:299.0 132:57.0 133:450.0 135:121.0 136:45.0 137:172.0 138:29.0 140:28.0 141:34.0 143:1021.0 144:44.0 145:109.0 146:20.0 147:2441.0 148:554.0 149:398.0 150:54.0 151:105.0 152:14.0 156:18…				244	278	265	216	279	201	56297	288	437	255	350	1188	9271	7252	12332	69933	9593	11246	23732	9437
105630	969375	204	105630	85:2284.0 86:440.0 87:736.0 88:401.0 89:1245.0 90:84.0 91:94.0 93:36.0 94:128.0 95:161.0 96:177.0 97:626.0 98:168.0 99:1317.0 100:230.0 101:4058.0 102:720.0 103:20758.0 104:1808.0 105:1020.0 109:1501.0 110:82.0 111:1177.0 112:160.0 113:1327.0 115:874.0 116:2022.0 117:4830.0 118:479.0 119:725.0 120:91.0 121:65.0 123:73.0 124:49.0 125:233.0 127:1073.0 128:204.0 129:29604.0 130:3528.0 131:6116.0 132…				2136	2802	1766	1862	6244	3105	7188	4446	8293	3318	2144	1817	5063	1915	4060	475077	4722	4808	13522	6641
105628	858604	462	105628	85:289.0 87:209.0 88:73.0 89:858.0 90:172.0 95:117.0 96:109.0 100:336.0 102:294.0 103:4145.0 104:434.0 105:289.0 107:118.0 108:60.0 110:85.0 113:122.0 114:463.0 115:131.0 119:184.0 123:43.0 124:42.0 125:62.0 126:157.0 127:335.0 129:1034.0 130:208.0 131:453.0 133:1245.0 134:215.0 137:45.0 139:57.0 141:125.0 142:95.0 144:66.0 145:192.0 147:3287.0 148:967.0 149:424.0 154:102.0 156:86.0 157:131.0 164…				168	193	189	175	153	150	190	258	203	128	145	156	2118	2977	4091	17925	4517	2640	9671	4476
105627	843065	462	105627	87:117.0 89:1167.0 90:150.0 91:54.0 100:586.0 101:214.0 102:95.0 103:1563.0 105:221.0 106:52.0 108:18.0 112:34.0 113:68.0 114:606.0 116:180.0 118:132.0 119:175.0 124:62.0 125:75.0 128:41.0 129:944.0 131:480.0 132:111.0 133:887.0 135:186.0 136:46.0 140:41.0 141:68.0 142:135.0 147:3991.0 148:641.0 149:383.0 150:77.0 151:32.0 152:30.0 153:67.0 154:127.0 155:63.0 156:113.0 157:186.0 158:65.0 161:47.0…				168	195	179	217	185	185	205	284	142	204	212	127	3588	3192	3228	16369	4296	3983	10701	4222
105623	969343	223	105623	88:234.0 89:439.0 90:63.0 91:156.0 92:53.0 93:123.0 94:55.0 95:238.0 96:223.0 97:234.0 98:185.0 99:269.0 101:489.0 102:250.0 103:2343.0 104:431.0 105:265.0 107:142.0 109:349.0 110:67.0 112:288.0 113:270.0 115:202.0 116:335.0 117:927.0 118:212.0 120:97.0 121:315.0 122:92.0 123:71.0 124:74.0 125:205.0 126:149.0 127:418.0 128:125.0 130:371.0 131:737.0 132:182.0 133:1521.0 134:186.0 135:589.0 137:186…				249	279	275	209	392	266	438	408	394	351	252	256	7737	6359	528	63299	9390	10691	21049	1655
105609	302268	89	105609	85:49.0 86:230.0 88:79.0 89:8874.0 90:629.0 91:440.0 94:27.0 98:18.0 100:730.0 102:271.0 103:46.0 104:94.0 105:151.0 109:46.0 110:61.0 113:15.0 115:103.0 116:54.0 124:28.0 129:43.0 130:299.0 141:77.0 142:42.0 145:816.0 146:219.0 155:55.0 157:35.0 162:14.0 166:17.0 168:26.0 169:21.0 171:61.0 172:117.0 173:31.0 187:146.0 188:26.0 194:35.0 218:107.0 228:10.0 238:14.0 264:16.0 282:18.0 284:12.0 313:3…				759	965	625	591	1169	819	981	1660	1886	966	481	605	1034	1143	1204	1572	1863	1580	2724	1123
105605	756347	333	105605	86:94.0 87:42.0 89:459.0 94:31.0 95:41.0 96:153.0 100:1327.0 101:674.0 102:260.0 103:3409.0 104:283.0 105:145.0 107:34.0 109:26.0 110:597.0 112:24.0 113:82.0 114:530.0 115:293.0 116:1261.0 117:3201.0 118:239.0 119:206.0 120:57.0 122:23.0 125:15.0 126:75.0 127:132.0 128:97.0 129:2272.0 130:578.0 131:1313.0 132:274.0 133:1795.0 134:210.0 135:79.0 137:18.0 140:68.0 141:21.0 142:217.0 143:920.0 145:9…				201	163	164	209	157	207	172	193	182	171	171	171	190	243	190	1589	418	193	386	182
105538	362788	183	105538	85:735.0 97:47.0 99:393.0 109:77.0 111:241.0 112:116.0 113:183.0 127:164.0 153:381.0 154:68.0 155:104.0 164:13.0 165:27.0 167:47.0 168:14.0 181:19.0 182:35.0 183:3303.0 184:333.0 185:103.0 187:27.0 198:27.0 212:31.0 263:16.0 490:13.0 499:12.0				303	1242	274	402	3637	1918	6094	1196	877	476	437	518	1740	903	1601	11889	2050	1127	1239	1543
105536	854839	360	105536	85:4296.0 86:1961.0 87:2292.0 88:1599.0 89:26133.0 90:1363.0 91:344.0 92:405.0 93:305.0 94:749.0 96:1210.0 98:1325.0 99:3234.0 100:9162.0 101:7954.0 102:2759.0 103:74804.0 104:8253.0 105:5327.0 106:918.0 107:367.0 108:267.0 109:309.0 110:793.0 111:823.0 112:1056.0 113:2831.0 114:1478.0 115:3191.0 116:1968.0 117:62333.0 118:7465.0 119:4538.0 120:812.0 121:421.0 122:704.0 123:176.0 124:255.0 125:74…				193	157	172	164	138	265	183	240	187	154	262	183	12946	14992	21769	68729	18359	16229	32110	19770
105483	958429	223	105483	85:313.0 89:736.0 91:431.0 92:67.0 95:155.0 97:221.0 99:94.0 100:40.0 101:242.0 102:357.0 104:125.0 105:25.0 107:125.0 111:184.0 112:11.0 113:113.0 116:171.0 118:82.0 119:204.0 120:91.0 121:408.0 122:167.0 123:139.0 125:61.0 127:286.0 128:57.0 133:1006.0 134:81.0 135:320.0 137:322.0 143:475.0 145:131.0 146:82.0 147:4009.0 148:1091.0 149:787.0 150:182.0 151:242.0 152:37.0 153:52.0 158:26.0 159:92.…				617	319	606	290	411	337	587	449	520	307	294	292	7855	6213	9550	58790	7562	9666	18269	7646
105402	828778	433	105402	85:1819.0 87:276.0 88:177.0 89:826.0 90:79.0 95:86.0 96:88.0 98:619.0 99:383.0 100:702.0 101:424.0 103:9654.0 104:745.0 105:348.0 111:108.0 112:192.0 113:196.0 117:3701.0 118:406.0 119:255.0 122:61.0 124:68.0 125:62.0 126:192.0 127:219.0 129:993.0 131:947.0 133:2426.0 134:205.0 135:191.0 137:37.0 138:73.0 141:370.0 143:491.0 145:162.0 147:11883.0 148:2194.0 149:1538.0 150:166.0 151:118.0 152:135.…				180	171	163	167	153	272	187	194	180	172	179	200	4967	2315	2705	107988	5152	4500	15900	4716
105383	674246	316	105383	85:523.0 86:329.0 88:171.0 89:607.0 90:78.0 92:172.0 95:25.0 98:275.0 100:369.0 101:363.0 102:473.0 103:1384.0 105:314.0 108:169.0 109:78.0 110:192.0 111:35.0 112:86.0 113:133.0 114:82.0 115:333.0 117:834.0 118:112.0 119:59.0 124:57.0 125:46.0 126:166.0 128:125.0 130:414.0 131:1097.0 132:186.0 133:1630.0 135:336.0 138:8.0 139:185.0 140:151.0 142:391.0 143:829.0 146:33.0 147:6292.0 148:812.0 149:5…				617	1395	505	751	6510	1059	3172	2343	1188	1546	711	562	1766	1380	2623	47711	2314	2247	9324	2051
105373	994048	253	105373	86:28.0 90:33.0 97:31.0 102:137.0 103:287.0 105:71.0 117:131.0 121:24.0 127:119.0 131:105.0 134:71.0 135:40.0 137:34.0 141:30.0 142:18.0 143:639.0 147:1353.0 148:399.0 150:54.0 151:36.0 152:19.0 161:48.0 162:48.0 171:87.0 174:16.0 179:40.0 185:21.0 189:122.0 191:215.0 195:70.0 198:33.0 204:180.0 208:25.0 209:47.0 212:27.0 215:15.0 217:263.0 218:42.0 221:101.0 223:235.0 224:49.0 225:79.0 228:16.0 …				222	435	308	488	551	429	551	541	459	322	332	407	5454	4446	7510	41909	5916	6190	12865	5490
105370	1220182	204	105370	85:110.0 86:33.0 87:92.0 89:368.0 91:40.0 95:36.0 97:59.0 98:37.0 99:116.0 100:41.0 101:441.0 102:116.0 103:3244.0 104:289.0 105:163.0 106:50.0 107:21.0 108:18.0 109:107.0 111:118.0 113:137.0 114:49.0 115:144.0 116:234.0 117:527.0 118:35.0 119:74.0 120:44.0 121:23.0 123:35.0 125:30.0 127:115.0 128:28.0 129:4363.0 130:418.0 131:510.0 132:61.0 133:3629.0 134:303.0 135:164.0 136:57.0 137:19.0 139:42…				331	242	803	912	579	562	785	443	473	843	373	458	604	326	495	1783	582	669	16267	1129
105305	551813	245	105305	85:204.0 89:245.0 95:36.0 97:63.0 101:477.0 102:230.0 105:89.0 111:665.0 112:77.0 117:2353.0 118:577.0 126:190.0 129:1092.0 130:111.0 131:1179.0 133:1012.0 134:196.0 135:233.0 136:45.0 143:358.0 144:45.0 147:4691.0 148:913.0 149:463.0 150:108.0 155:1051.0 156:207.0 157:174.0 159:188.0 161:85.0 163:141.0 165:33.0 168:50.0 169:36.0 171:171.0 172:22.0 175:111.0 183:98.0 185:68.0 189:260.0 191:183.0 …				266	4320	185	181	516	396	590	659	457	469	162	252	948	942	935	5208	738	585	1906	1195
105301	1062673	229	105301	85:521.0 86:190.0 88:424.0 89:334.0 91:69.0 92:75.0 99:235.0 101:373.0 102:267.0 103:2262.0 104:190.0 105:235.0 109:94.0 114:41.0 116:271.0 117:439.0 118:74.0 119:26.0 120:102.0 121:247.0 122:20.0 124:89.0 125:199.0 127:431.0 128:315.0 129:1696.0 130:316.0 131:358.0 132:272.0 133:893.0 134:236.0 135:184.0 136:38.0 138:43.0 139:223.0 140:167.0 145:321.0 146:82.0 147:5864.0 148:1119.0 149:519.0 150…				223	209	214	224	228	286	227	237	227	172	150	239	848	397	935	2584	957	1081	953	642
105214	766491	290	105214	93:48.0 102:71.0 119:55.0 130:67.0 131:152.0 142:42.0 144:60.0 145:151.0 148:295.0 156:215.0 158:57.0 159:42.0 160:38.0 170:32.0 172:69.0 173:25.0 174:53.0 182:21.0 184:60.0 186:60.0 188:45.0 200:76.0 202:1109.0 203:240.0 205:101.0 214:31.0 216:233.0 217:59.0 246:15.0 251:22.0 256:14.0 260:16.0 262:21.0 265:19.0 274:89.0 275:48.0 276:87.0 288:87.0 289:108.0 290:2926.0 291:1008.0 292:286.0 293:67.…				4677	3460	4490	9022	38783	15156	16825	9519	27641	12657	12885	3246	42967	30706	14885	34786	47542	44505	11771	30272
105213	1090967	229	105213	87:118.0 88:111.0 91:88.0 97:121.0 101:338.0 103:752.0 104:110.0 117:303.0 128:86.0 129:965.0 130:230.0 131:97.0 132:94.0 133:99.0 134:125.0 147:1919.0 149:83.0 154:30.0 155:158.0 156:115.0 157:55.0 160:20.0 161:125.0 165:35.0 169:327.0 170:113.0 173:62.0 179:40.0 181:38.0 182:28.0 183:44.0 185:43.0 186:80.0 189:162.0 191:383.0 198:23.0 199:31.0 200:129.0 201:72.0 202:1616.0 203:195.0 204:631.0 2…				156	170	181	185	193	1120	165	239	1263	198	187	159	1474	428	1075	4440	1518	1400	1358	601
105210	813379	378	105210	88:105.0 100:154.0 115:72.0 131:241.0 132:99.0 133:89.0 145:99.0 147:588.0 159:115.0 160:29.0 172:35.0 174:215.0 186:50.0 188:88.0 189:89.0 190:56.0 193:44.0 200:73.0 202:157.0 214:20.0 215:88.0 216:278.0 218:339.0 219:37.0 220:39.0 221:55.0 222:30.0 228:25.0 230:59.0 231:43.0 232:74.0 233:19.0 236:15.0 244:135.0 246:52.0 248:15.0 252:18.0 260:71.0 262:27.0 272:30.0 273:16.0 274:198.0 275:70.0 27…				353	1648	358	2096	13780	3168	2573	1816	7446	2386	3288	1232	30803	24327	14826	35132	44369	15131	7391	22235
105164	449834	228	105164	93:40.0 94:33.0 95:50.0 96:125.0 97:231.0 98:68.0 99:175.0 100:110.0 107:55.0 108:153.0 109:55.0 110:2587.0 111:131.0 112:44.0 116:81.0 118:34.0 120:78.0 121:62.0 122:57.0 123:36.0 124:29.0 125:45.0 127:268.0 134:587.0 135:97.0 136:646.0 137:64.0 141:91.0 143:73.0 146:40.0 150:29.0 151:43.0 152:29.0 153:20.0 155:78.0 156:48.0 157:2404.0 158:295.0 159:100.0 160:32.0 162:54.0 164:56.0 166:23.0 168:…				655	925	563	588	821	662	732	758	715	774	872	986	655	735	691	870	546	458	723	790
105085	886059	259	105085	85:226.0 86:223.0 88:184.0 89:2354.0 90:216.0 91:149.0 94:58.0 97:1025.0 98:108.0 99:252.0 100:306.0 101:2128.0 102:394.0 103:7052.0 104:634.0 105:917.0 106:117.0 111:159.0 113:147.0 114:373.0 115:1012.0 116:963.0 117:4803.0 118:532.0 119:414.0 122:21.0 127:678.0 128:132.0 129:4000.0 130:751.0 131:1124.0 132:139.0 133:2735.0 134:285.0 135:203.0 138:41.0 139:27.0 140:57.0 141:323.0 142:217.0 143:1…				632	165	168	181	2007	1367	934	238	3936	3432	577	457	2552	410	3488	20216	1788	2509	1421	1560
105083	1086860	361	105083	85:648.0 87:664.0 88:440.0 89:571.0 90:126.0 94:102.0 95:167.0 96:130.0 97:1863.0 98:135.0 99:838.0 100:99.0 101:3531.0 102:816.0 103:18278.0 104:1803.0 105:325.0 106:106.0 109:759.0 111:611.0 112:108.0 113:921.0 114:293.0 115:1996.0 116:2386.0 117:4705.0 118:340.0 119:559.0 120:79.0 125:236.0 126:80.0 127:659.0 128:226.0 129:15519.0 130:2234.0 131:2079.0 132:448.0 133:4684.0 134:461.0 135:578.0 …				224	227	241	188	431	245	259	261	496	534	258	245	188	195	331	1528	188	223	5992	224
105081	1027932	204	105081	85:231.0 86:114.0 87:216.0 89:601.0 90:95.0 91:157.0 93:44.0 97:247.0 99:441.0 100:87.0 101:1874.0 102:370.0 103:5876.0 104:587.0 105:258.0 109:186.0 111:228.0 113:397.0 114:51.0 115:473.0 116:922.0 117:7779.0 118:718.0 119:293.0 129:8800.0 130:1187.0 131:1216.0 132:272.0 133:1807.0 134:295.0 135:172.0 136:55.0 139:35.0 141:149.0 142:281.0 143:1168.0 144:422.0 145:7496.0 146:883.0 147:10078.0 148…				316	492	391	437	970	1195	844	976	762	426	332	356	406	328	689	3239	617	1345	2565	477
104788	248357	155	104788	86:301.0 87:244.0 88:1805.0 90:203.0 91:642.0 92:73.0 93:118.0 95:359.0 96:99.0 97:388.0 98:247.0 100:353.0 104:59.0 105:1442.0 106:212.0 107:213.0 108:55.0 109:106.0 110:1839.0 111:237.0 112:315.0 115:360.0 123:924.0 124:57.0 125:36.0 133:1163.0 134:461.0 135:203.0 137:176.0 138:114.0 139:59.0 141:92.0 145:47.0 150:31.0 151:466.0 152:96.0 153:30.0 154:33.0 155:3037.0 156:451.0 157:144.0 159:51.0…				17170	18134	21387	20153	10891	18851	10631	14447	17645	17276	20467	18559	19433	19944	19869	10605	19988	16965	14040	19717
104414	844168	331	104414	85:3560.0 86:417.0 87:764.0 88:165.0 89:631.0 90:38.0 91:2938.0 92:435.0 93:1516.0 95:2506.0 96:506.0 97:1518.0 98:209.0 99:1251.0 100:224.0 101:2075.0 102:322.0 103:2638.0 104:297.0 105:1504.0 106:172.0 107:1330.0 108:323.0 109:2546.0 110:211.0 111:425.0 112:190.0 113:466.0 115:906.0 116:1315.0 117:3584.0 118:419.0 119:559.0 120:40.0 121:536.0 122:93.0 123:2808.0 124:329.0 125:314.0 126:124.0 12…				418	2091	435	134	4474	2211	6263	1710	841	355	373	295	1014	1098	1011	1453	1593	820	2210	516
104404	847528	215	104404	85:3381.0 86:505.0 88:416.0 89:1007.0 90:160.0 91:3927.0 92:368.0 93:1852.0 94:392.0 95:2641.0 96:467.0 97:2777.0 98:723.0 99:1477.0 101:2664.0 102:367.0 103:8991.0 104:876.0 105:1458.0 106:91.0 107:1324.0 108:174.0 109:2365.0 110:512.0 111:1184.0 112:72.0 113:547.0 114:21.0 115:1267.0 116:2343.0 117:5548.0 118:620.0 119:191.0 121:708.0 122:183.0 123:2018.0 124:407.0 125:513.0 127:469.0 128:199.0…				3335	13652	3705	2390	5431	18204	38905	12335	5938	1514	2221	119	2344	1438	1328	2296	906	1299	3756	1073
104399	1102067	195	104399	85:1429.0 86:481.0 87:692.0 88:429.0 89:1032.0 90:265.0 91:6692.0 92:547.0 93:6588.0 94:1120.0 95:5882.0 96:625.0 97:781.0 98:74.0 99:652.0 101:1353.0 102:335.0 103:4098.0 104:259.0 105:9062.0 106:1381.0 107:5546.0 108:754.0 109:2194.0 110:217.0 111:411.0 112:126.0 113:526.0 114:182.0 115:1790.0 116:2137.0 117:13222.0 118:1544.0 119:4497.0 120:652.0 121:3218.0 122:382.0 123:1020.0 124:67.0 125:35…				2785	3372	1682	3518	2643	8780	35953	31069	7465	3940	5431	956	10965	2368	637	2810	977	5200	1618	808
104398	1099599	255	104398	85:286.0 86:99.0 89:250.0 90:86.0 91:3129.0 92:428.0 93:3298.0 94:724.0 95:2174.0 96:268.0 97:130.0 98:66.0 99:154.0 101:522.0 102:116.0 103:769.0 105:3044.0 106:613.0 107:2518.0 108:359.0 109:1232.0 110:78.0 111:139.0 113:158.0 114:58.0 115:544.0 116:1005.0 117:3905.0 118:505.0 119:1817.0 120:449.0 121:1247.0 122:382.0 123:354.0 124:54.0 125:83.0 127:251.0 128:310.0 129:4569.0 130:708.0 131:1629…				929	1165	864	1366	571	3023	9664	5105	2713	1434	756	499	423	226	214	500	325	287	355	221
104390	1059253	259	104390	85:241.0 86:180.0 87:151.0 89:1472.0 97:1550.0 98:85.0 99:385.0 100:491.0 101:1852.0 102:525.0 103:8231.0 104:889.0 105:532.0 106:128.0 111:314.0 112:56.0 113:224.0 114:200.0 115:855.0 116:1160.0 117:1651.0 118:332.0 122:84.0 125:135.0 127:424.0 129:6618.0 130:827.0 131:1181.0 132:157.0 133:1511.0 137:78.0 139:22.0 141:189.0 142:294.0 143:1002.0 144:45.0 145:366.0 146:32.0 147:6078.0 148:1041.0 1…				211	297	221	248	230	263	269	216	528	379	224	206	191	192	193	256	277	560	1025	310
104385	639286	285	104385	85:230.0 87:361.0 89:2607.0 90:278.0 91:982.0 92:101.0 95:91.0 96:135.0 97:2717.0 98:239.0 99:589.0 101:1526.0 103:4297.0 107:127.0 109:89.0 110:72.0 111:1149.0 112:140.0 113:55.0 115:796.0 121:50.0 123:69.0 124:49.0 125:296.0 129:114.0 130:35.0 131:376.0 139:128.0 140:31.0 143:356.0 154:47.0 162:17.0 165:22.0 169:75.0 171:84.0 183:23.0 185:37.0 197:33.0 231:12.0 234:14.0 237:24.0 258:51.0 260:8.…				839	2437	577	1475	2682	6358	1424	4452	5489	963	479	352	188	176	248	335	187	142	221	226
104383	1135781	195	104383	86:320.0 87:474.0 88:321.0 89:973.0 90:202.0 91:6039.0 92:813.0 93:4416.0 94:825.0 95:3958.0 96:671.0 97:239.0 98:85.0 99:409.0 103:3799.0 105:10328.0 106:1371.0 107:4128.0 108:672.0 109:2101.0 114:63.0 115:1220.0 116:952.0 117:9727.0 118:1255.0 119:3311.0 120:724.0 121:3124.0 123:349.0 125:226.0 127:690.0 129:6715.0 130:1049.0 131:2501.0 132:1074.0 133:5369.0 135:2634.0 136:241.0 137:323.0 139:1…				14000	1791	3348	13230	51226	39061	27862	93209	39741	18870	25902	7525	304790	1029	471	49981	621	1351	47288	413
104374	1171485	195	104374	85:210.0 89:184.0 90:46.0 91:813.0 92:155.0 93:1123.0 94:214.0 95:422.0 101:60.0 102:131.0 103:69.0 105:1638.0 106:364.0 107:1103.0 108:130.0 109:47.0 111:112.0 114:22.0 116:248.0 117:1112.0 118:179.0 119:132.0 120:162.0 121:157.0 123:17.0 125:9.0 127:160.0 128:135.0 129:1301.0 130:326.0 131:726.0 132:253.0 133:852.0 134:237.0 135:246.0 136:94.0 138:19.0 139:59.0 143:1037.0 144:209.0 145:246.0 14…				9285	8767	13912	10942	9132	4521	377549	18347	17149	8621	6093	8032	1063	390	426	531	369	605	444	334
104367	1103960	398	104367	85:11388.0 86:613.0 87:956.0 88:190.0 89:2582.0 90:302.0 91:20285.0 92:3800.0 93:22391.0 94:6428.0 95:24316.0 96:2767.0 97:5623.0 98:856.0 99:1683.0 100:241.0 101:3017.0 103:2044.0 104:877.0 105:16727.0 106:8649.0 107:18642.0 108:14810.0 109:11732.0 110:1946.0 111:3276.0 112:147.0 113:545.0 114:293.0 115:3383.0 116:643.0 117:3836.0 118:1713.0 119:8888.0 120:4081.0 121:10041.0 122:3874.0 123:4942.…				18713	30802	17879	16110	37085	54856	17628	3917	67558	37108	12958	9709	584	254	303	1013	327	336	553	314
104366	1050985	259	104366	85:616.0 86:417.0 87:416.0 88:243.0 89:3159.0 90:250.0 91:763.0 92:149.0 93:685.0 94:251.0 95:792.0 96:97.0 97:2665.0 98:288.0 99:606.0 100:725.0 101:1786.0 102:910.0 103:13031.0 104:1267.0 105:1806.0 106:247.0 107:468.0 108:107.0 109:289.0 110:111.0 111:21.0 112:197.0 113:575.0 114:426.0 115:1798.0 116:2139.0 117:4015.0 118:369.0 119:1241.0 121:375.0 122:105.0 123:86.0 124:24.0 125:190.0 126:119…				776	1127	820	861	1581	2005	1184	813	3825	1907	882	640	353	225	225	969	195	403	341	581
104365	836715	259	104365	85:613.0 86:419.0 87:595.0 88:273.0 89:3908.0 90:363.0 91:235.0 92:54.0 94:157.0 96:123.0 97:2172.0 98:239.0 99:656.0 100:1044.0 101:4583.0 102:1076.0 103:15069.0 104:1351.0 105:2121.0 106:218.0 107:147.0 110:59.0 111:303.0 112:160.0 113:620.0 114:724.0 115:1848.0 116:2255.0 117:3653.0 118:430.0 119:491.0 120:64.0 121:66.0 123:20.0 124:23.0 125:117.0 126:176.0 127:871.0 128:252.0 129:8299.0 130:1…				650	3629	2582	1953	1572	1715	6971	3457	11995	4167	1005	1243	464	364	488	1682	432	573	9169	553
104364	1166011	195	104364	85:1172.0 86:330.0 87:575.0 88:365.0 89:829.0 90:193.0 91:5886.0 92:789.0 93:5974.0 94:944.0 95:3930.0 96:559.0 97:712.0 98:106.0 99:260.0 100:88.0 101:923.0 102:318.0 103:2803.0 104:680.0 105:8874.0 106:1254.0 107:3769.0 108:668.0 109:1725.0 110:93.0 111:356.0 112:130.0 113:469.0 114:146.0 115:1411.0 116:1554.0 117:8595.0 118:1354.0 119:3971.0 120:466.0 121:2574.0 122:534.0 123:944.0 124:27.0 12…				47749	53082	65299	67564	63173	29879	374984	117922	98570	57589	46348	43521	10907	3232	1983	1933	2292	11558	1835	683
104362	1130737	195	104362	85:2053.0 86:496.0 87:951.0 88:600.0 89:1671.0 90:472.0 91:10607.0 92:1289.0 93:10424.0 94:1466.0 95:7235.0 96:1139.0 97:1253.0 98:279.0 99:960.0 100:189.0 101:2615.0 102:649.0 103:7253.0 104:1322.0 105:17411.0 106:2284.0 107:7899.0 108:882.0 109:2997.0 110:342.0 111:743.0 112:195.0 113:887.0 114:182.0 115:2445.0 116:2839.0 117:17668.0 118:2369.0 119:6953.0 120:1080.0 121:4161.0 122:617.0 123:134…				70890	53703	15729	96115	229662	179513	183277	431343	202759	130087	153210	33322	303656	96308	7565	49994	28354	142085	47383	34740
104131	753888	85	104131	85:230310.0 86:13494.0 93:491.0 94:434.0 95:1018.0 96:1969.0 97:1748.0 98:100060.0 99:15827.0 100:1496.0 107:112.0 108:271.0 109:191.0 110:1159.0 111:1216.0 112:11823.0 113:923.0 122:215.0 123:48.0 124:1199.0 125:580.0 126:2566.0 127:855.0 135:77.0 136:173.0 138:485.0 139:135.0 140:11053.0 141:1243.0 150:61.0 151:17.0 152:238.0 154:6980.0 155:545.0 166:128.0 167:65.0 168:1878.0 169:345.0 174:137.…				2375	2780	1231	1305	9637	3498	7744	5276	5712	2336	1370	907	1379	627	1207	6435	925	1234	2820	1231
103690	350735	258	103690	86:635.0 87:378.0 89:163.0 91:134.0 92:160.0 94:54.0 95:880.0 96:1372.0 97:224.0 98:132.0 99:688.0 101:456.0 102:18.0 103:154.0 111:252.0 114:37.0 115:247.0 118:22.0 119:107.0 121:74.0 125:188.0 126:175.0 127:764.0 128:231.0 129:119.0 130:206.0 131:192.0 132:47.0 133:461.0 134:170.0 135:138.0 136:15.0 139:76.0 141:90.0 142:26.0 144:39.0 145:54.0 147:6460.0 148:707.0 149:614.0 150:79.0 151:148.0 1…				654	391	501	343	409	396	384	471	556	463	358	536	443	533	583	368	436	561	594	382
103176	1048832	219	103176	85:55.0 86:22.0 93:44.0 95:65.0 97:27.0 101:95.0 102:346.0 103:147.0 115:145.0 120:38.0 123:19.0 129:91.0 130:108.0 131:280.0 133:495.0 134:51.0 139:23.0 143:1111.0 144:130.0 145:68.0 146:65.0 147:3200.0 148:393.0 149:376.0 150:32.0 151:21.0 161:69.0 162:28.0 163:28.0 164:21.0 169:33.0 170:19.0 171:260.0 173:27.0 175:175.0 176:35.0 177:52.0 185:24.0 188:17.0 189:237.0 191:466.0 193:92.0 202:18.0 …				202	253	178	233	398	222	2124	320	276	219	196	217	701	577	9889	52739	6020	7456	65696	5511
103155	1039246	219	103155	91:36.0 102:78.0 103:126.0 114:16.0 118:91.0 119:75.0 122:24.0 127:128.0 128:23.0 129:48.0 134:47.0 135:104.0 136:43.0 143:302.0 147:1335.0 148:125.0 149:112.0 150:22.0 164:40.0 165:42.0 179:10.0 182:12.0 207:72.0 208:42.0 213:56.0 215:58.0 217:136.0 219:3346.0 220:316.0 221:23.0 229:21.0 236:50.0 249:53.0 251:35.0 253:19.0 256:30.0 269:42.0 292:99.0 305:78.0 325:18.0 331:20.0 333:318.0 335:51.0 …				229	374	217	229	318	319	393	381	321	333	197	266	441	521	7415	41677	2785	6497	10013	4006
103148	1029376	219	103148	88:95.0 99:26.0 102:176.0 113:23.0 129:54.0 130:42.0 133:81.0 142:17.0 143:184.0 147:889.0 148:100.0 162:14.0 183:17.0 189:78.0 191:110.0 192:53.0 203:94.0 204:99.0 217:347.0 219:4271.0 220:569.0 221:90.0 239:23.0 245:30.0 261:13.0 292:24.0 293:122.0 294:15.0 304:24.0 306:19.0 313:21.0 321:18.0 326:54.0 333:71.0 383:24.0 463:16.0 481:20.0 492:20.0 499:22.0				304	362	191	233	234	409	574	301	208	226	332	215	401	478	4997	29760	2411	4872	6639	3179
103131	852131	105	103131	86:37.0 87:48.0 91:35.0 92:53.0 96:44.0 99:67.0 102:166.0 104:35.0 105:9845.0 106:488.0 107:53.0 109:29.0 110:23.0 111:26.0 112:9.0 113:49.0 115:32.0 116:30.0 118:46.0 120:45.0 122:47.0 127:114.0 129:133.0 130:38.0 131:350.0 132:45.0 133:373.0 134:83.0 135:335.0 136:64.0 139:29.0 140:29.0 141:36.0 142:20.0 143:216.0 144:53.0 145:27.0 147:2127.0 148:240.0 149:191.0 151:23.0 154:35.0 155:26.0 156:2…				442	593	264	282	2787	2918	5910	2634	1842	774	284	385	4112	2959	4836	24935	3458	4570	9158	4081
103127	870636	105	103127	85:83.0 87:48.0 89:38.0 95:76.0 101:32.0 102:163.0 103:196.0 104:72.0 105:18848.0 106:1316.0 111:50.0 115:124.0 119:41.0 129:456.0 130:123.0 131:280.0 133:644.0 134:95.0 135:426.0 142:36.0 143:851.0 145:58.0 147:3383.0 148:449.0 149:391.0 169:55.0 171:248.0 175:61.0 177:43.0 179:849.0 180:66.0 185:39.0 188:39.0 189:622.0 190:132.0 191:147.0 215:25.0 217:420.0 218:66.0 219:74.0 221:136.0 245:128.0…				504	491	440	487	608	5868	17381	908	1317	550	4047	2433	3054	2846	5550	32506	4283	4313	11339	4498
103102	373630	117	103102	85:170.0 86:454.0 87:71.0 88:270.0 89:233.0 91:379.0 93:134.0 94:39.0 95:611.0 96:448.0 101:493.0 105:429.0 106:76.0 107:758.0 108:38.0 113:39.0 115:182.0 116:906.0 117:16696.0 118:1334.0 119:552.0 124:148.0 125:28.0 128:33.0 129:4186.0 130:401.0 131:4101.0 132:2979.0 133:842.0 143:19.0 145:3295.0 146:466.0 147:86.0 150:17.0 155:313.0 157:275.0 168:42.0 169:27.0 172:63.0 199:6183.0 200:657.0 201:…				26494	26912	25721	23006	26250	22883	11350	29163	21884	25507	22330	26357	28885	18029	24490	26861	36263	28261	25441	23116
102904	646596	219	102904	85:523.0 86:373.0 87:749.0 89:2580.0 90:258.0 91:140.0 94:39.0 95:263.0 96:86.0 97:1426.0 98:129.0 99:657.0 101:1864.0 102:887.0 103:15774.0 104:1627.0 105:473.0 106:53.0 109:28.0 111:512.0 112:127.0 113:419.0 115:791.0 116:560.0 117:5931.0 118:722.0 119:767.0 120:86.0 125:156.0 127:330.0 129:6785.0 130:990.0 131:2618.0 133:7906.0 134:1037.0 135:836.0 136:20.0 140:60.0 142:279.0 143:2136.0 144:31…				778	1062	577	899	8698	1747	8454	8736	4044	2564	482	668	1942	634	1504	6038	1173	1459	4363	1025
102848	483847	217	102848	88:261.0 89:340.0 90:51.0 93:36.0 95:168.0 96:51.0 102:277.0 103:5672.0 104:527.0 106:74.0 109:62.0 111:21.0 115:562.0 116:200.0 117:1146.0 118:327.0 119:72.0 120:65.0 123:47.0 125:51.0 127:157.0 129:824.0 131:1354.0 132:150.0 133:1902.0 134:321.0 135:103.0 136:66.0 137:35.0 138:62.0 139:50.0 142:78.0 143:1159.0 144:38.0 145:141.0 146:13.0 147:5820.0 149:928.0 150:338.0 151:183.0 153:24.0 157:559…				328	288	255	265	524	499	609	601	590	622	239	430	1694	1362	1901	13727	974	1264	3959	1802
102749	436266	147	102749	85:2569.0 86:298.0 87:1311.0 88:142.0 89:446.0 90:77.0 91:142.0 92:66.0 97:49.0 98:173.0 99:3176.0 100:425.0 101:823.0 102:291.0 103:1334.0 104:184.0 105:311.0 107:58.0 113:90.0 115:669.0 116:241.0 117:1153.0 118:165.0 119:235.0 120:35.0 123:149.0 126:49.0 127:188.0 129:293.0 130:196.0 131:1603.0 132:223.0 133:2068.0 134:392.0 135:221.0 142:67.0 143:1605.0 144:204.0 145:87.0 146:55.0 147:39254.0 …				6598	6357	5694	6857	9287	9249	13106	11362	14168	7751	4937	3021	2377	3412	940	10369	3428	1793	4186	3245
102733	929900	271	102733	85:135.0 86:75.0 87:175.0 88:150.0 89:1877.0 90:208.0 94:53.0 95:48.0 97:79.0 99:186.0 100:115.0 101:740.0 102:185.0 103:5733.0 104:454.0 105:934.0 106:107.0 107:88.0 109:133.0 110:86.0 111:242.0 112:109.0 113:284.0 114:183.0 115:154.0 116:359.0 117:4611.0 118:449.0 119:290.0 120:31.0 127:129.0 128:181.0 129:2860.0 130:333.0 131:867.0 132:155.0 133:2044.0 134:236.0 135:183.0 139:67.0 140:47.0 141…				163	326	172	105	643	425	1300	239	585	261	247	214	292	306	327	2682	328	87	474	441
102711	619585	231	102711	85:192.0 87:61.0 88:81.0 89:421.0 90:45.0 95:86.0 97:67.0 99:73.0 101:473.0 103:1380.0 104:128.0 112:57.0 113:104.0 114:22.0 115:121.0 116:173.0 117:1316.0 118:99.0 119:103.0 123:14.0 126:63.0 127:182.0 129:1869.0 130:270.0 131:324.0 132:55.0 133:883.0 134:116.0 135:54.0 140:29.0 141:48.0 143:347.0 144:49.0 145:58.0 147:3637.0 148:627.0 149:406.0 151:108.0 155:96.0 159:75.0 163:190.0 164:21.0 166…				753	651	398	892	1414	1356	1166	1017	1753	959	447	610	3317	676	4220	16935	2767	2022	5518	1758
102601	452509	254	102601	86:3424.0 87:723.0 88:582.0 90:106.0 91:128.0 92:41.0 93:136.0 95:57.0 97:48.0 98:413.0 99:49.0 100:7278.0 101:1024.0 102:7399.0 103:1234.0 104:450.0 105:185.0 108:54.0 109:36.0 113:98.0 114:131.0 115:6612.0 116:5515.0 117:576.0 118:277.0 119:274.0 120:44.0 121:180.0 122:249.0 123:235.0 131:758.0 132:424.0 133:1103.0 135:478.0 137:197.0 138:20.0 141:35.0 147:14022.0 149:505.0 153:2571.0 154:180.0…				635	1179	722	609	1375	2441	6762	6304	8652	3747	517	700	513	2200	2074	5881	1812	610	4937	749
102248	504726	142	102248	85:219.0 87:169.0 88:306.0 89:1905.0 90:71.0 96:192.0 98:149.0 99:320.0 100:252.0 101:1386.0 102:274.0 103:2841.0 104:372.0 108:71.0 111:117.0 112:78.0 113:64.0 115:250.0 116:841.0 117:1777.0 118:236.0 119:211.0 121:74.0 122:35.0 125:32.0 126:1577.0 127:133.0 128:19.0 129:591.0 130:163.0 131:581.0 132:157.0 133:2277.0 134:65.0 135:282.0 140:86.0 142:4068.0 143:654.0 144:277.0 145:112.0 147:6021.0…				359	722	405	447	1325	1154	1104	1518	667	563	266	317	652	389	768	2265	534	528	2505	629
100897	740728	103	100897	85:390.0 87:338.0 88:85.0 89:2865.0 90:214.0 91:229.0 95:50.0 97:119.0 99:100.0 100:406.0 101:997.0 102:164.0 103:10935.0 104:972.0 105:599.0 110:25.0 111:84.0 113:179.0 114:531.0 115:70.0 116:335.0 117:4097.0 118:433.0 127:149.0 128:55.0 129:3373.0 130:402.0 131:86.0 132:262.0 133:2977.0 134:249.0 135:156.0 139:24.0 141:64.0 142:114.0 145:148.0 147:10569.0 148:1449.0 149:1109.0 154:58.0 157:2018…				636	758	558	593	6225	1151	32556	1703	4705	2574	460	919	1660	535	979	3300	748	898	1959	898
100894	1059579	202	100894	85:22.0 89:80.0 97:52.0 102:172.0 103:1219.0 104:110.0 113:109.0 114:60.0 116:116.0 117:84.0 128:28.0 129:1075.0 131:330.0 132:50.0 133:335.0 134:132.0 143:178.0 144:18.0 147:2664.0 149:202.0 153:24.0 154:23.0 157:60.0 159:21.0 160:21.0 170:163.0 171:33.0 172:14.0 174:43.0 189:1420.0 190:182.0 191:240.0 197:17.0 200:591.0 202:7953.0 203:1432.0 204:1024.0 205:88.0 214:58.0 217:268.0 218:89.0 219:3…				186	182	166	218	164	320	160	229	205	156	236	171	658	226	525	3831	886	346	4067	221
100891	195441	117	100891	86:193.0 87:1503.0 88:738.0 92:2077.0 93:429.0 100:180.0 101:1209.0 102:1000.0 103:846.0 107:1103.0 110:483.0 115:600.0 116:786.0 117:34573.0 118:3857.0 119:1316.0 120:76.0 127:698.0 129:727.0 130:2285.0 131:1971.0 132:404.0 133:2381.0 134:2458.0 135:397.0 136:112.0 141:28.0 143:237.0 144:81.0 145:95.0 147:14982.0 148:2404.0 149:1685.0 150:198.0 151:36.0 152:23.0 158:57.0 159:55.0 172:40.0 175:64…				2126	2222	2172	2234	1747	2075	2301	2556	2158	1726	1572	2317	1801	1982	2117	1534	1987	1713	1780	1801
100253	280744	116	100253	85:3704.0 86:23.0 91:262.0 94:16.0 95:86.0 99:147.0 101:3263.0 102:528.0 103:1271.0 105:59.0 107:504.0 110:643.0 115:54.0 116:9303.0 117:683.0 118:619.0 126:132.0 129:30.0 130:7.0 131:2866.0 132:54.0 134:1145.0 136:221.0 140:170.0 142:231.0 143:405.0 144:182.0 145:3544.0 146:451.0 147:10299.0 148:1293.0 149:987.0 151:7.0 152:31.0 171:355.0 174:1.0 177:2022.0 178:225.0 179:135.0 184:759.0 185:12.0…				1841	1998	1851	1853	1780	1778	3012	1803	1875	1713	1583	2061	1876	2021	1930	1848	1900	1295	1802	1605
99877	400039	255	99877	85:971.0 86:773.0 87:270.0 91:142.0 92:46.0 95:29.0 96:146.0 97:235.0 98:948.0 99:766.0 100:1705.0 101:454.0 103:464.0 104:39.0 105:636.0 109:61.0 111:247.0 112:386.0 113:290.0 114:1165.0 115:431.0 120:2454.0 121:235.0 122:44.0 123:28.0 124:66.0 125:178.0 126:413.0 127:501.0 128:308.0 131:162.0 132:221.0 133:222.0 135:67.0 136:32.0 138:15.0 139:42.0 140:138.0 141:49.0 142:218.0 143:141.0 144:43.0…				285	1491	352	802	10495	5876	3475	5892	3033	1499	474	426	904	652	827	39844	1238	608	2359	495
98053	795883	232	98053	86:126.0 100:94.0 117:188.0 129:128.0 130:63.0 131:191.0 133:134.0 135:6.0 144:145.0 146:267.0 147:311.0 148:125.0 165:37.0 172:22.0 174:170.0 184:14.0 190:5.0 192:42.0 194:20.0 204:237.0 205:171.0 216:8.0 217:76.0 218:106.0 219:8.0 232:4547.0 233:1015.0 234:418.0 235:33.0 243:3.0 272:1.0 281:7.0 282:17.0 291:48.0 308:3.0 319:2.0 339:38.0 341:25.0 347:18.0 362:12.0 375:3.0 376:11.0 437:40.0				195	554	160	193	1279	606	1462	1301	298	215	184	194	474	1531	333	2232	3069	634	5183	2886
98027	794158	217	98027	86:71.0 88:83.0 89:741.0 90:139.0 91:3.0 94:69.0 95:17.0 99:225.0 100:447.0 101:416.0 102:76.0 103:4492.0 104:223.0 105:136.0 109:130.0 111:1.0 112:6.0 113:156.0 114:142.0 115:125.0 116:479.0 117:1631.0 118:159.0 119:47.0 120:13.0 122:4.0 125:46.0 126:52.0 128:212.0 129:1366.0 130:696.0 131:827.0 132:55.0 133:1155.0 135:95.0 136:19.0 137:1040.0 138:45.0 139:2.0 140:43.0 141:333.0 142:290.0 143:31…				300	548	313	384	977	807	984	806	970	426	306	391	765	349	695	2091	1029	919	1788	949
97455	840764	93	97455	85:347.0 86:42.0 87:69.0 88:110.0 89:426.0 90:86.0 91:3078.0 92:652.0 93:3158.0 94:2122.0 95:2175.0 96:643.0 97:368.0 98:205.0 99:147.0 101:141.0 103:134.0 105:919.0 106:477.0 107:1212.0 108:591.0 109:483.0 110:129.0 111:71.0 112:18.0 115:173.0 116:201.0 117:1653.0 118:170.0 119:595.0 120:219.0 121:965.0 122:323.0 123:247.0 124:59.0 125:88.0 127:66.0 128:53.0 129:1969.0 130:224.0 131:862.0 132:12…				701	2316	1136	708	2039	1449	14119	4043	2580	669	642	535	751	533	644	1038	391	599	1104	497
97450	923503	361	97450	85:1530.0 86:498.0 87:371.0 88:306.0 89:10042.0 90:578.0 94:234.0 95:225.0 97:937.0 98:252.0 99:1446.0 100:2820.0 101:3250.0 102:1278.0 103:33893.0 104:3546.0 105:3263.0 106:246.0 109:1049.0 110:255.0 111:1511.0 112:308.0 113:1267.0 114:1102.0 115:1507.0 116:2183.0 117:14184.0 118:1433.0 119:980.0 120:59.0 122:53.0 123:110.0 124:132.0 125:255.0 126:130.0 128:620.0 129:28712.0 130:6150.0 131:4846.…				1238	1707	717	1189	6074	4614	3464	3919	6415	2385	1275	1313	409	220	400	1067	261	256	2917	220
97204	817738	113	97204	85:1908.0 86:429.0 88:506.0 90:85.0 91:173.0 92:113.0 94:680.0 95:481.0 96:246.0 97:117.0 98:1405.0 99:2648.0 100:1987.0 101:906.0 102:376.0 103:264.0 104:139.0 105:27.0 107:103.0 108:122.0 109:424.0 110:143.0 111:219.0 112:579.0 113:10013.0 114:1081.0 115:1063.0 116:1424.0 117:999.0 119:180.0 121:16.0 122:163.0 124:395.0 125:317.0 126:422.0 127:403.0 128:293.0 129:2181.0 130:658.0 131:1192.0 132…				1027	911	815	829	3336	1086	3971	1422	1067	903	820	891	957	852	1385	21558	1807	898	2750	841
91421	280725	86	91421	86:8339.0 87:744.0 89:227.0 90:94.0 91:188.0 96:110.0 102:223.0 103:203.0 104:202.0 105:83.0 108:46.0 117:805.0 119:126.0 125:37.0 127:324.0 132:100.0 133:362.0 142:104.0 145:2.0 146:1045.0 147:6209.0 171:95.0 177:124.0 179:87.0 188:190.0 189:78.0 191:333.0 192:122.0 193:292.0 194:58.0 195:32.0 203:116.0 204:29.0 205:70.0 207:354.0 220:136.0 249:419.0 250:149.0 251:84.0 252:38.0 265:319.0 266:81.…				8634	5753	3134	2598	10421	8255	22567	10146	6815	5430	1343	1597	4688	1544	4463	19772	811	1687	25066	2839
89221	403834	117	89221	85:335.0 87:407.0 101:992.0 102:247.0 103:414.0 113:228.0 115:865.0 116:2811.0 117:11308.0 118:1144.0 119:719.0 128:58.0 129:514.0 130:142.0 131:802.0 133:2635.0 134:351.0 135:308.0 143:2019.0 144:444.0 145:525.0 147:6916.0 149:2206.0 150:73.0 175:99.0 176:47.0 185:26.0 193:73.0 202:55.0 203:276.0 204:94.0 212:41.0 213:8.0 217:268.0 218:181.0 219:110.0 220:48.0 221:340.0 222:19.0 223:62.0 233:510…				537	458	339	327	561	1573	1457	878	923	843	506	316	3071	2196	3227	12093	3617	2719	2042	3380
88585	445132	191	88585	85:50.0 86:82.0 87:44.0 88:247.0 90:21.0 91:44.0 98:22.0 99:56.0 101:97.0 102:91.0 103:713.0 105:70.0 107:19.0 110:41.0 112:950.0 113:50.0 114:107.0 115:42.0 116:70.0 129:40.0 131:152.0 132:56.0 133:182.0 134:49.0 135:481.0 136:108.0 137:35.0 138:30.0 140:16.0 142:78.0 143:88.0 144:46.0 145:26.0 147:2282.0 148:292.0 149:146.0 150:22.0 152:122.0 153:223.0 156:566.0 157:61.0 158:100.0 160:30.0 161:…				685	767	840	753	811	782	1053	973	832	597	780	538	797	628	925	882	791	999	1018	744
88583	298433	131	88583	89:221.0 95:117.0 99:240.0 101:92.0 111:134.0 113:31.0 114:51.0 115:1320.0 116:124.0 117:184.0 128:45.0 130:99.0 131:9476.0 132:1299.0 133:424.0 134:39.0 139:48.0 145:22.0 147:1956.0 148:532.0 149:259.0 155:38.0 157:53.0 162:29.0 165:13.0 177:73.0 187:8.0 219:56.0 236:29.0 244:43.0 245:33.0 246:23.0 332:18.0 446:18.0 455:23.0 458:33.0				3361	3421	3566	3450	3615	4175	2546	3669	3314	2813	3297	3715	3488	3390	3701	3886	3982	3312	3607	2299
88521	794629	156	88521	86:88.0 90:30.0 92:34.0 95:47.0 97:68.0 98:45.0 112:51.0 113:33.0 125:22.0 126:37.0 140:74.0 141:63.0 148:72.0 154:54.0 156:5012.0 157:88.0 240:32.0 297:22.0 298:32.0 313:15.0 328:27.0 421:17.0 437:15.0 442:15.0 449:12.0 456:23.0 463:14.0 464:10.0 470:16.0 490:13.0 498:15.0				324	1345	365	637	8063	1141	2995	2289	1168	608	610	332	4547	2707	5493	17063	4399	3985	12408	4731
87951	568800	244	87951	85:9.0 86:269.0 89:3483.0 90:209.0 96:30.0 98:172.0 99:219.0 100:448.0 101:912.0 102:117.0 103:3150.0 104:247.0 105:346.0 110:136.0 111:26.0 112:70.0 113:380.0 114:488.0 115:334.0 116:370.0 117:626.0 119:166.0 124:119.0 125:23.0 126:111.0 128:362.0 129:2239.0 130:449.0 131:519.0 132:194.0 133:1740.0 134:151.0 135:15.0 138:2.0 140:48.0 141:127.0 142:2444.0 143:631.0 144:167.0 145:63.0 146:26.0 147…				175	351	157	154	306	232	125	249	412	264	169	66	413	351	487	2037	363	493	585	412
84721	353682	85	84721	85:4221.0 86:391.0 88:76.0 89:683.0 93:100.0 95:44.0 97:232.0 98:163.0 99:707.0 100:135.0 102:2044.0 106:104.0 107:13.0 108:6.0 109:13.0 110:237.0 111:133.0 112:181.0 113:720.0 114:80.0 115:113.0 116:250.0 117:15.0 118:49.0 119:65.0 120:3.0 123:186.0 126:248.0 129:43.0 130:173.0 131:49.0 134:117.0 136:9.0 137:55.0 138:1.0 139:2.0 143:470.0 144:837.0 145:44.0 146:189.0 152:5.0 155:78.0 157:69.0 15…				3203	1911	841	634	3988	1803	5532	4433	3435	4537	568	1890	725	680	597	4567	788	729	2418	732
84208	1132143	215	84208	85:558.0 89:156.0 90:6.0 91:1319.0 92:243.0 93:1728.0 94:364.0 95:2057.0 96:49.0 97:550.0 99:98.0 100:14.0 101:61.0 103:39.0 104:98.0 105:1172.0 106:1300.0 107:1993.0 108:651.0 109:939.0 110:285.0 111:295.0 115:56.0 116:27.0 117:253.0 118:29.0 119:773.0 120:403.0 121:1088.0 122:319.0 123:356.0 124:18.0 125:73.0 129:644.0 130:160.0 131:587.0 132:17.0 133:670.0 134:215.0 135:684.0 136:165.0 137:115…				27201	28054	13649	7906	27653	52369	31372	31563	71698	41703	12575	16125	8051	4071	7187	60133	6526	7082	11191	6310
84185	391572	213	84185	85:1950.0 86:3872.0 87:111.0 88:161.0 89:4130.0 90:368.0 91:399.0 92:957.0 93:648.0 94:411.0 95:23.0 96:609.0 97:848.0 98:759.0 99:821.0 100:690.0 101:881.0 102:154.0 103:190.0 105:127.0 107:761.0 108:1502.0 109:1673.0 110:1475.0 111:421.0 112:2002.0 113:623.0 114:538.0 115:67.0 118:190.0 120:2.0 123:1552.0 124:694.0 125:144.0 126:454.0 127:466.0 128:172.0 130:381.0 133:255.0 134:1561.0 135:192.0…				278	356	309	288	346	358	516	549	680	511	325	357	207	289	238	376	273	311	390	213
84116	517387	103	84116	85:144.0 86:64.0 87:351.0 89:236.0 93:11.0 97:5.0 99:77.0 101:796.0 102:91.0 103:8660.0 104:784.0 105:338.0 110:8.0 111:22.0 113:27.0 115:630.0 116:599.0 117:913.0 118:37.0 119:108.0 127:1.0 129:1136.0 130:182.0 131:709.0 132:98.0 133:904.0 134:104.0 135:49.0 141:30.0 143:83.0 147:2600.0 148:912.0 149:453.0 150:27.0 151:20.0 155:403.0 156:155.0 157:106.0 158:107.0 159:71.0 163:6.0 170:4.0 175:16.…				3416	6025	2703	3934	6081	5094	9446	7345	9051	6841	2217	3011	9812	15099	14973	37234	12619	13336	11953	25933
84088	475100	116	84088	85:168.0 87:207.0 88:151.0 89:133.0 90:2.0 91:8.0 93:92.0 97:51.0 98:7.0 99:848.0 100:1033.0 101:959.0 102:103.0 103:2722.0 104:119.0 105:5.0 107:39.0 110:138.0 111:176.0 112:184.0 113:730.0 114:173.0 115:212.0 116:4464.0 117:504.0 118:199.0 121:54.0 123:79.0 128:52.0 130:228.0 131:45.0 132:1450.0 133:211.0 136:8.0 138:38.0 142:27.0 143:337.0 144:1713.0 145:87.0 146:253.0 147:2024.0 148:138.0 149…				1350	2178	1353	1306	6387	3453	809	5644	2499	1911	1322	1628	3321	2542	5836	18863	2526	3921	3078	201
84086	410355	257	84086	85:1018.0 86:8470.0 87:1213.0 88:758.0 89:1212.0 90:155.0 92:110.0 93:252.0 94:53.0 95:176.0 96:90.0 97:109.0 98:1250.0 99:914.0 100:10711.0 101:8741.0 102:3436.0 103:2516.0 104:296.0 105:312.0 106:339.0 107:164.0 108:51.0 109:177.0 110:874.0 111:321.0 112:455.0 113:2404.0 114:4528.0 115:2955.0 116:5399.0 117:1160.0 118:151.0 120:907.0 121:7397.0 122:665.0 123:67.0 124:178.0 125:49.0 126:248.0 12…				272	543	397	350	933	1023	563	938	838	532	254	357	501	285	167	5664	348	437	1190	407
66394	455835	204	66394	90:3799.0 91:1737.0 113:3617.0 114:3094.0 116:11559.0 117:6219.0 118:1478.0 119:2606.0 120:766.0 127:3416.0 129:6123.0 132:4435.0 143:3800.0 153:1695.0 155:2354.0 157:716.0 159:3092.0 164:40.0 168:2066.0 169:2708.0 170:1310.0 183:1227.0 188:4233.0 197:659.0 202:148.0 203:663.0 204:41753.0 205:17539.0 206:5333.0 207:1253.0 208:99.0 215:644.0 216:146.0 217:908.0 224:21.0 228:382.0 237:109.0 238:162…				296	1118	227	471	3670	2087	4156	4106	1528	1037	494	558	353	435	423	11247	536	359	1338	370
66311	892861	209	66311	85:2991.0 88:1838.0 92:327.0 94:302.0 97:4850.0 99:2256.0 100:5520.0 101:13383.0 103:127803.0 104:10993.0 105:8507.0 106:329.0 109:1050.0 110:3371.0 111:10795.0 112:3116.0 115:2465.0 117:8792.0 118:373.0 119:1303.0 120:1173.0 124:1592.0 127:1328.0 129:14547.0 133:7171.0 134:1310.0 136:749.0 137:1086.0 138:4760.0 139:2996.0 143:6643.0 145:10920.0 146:391.0 149:2678.0 150:731.0 153:853.0 155:6418.0…				1053	1600	1016	1030	2161	1477	2992	2125	1237	663	422	478	467	298	395	1281	411	456	650	336
66287	757900	142	66287	121:492.0 133:946.0 138:59.0 140:1515.0 142:226454.0 143:30085.0 154:2457.0 156:32340.0 179:2178.0 198:190.0 223:744.0 224:1466.0 225:1409.0 238:126.0 243:2728.0 244:1048.0 245:2960.0 246:532.0 254:38.0 261:316.0 265:2400.0 267:682.0 301:131.0 307:165.0 309:1014.0 313:23.0 362:171.0 363:92.0 368:62.0 382:288.0 407:126.0 417:228.0 418:227.0 425:56.0 430:76.0 431:992.0 432:941.0 433:330.0 434:130.0…				203	607	206	207	2096	666	1033	1700	528	365	240	227	1674	1623	1478	8927	1208	682	12358	6904
62816	651276	191	62816	109:2861.0 111:4083.0 153:1490.0 155:4063.0 156:4788.0 169:7267.0 171:1954.0 191:178777.0 192:31577.0 193:6781.0 194:1649.0 203:10332.0 204:350431.0 243:5372.0 254:3672.0 255:1943.0 271:843.0 273:31.0 299:634.0 317:2392.0 345:3594.0 346:1349.0 347:952.0 357:794.0 360:988.0 361:1585.0 362:320.0 372:118.0 393:1029.0 394:462.0 395:189.0 435:1634.0 436:1037.0 437:228.0 438:181.0 475:6.0				2920	2981	719	860	13611	4550	13986	16688	3514	5212	1028	1030	2597	1107	2842	44515	2594	2537	9614	1038
62409	303304	170	62409	96:159.0 112:88.0 113:3085.0 124:857.0 141:2814.0 142:1001.0 156:64.0 170:7862.0 171:1188.0 200:96.0 257:1.0 274:3.0 288:7.0 308:8.0 333:1.0 346:1.0 375:9.0 425:2.0 448:14.0 462:2.0 487:1.0				569	765	444	491	1125	765	1268	953	837	631	415	511	780	1072	1677	12911	769	769	2059	800
62327	288817	210	62327	85:512.0 87:217.0 88:255.0 90:4345.0 91:9734.0 92:2009.0 93:846.0 94:125.0 97:119.0 104:290.0 105:797.0 106:2087.0 107:1812.0 108:295.0 109:220.0 121:238.0 122:5534.0 123:531.0 124:683.0 137:12.0 138:208.0 151:121.0 152:63.0 158:39.0 159:113.0 163:1243.0 164:273.0 165:182.0 167:9.0 178:28.0 179:26.0 195:7565.0 196:1114.0 197:1160.0 198:160.0 210:13904.0 211:2335.0 212:2198.0 213:274.0 214:148.0 2…				334	1145	387	647	2489	1004	1671	2486	1538	690	686	737	416	575	515	1885	822	504	1631	621
62311	722271	233	62311	85:389.0 86:95.0 87:398.0 88:579.0 89:2242.0 94:308.0 96:1672.0 97:418.0 98:1026.0 99:327.0 100:4541.0 101:1668.0 102:1416.0 103:7123.0 104:691.0 106:165.0 107:48.0 108:870.0 109:386.0 110:281.0 111:247.0 112:567.0 113:650.0 114:965.0 115:2120.0 116:7064.0 117:4983.0 118:1114.0 119:1246.0 120:12.0 122:3439.0 123:463.0 124:251.0 126:384.0 127:584.0 128:1399.0 129:3386.0 130:2100.0 131:18245.0 132:…				155	198	166	157	616	237	920	1355	225	207	196	146	156	190	157	514	193	215	161	162
42357	701804	116	42357	86:39.0 87:1459.0 88:2030.0 89:985.0 100:256.0 101:3713.0 102:171.0 103:5790.0 104:131.0 105:189.0 106:88.0 107:104.0 108:288.0 110:83.0 112:98.0 114:36.0 115:85.0 116:7137.0 117:14047.0 118:1709.0 119:806.0 133:244.0 142:1.0 145:314.0 147:1682.0 148:212.0 158:22.0 159:8.0 161:1930.0 162:222.0 163:55.0 170:41.0 175:7.0 180:31.0 184:106.0 191:447.0 196:20.0 205:65.0 212:7.0 231:78.0 235:122.0 238:…				458	1174	1174	652	867	2584	4003	1395	1454	379	1070	1680	809	1461	1605	1208	1168	1368	2327	2262
42003	714710	179	42003	85:71.0 89:140.0 92:69.0 93:133.0 94:205.0 95:242.0 98:396.0 99:101.0 100:184.0 106:110.0 107:488.0 109:50.0 110:339.0 111:61.0 112:60.0 115:23.0 122:26.0 129:1217.0 130:449.0 131:111.0 132:1778.0 141:32.0 142:2.0 143:163.0 145:252.0 151:17.0 152:27.0 154:20.0 155:10.0 168:17.0 171:203.0 178:33.0 179:5818.0 180:641.0 185:131.0 196:20.0 197:63.0 199:85.0 201:117.0 206:327.0 208:31.0 209:41.0 211:3…				4088	4975	3094	2252	778	8169	912	592	17809	7165	2018	1393	1549	569	2823	998	571	6898	5206	1319
41989	323785	248	41989	86:7975.0 88:717.0 89:17935.0 90:1269.0 91:848.0 93:64.0 96:195.0 98:392.0 100:20613.0 101:11239.0 102:2095.0 103:1178.0 104:116.0 107:1345.0 108:58.0 110:587.0 114:315.0 116:321.0 117:1109.0 118:271.0 127:430.0 128:286.0 129:2211.0 130:1434.0 131:1244.0 132:428.0 133:1036.0 134:1895.0 135:404.0 137:2.0 140:28.0 141:33.0 142:87.0 143:515.0 144:295.0 145:15.0 146:729.0 147:30682.0 148:4382.0 149:2…				428	338	367	441	1043	577	1064	1325	1538	1457	426	683	369	316	419	973	336	399	888	429
34126	200032	102	34126	85:159.0 86:586.0 87:388.0 88:464.0 89:154.0 90:4.0 91:289.0 92:45.0 93:125.0 95:3.0 96:114.0 97:215.0 98:95.0 100:877.0 101:400.0 102:26891.0 103:3131.0 104:1012.0 105:199.0 108:111.0 109:161.0 110:99.0 111:2.0 112:36.0 113:174.0 114:175.0 115:567.0 116:989.0 117:557.0 118:290.0 119:383.0 120:94.0 121:92.0 125:16.0 126:28.0 127:119.0 130:49.0 131:855.0 132:276.0 133:981.0 134:231.0 135:57.0 136:…				3138	6033	1749	1873	5771	13364	1394	3029	10807	3250	1799	4545	4788	1710	1450	5887	1897	3010	2421	1619
34089	604262	117	34089	85:518.0 86:806.0 87:265.0 88:275.0 89:577.0 94:12.0 95:394.0 96:322.0 98:151.0 99:379.0 100:3141.0 101:731.0 102:205.0 103:2824.0 104:129.0 105:148.0 106:8.0 107:107.0 109:402.0 110:64.0 111:88.0 112:109.0 113:199.0 114:1518.0 115:1271.0 116:1037.0 117:6779.0 118:751.0 119:343.0 120:6.0 122:32.0 123:38.0 124:174.0 125:48.0 126:948.0 127:81.0 128:318.0 129:1672.0 130:843.0 131:1012.0 132:318.0 13…				1197	1410	881	936	2553	1311	33759	2890	2667	443	161	1534	1325	1694	1149	2185	1521	724	2295	1664
34078	889571	259	34078	85:41.0 89:484.0 91:38.0 93:114.0 97:246.0 98:13.0 99:20.0 101:462.0 102:41.0 103:2158.0 104:60.0 105:199.0 111:68.0 114:78.0 115:263.0 116:282.0 117:861.0 118:79.0 125:2.0 127:32.0 129:1181.0 130:98.0 131:97.0 133:603.0 137:3.0 140:58.0 142:57.0 143:178.0 144:53.0 145:61.0 146:29.0 147:2481.0 148:399.0 149:188.0 151:6.0 153:26.0 155:65.0 156:23.0 157:342.0 158:102.0 160:1060.0 161:339.0 162:96.0…				632	381	431	302	1593	1367	934	1506	3096	3219	577	457	2864	410	3858	20446	1853	2509	9829	1560
34007	539618	245	34007	88:125.0 89:752.0 90:974.0 92:152.0 94:30.0 95:112.0 96:185.0 97:1372.0 98:122.0 99:288.0 101:966.0 103:6043.0 104:879.0 105:954.0 108:375.0 110:257.0 113:133.0 114:42.0 115:218.0 116:860.0 117:2327.0 118:75.0 120:50.0 128:53.0 129:1942.0 131:1038.0 133:1933.0 134:381.0 136:117.0 137:104.0 138:1.0 140:108.0 143:412.0 144:96.0 147:4476.0 148:1551.0 149:233.0 157:56.0 158:120.0 159:280.0 160:280.0 …				254	259	205	278	476	471	498	335	521	268	196	209	3663	1447	3570	19260	2726	2747	4813	1849
33993	472302	143	33993	85:1085.0 86:247.0 87:6506.0 88:8005.0 89:2906.0 90:442.0 91:168.0 93:295.0 94:17.0 95:49.0 97:207.0 99:1463.0 100:719.0 101:20617.0 102:2826.0 103:23923.0 104:2268.0 105:2205.0 106:549.0 107:880.0 108:62.0 110:126.0 111:86.0 112:42.0 113:399.0 114:538.0 115:2069.0 116:36387.0 117:58593.0 118:6983.0 119:4066.0 120:245.0 121:125.0 122:75.0 124:14.0 125:55.0 126:249.0 127:563.0 128:70.0 129:1299.0 …				333	539	403	241	634	536	821	623	396	600	424	233	1435	1273	1507	7062	1267	1099	1140	1059
33415	319800	156	33415	85:267.0 89:21.0 93:14.0 99:165.0 100:724.0 101:142.0 102:178.0 103:1125.0 104:18.0 105:49.0 112:9.0 113:129.0 114:55.0 115:177.0 117:260.0 118:45.0 119:134.0 127:79.0 129:309.0 130:565.0 131:355.0 132:67.0 133:838.0 139:23.0 143:675.0 144:290.0 145:37.0 146:436.0 147:6772.0 148:971.0 149:793.0 150:25.0 156:1889.0 157:445.0 158:185.0 160:387.0 171:229.0 172:101.0 173:126.0 174:7.0 177:664.0 178:7…				724	1405	674	1079	3595	1599	4413	3423	2059	1292	924	648	744	1007	1160	14058	1278	838	2872	970
33395	600646	292	33395	85:616.0 86:207.0 87:2219.0 88:1163.0 89:5624.0 90:423.0 94:72.0 95:228.0 97:61.0 98:73.0 99:1223.0 101:5928.0 102:6312.0 103:52195.0 104:4321.0 105:2326.0 106:135.0 109:48.0 110:198.0 111:887.0 112:397.0 113:709.0 114:321.0 115:1758.0 116:1769.0 117:29386.0 118:2852.0 119:2684.0 120:66.0 121:105.0 125:323.0 126:95.0 127:321.0 128:195.0 129:11051.0 130:4998.0 131:8262.0 132:1383.0 133:15398.0 134…				290	431	245	324	704	569	1722	660	688	483	261	222	14518	10115	16168	112717	12918	14764	36741	13216
33387	647950	174	33387	85:314.0 86:959.0 87:286.0 88:314.0 89:2217.0 90:222.0 91:72.0 94:66.0 95:79.0 96:122.0 97:186.0 98:468.0 99:244.0 100:956.0 101:999.0 102:457.0 103:6356.0 104:580.0 105:881.0 106:109.0 110:10.0 111:118.0 112:141.0 113:228.0 114:407.0 115:326.0 116:635.0 117:3789.0 118:360.0 119:354.0 120:11.0 121:33.0 124:3.0 125:18.0 126:46.0 127:15.0 128:180.0 129:2707.0 130:693.0 131:968.0 132:224.0 133:2532.…				538	984	490	521	6746	821	4241	3955	1608	1099	467	408	712	1205	417	6705	2389	584	2067	444
33386	496938	219	33386	87:61.0 88:92.0 89:124.0 91:16.0 94:19.0 95:427.0 98:4.0 99:116.0 100:18.0 101:237.0 102:49.0 103:690.0 105:34.0 106:56.0 107:2.0 109:114.0 111:18.0 113:42.0 114:7.0 115:415.0 116:78.0 117:3205.0 118:247.0 119:141.0 123:15.0 126:2.0 127:5.0 128:10.0 129:1949.0 130:140.0 131:1220.0 132:124.0 133:505.0 134:82.0 139:110.0 141:2.0 143:294.0 147:1473.0 148:319.0 149:650.0 150:13.0 151:41.0 153:36.0 15…				215	354	302	249	394	464	709	642	575	504	289	219	11120	6576	8525	26402	9317	10343	12256	5917
32528	573554	166	32528	85:344.0 86:129.0 89:139.0 91:342.0 93:28.0 95:1584.0 96:90.0 97:135.0 98:136.0 99:133.0 101:493.0 103:592.0 107:168.0 108:971.0 109:81.0 110:41.0 112:50.0 113:27.0 114:189.0 117:1105.0 125:71.0 131:124.0 134:76.0 136:4715.0 137:342.0 138:96.0 142:5.0 143:130.0 147:957.0 151:22.0 156:211.0 166:5951.0 167:813.0 168:226.0 169:2.0 171:445.0 175:7.0 180:42.0 182:2.0 187:665.0 188:234.0 199:11.0 201:6…				710	1047	602	634	2900	2091	3270	2057	2627	1124	635	497	379	341	740	8366	793	498	1419	321
31696	897006	273	31696	85:84.0 86:8.0 89:604.0 90:46.0 95:13.0 97:18.0 98:79.0 99:225.0 100:96.0 101:284.0 102:5.0 103:1268.0 104:71.0 105:52.0 106:13.0 109:2.0 111:81.0 113:27.0 114:3.0 115:67.0 116:269.0 117:953.0 118:60.0 119:19.0 129:1101.0 130:286.0 131:175.0 133:1173.0 134:88.0 140:10.0 141:63.0 142:52.0 143:273.0 144:18.0 145:10.0 147:3021.0 148:449.0 149:312.0 150:97.0 151:6.0 156:167.0 157:284.0 158:169.0 159:…				248	2100	1584	1486	3531	4763	5305	3796	9341	3555	2018	1550	498	277	294	3835	357	388	699	718
31695	630679	292	31695	87:40.0 88:9.0 98:23.0 99:153.0 100:31.0 101:290.0 102:397.0 103:171.0 107:88.0 109:5.0 110:486.0 113:137.0 114:5.0 115:54.0 116:72.0 117:6457.0 118:598.0 119:181.0 128:17.0 129:997.0 130:425.0 131:812.0 132:40.0 133:508.0 134:81.0 139:13.0 143:903.0 144:116.0 145:41.0 147:2686.0 148:280.0 149:164.0 151:8.0 155:7.0 160:17.0 161:6.0 164:6.0 171:332.0 172:55.0 173:52.0 175:22.0 184:46.0 185:32.0 18…				796	1033	468	294	481	360	785	887	379	288	975	219	1839	1363	1396	5893	1056	1415	3764	1344
31609	751061	174	31609	86:918.0 87:184.0 90:39.0 94:10.0 97:4.0 99:9.0 100:456.0 101:53.0 102:82.0 106:2.0 108:4.0 110:6.0 114:51.0 116:104.0 117:331.0 118:305.0 123:14.0 124:13.0 127:5.0 128:10.0 129:332.0 130:105.0 131:76.0 132:165.0 133:96.0 135:187.0 136:40.0 138:8.0 139:4.0 140:52.0 141:36.0 142:112.0 143:91.0 144:27.0 145:43.0 158:58.0 160:27.0 168:9.0 172:63.0 174:2780.0 175:477.0 176:181.0 177:17.0 179:8.0 180:…				431	682	332	265	1734	590	1521	1106	800	888	256	454	798	887	1394	15576	1304	833	3861	1044
31556	913814	246	31556	87:2.0 88:19.0 89:1300.0 90:56.0 91:7.0 93:21.0 94:23.0 95:42.0 96:295.0 98:116.0 99:213.0 100:234.0 101:531.0 102:111.0 103:2211.0 104:276.0 105:35.0 106:63.0 107:79.0 111:31.0 112:119.0 113:26.0 114:304.0 115:184.0 116:1308.0 117:1566.0 118:184.0 119:106.0 121:35.0 122:115.0 123:113.0 124:32.0 125:26.0 126:253.0 128:489.0 129:735.0 130:200.0 131:808.0 132:513.0 133:1833.0 134:323.0 135:253.0 13…				618	611	526	516	3234	1299	5746	14610	2295	1362	553	461	221	273	246	1605	484	242	264	197
31554	722563	174	31554	86:745.0 88:20.0 99:22.0 100:1558.0 101:436.0 102:81.0 112:84.0 114:6.0 115:299.0 116:292.0 117:42.0 124:17.0 127:62.0 128:150.0 130:202.0 131:327.0 132:112.0 133:67.0 140:16.0 142:48.0 143:21.0 144:46.0 145:5.0 146:72.0 147:988.0 149:25.0 154:10.0 155:17.0 157:12.0 170:3.0 171:26.0 172:92.0 173:33.0 174:2844.0 175:504.0 176:220.0 177:26.0 186:43.0 188:37.0 189:478.0 190:95.0 200:2.0 201:59.0 205…				303	645	257	328	2578	684	11957	5014	847	900	307	268	2239	372	1816	3628	2914	1523	4647	274
31547	834477	258	31547	85:44.0 95:15.0 96:64.0 99:26.0 100:272.0 101:108.0 102:41.0 103:825.0 111:36.0 113:74.0 114:1379.0 115:131.0 116:326.0 117:575.0 127:29.0 128:216.0 129:127.0 130:79.0 131:178.0 132:17.0 133:325.0 136:6.0 141:84.0 142:263.0 143:670.0 144:163.0 145:26.0 147:1731.0 148:263.0 149:117.0 152:11.0 153:7.0 156:45.0 158:8.0 168:41.0 169:17.0 170:109.0 171:16.0 172:50.0 175:15.0 184:9.0 186:5.0 189:9.0 19…				218	225	167	143	567	217	360	363	394	136	233	236	178	237	600	1213	191	198	277	169
31375	493522	135	31375	89:72.0 91:274.0 92:39.0 93:16.0 94:34.0 105:61.0 107:99.0 116:19.0 119:71.0 121:243.0 126:140.0 133:17.0 135:11114.0 136:1231.0 137:283.0 138:28.0 140:52.0 146:25.0 149:112.0 165:28.0 175:13.0 177:39.0 178:21.0 179:58.0 185:86.0 193:126.0 201:27.0 207:54.0 208:25.0 237:18.0 238:21.0 249:71.0 251:385.0 252:104.0 253:122.0 255:34.0 260:13.0 261:12.0 266:23.0 267:706.0 268:161.0 269:48.0 297:22.0 3…				1355	1348	959	1386	1786	1574	3746	2383	2097	953	1007	588	985	675	1492	1589	1019	1167	817	779
31357	897533	91	31357	89:53.0 91:4441.0 92:881.0 93:1884.0 94:368.0 95:538.0 96:50.0 101:27.0 102:27.0 103:224.0 104:266.0 105:1572.0 106:1105.0 107:466.0 108:796.0 109:204.0 110:21.0 115:285.0 116:212.0 117:2227.0 118:370.0 119:1110.0 120:247.0 121:164.0 123:37.0 128:73.0 129:663.0 130:206.0 131:964.0 132:505.0 133:507.0 134:124.0 135:69.0 141:39.0 142:40.0 143:215.0 144:78.0 145:488.0 146:228.0 148:105.0 155:82.0 15…				1957	4693	1425	1961	11421	6084	18201	6596	6825	2269	1826	1371	3165	1542	1926	2479	1463	1604	4359	1795
31272	661382	362	31272	87:135.0 92:49.0 93:44.0 95:108.0 100:388.0 101:67.0 105:62.0 110:2325.0 112:335.0 115:125.0 116:360.0 117:578.0 118:36.0 119:187.0 128:254.0 129:1390.0 130:73.0 131:892.0 132:38.0 133:1385.0 134:180.0 140:580.0 141:14.0 142:130.0 143:70.0 147:8880.0 148:1217.0 149:974.0 156:2261.0 157:472.0 158:204.0 163:190.0 164:71.0 172:14.0 177:45.0 184:100.0 185:40.0 190:263.0 191:114.0 193:31.0 200:498.0 2…				352	1003	289	262	5401	2407	1601	2694	1176	371	255	501	287	229	236	4721	231	289	421	270
31222	645260	204	31222	85:142.0 87:229.0 88:34.0 89:908.0 90:72.0 92:17.0 95:30.0 97:75.0 98:56.0 99:143.0 100:94.0 101:626.0 102:84.0 103:2226.0 104:120.0 105:207.0 111:105.0 112:44.0 113:52.0 114:66.0 115:350.0 116:404.0 117:1734.0 118:160.0 119:425.0 121:29.0 122:13.0 123:10.0 124:15.0 125:28.0 128:105.0 129:1957.0 131:336.0 132:349.0 133:1279.0 134:64.0 135:14.0 139:18.0 141:51.0 142:164.0 143:331.0 145:167.0 146:4…				16309	21038	10395	12760	60501	47359	148645	85324	32191	17895	6148	5321	10211	352	7937	15435	6443	6777	13189	3160
22888	272249	174	22888	85:382.0 86:10277.0 87:1030.0 88:760.0 89:2551.0 90:376.0 91:288.0 92:1.0 98:1.0 99:467.0 100:11714.0 101:2149.0 102:935.0 103:205.0 104:384.0 105:7.0 106:363.0 107:225.0 108:243.0 109:193.0 110:492.0 111:14.0 113:154.0 114:171.0 115:314.0 116:411.0 117:322.0 118:221.0 119:4.0 120:67.0 125:3.0 126:179.0 128:5.0 130:2802.0 131:855.0 132:597.0 133:1355.0 134:1621.0 135:446.0 136:90.0 139:17.0 140:5…				739	1380	452	203	1442	483	16897	1299	679	1085	284	3651	492	541	435	40743	237	496	549	577
22684	182882	155	22684	85:2172.0 86:1841.0 87:189.0 88:446.0 90:148.0 91:435.0 92:58.0 93:142.0 95:477.0 96:289.0 97:1607.0 98:326.0 99:1938.0 100:1405.0 101:903.0 102:132.0 104:258.0 107:462.0 109:352.0 110:388.0 111:1192.0 112:56.0 113:1291.0 114:418.0 115:2366.0 116:544.0 118:444.0 120:155.0 121:48.0 125:478.0 126:140.0 127:2714.0 128:194.0 129:170.0 131:1041.0 134:2192.0 136:443.0 137:443.0 138:112.0 139:1158.0 140…				5004	6280	7131	6719	4371	6393	1155	3509	5755	3943	6710	7113	6436	6795	7075	2085	3329	6096	3105	6918
22241	395834	103	22241	85:273.0 86:43.0 87:120.0 88:162.0 89:27.0 93:36.0 94:22.0 95:13.0 99:23.0 101:249.0 102:80.0 103:7264.0 104:680.0 105:336.0 106:4.0 107:58.0 109:28.0 110:60.0 112:22.0 114:28.0 115:262.0 116:342.0 117:624.0 118:8.0 124:10.0 127:155.0 128:28.0 129:967.0 130:240.0 131:487.0 132:115.0 133:793.0 134:55.0 136:3.0 138:23.0 141:26.0 142:93.0 143:331.0 144:50.0 145:78.0 146:12.0 147:1449.0 148:85.0 149:…				3309	7392	1694	1692	17058	10126	13623	19353	2100	5560	1635	2741	3585	2834	5614	17539	4308	7638	17201	7038
22022	1155070	204	22022	90:3.0 101:37.0 103:57.0 115:8.0 117:63.0 125:11.0 128:59.0 130:61.0 131:31.0 133:11.0 135:35.0 145:4.0 147:64.0 163:6.0 169:33.0 175:23.0 189:28.0 193:28.0 194:3.0 204:1277.0 205:75.0 206:68.0 209:57.0 217:317.0 218:31.0 221:25.0 239:5.0 243:35.0 266:4.0 269:7.0 309:3.0 327:4.0 356:19.0 361:61.0 377:70.0 398:1.0 400:3.0 432:12.0 489:13.0				1092	865	1096	1041	4376	3645	11647	3167	3433	3390	1221	1904	2819	2319	2523	11558	3131	1850	3697	3845
21706	569745	173	21706	85:3434.0 86:532.0 87:2243.0 88:1569.0 89:3783.0 90:305.0 91:581.0 92:92.0 93:98.0 94:112.0 95:577.0 96:203.0 97:1706.0 98:282.0 99:2579.0 100:353.0 101:19261.0 102:2237.0 103:38543.0 104:3887.0 105:2673.0 106:189.0 107:139.0 108:39.0 109:241.0 110:92.0 111:967.0 112:175.0 113:2833.0 114:417.0 115:5460.0 116:7890.0 117:9936.0 118:1233.0 119:2052.0 120:154.0 121:126.0 122:24.0 124:30.0 125:289.0 1…				645	709	147	364	2043	900	149	1742	1964	776	160	477	313	290	67	329	241	241	306	296
21683	524126	211	21683	87:11.0 89:26.0 95:4.0 96:8.0 97:20.0 101:12.0 103:211.0 105:40.0 106:5.0 107:257.0 108:132.0 109:14.0 113:145.0 115:42.0 121:59.0 123:54.0 126:8.0 129:434.0 131:20.0 133:310.0 134:44.0 135:114.0 137:199.0 139:11.0 147:74.0 148:27.0 171:5.0 181:104.0 182:53.0 183:28.0 184:25.0 197:20.0 211:1751.0 212:215.0 213:114.0 225:26.0 227:229.0 228:2.0 243:1.0 269:14.0 273:17.0 283:204.0 284:34.0 327:8.0 3…				413	1326	348	597	3666	3876	3064	3136	1870	1168	594	796	314	407	586	3180	385	313	1522	746
21622	873334	217	21622	85:99.0 87:489.0 88:330.0 89:2387.0 90:335.0 91:1884.0 92:81.0 94:15.0 95:5.0 97:149.0 98:114.0 99:666.0 100:213.0 101:1598.0 102:354.0 103:9757.0 104:849.0 105:3166.0 106:287.0 107:752.0 111:677.0 112:93.0 113:720.0 114:189.0 115:912.0 116:900.0 117:5365.0 118:530.0 119:3446.0 120:417.0 121:27.0 125:47.0 128:324.0 129:5619.0 130:426.0 131:2292.0 132:693.0 133:9143.0 134:1698.0 135:1070.0 136:12.…				1234	2903	1255	215	3822	14901	35200	3836	3303	3573	8392	5676	5945	3600	5971	19162	7642	7437	14113	5023
20297	739135	174	20297	86:65.0 87:41.0 133:38.0 174:584.0 175:66.0 176:45.0 285:14.0				362	3144	249	964	6080	2742	8676	8069	1157	625	680	634	859	1991	3746	9871	3517	1265	7774	4521
18488	456907	232	18488	86:22.0 100:1553.0 101:64.0 102:107.0 114:209.0 115:180.0 116:59.0 117:118.0 129:57.0 131:327.0 132:50.0 133:290.0 143:35.0 144:89.0 147:2258.0 148:448.0 149:339.0 150:28.0 163:133.0 172:18.0 174:243.0 188:40.0 189:23.0 190:37.0 232:1491.0 233:316.0 234:93.0 247:19.0 306:56.0 334:36.0 335:34.0				405	301	323	365	2520	4653	3394	1724	2001	616	348	385	302	324	392	1924	338	367	3544	340
18482	468118	128	18482	85:141.0 86:216.0 87:70.0 96:80.0 97:67.0 98:188.0 99:68.0 100:800.0 101:145.0 102:127.0 103:95.0 112:154.0 114:232.0 115:215.0 116:92.0 117:753.0 126:91.0 127:74.0 128:11761.0 129:1449.0 130:1209.0 131:380.0 132:92.0 133:232.0 144:21.0 149:118.0 156:83.0 158:145.0 160:35.0 165:32.0 172:21.0 173:44.0 188:640.0 189:92.0 202:532.0 203:114.0 204:40.0 208:59.0 209:24.0 217:26.0 218:78.0 230:96.0 233:…				1611	3078	958	1103	2726	3399	5602	3407	7160	2854	1095	994	294	283	436	2774	389	342	671	391
18361	950622	361	18361	85:557.0 86:226.0 88:82.0 89:3038.0 90:162.0 91:104.0 92:13.0 93:46.0 94:31.0 95:28.0 97:166.0 98:112.0 99:302.0 100:785.0 101:2284.0 102:697.0 103:7672.0 104:696.0 105:1492.0 106:56.0 107:53.0 108:7.0 109:272.0 111:257.0 113:435.0 114:464.0 115:451.0 116:1087.0 117:4820.0 118:454.0 119:427.0 122:1.0 126:38.0 127:126.0 128:173.0 129:7322.0 130:1261.0 131:1922.0 132:177.0 133:3101.0 134:535.0 135:…				4082	6109	5115	4067	24483	12486	12784	6854	19815	9265	6824	5346	2572	1844	2808	10250	1965	1756	11620	2329
18305	609795	217	18305	85:221.0 87:130.0 88:149.0 92:5.0 94:16.0 99:105.0 101:317.0 102:77.0 103:1722.0 104:170.0 109:27.0 111:165.0 113:144.0 115:79.0 116:34.0 117:989.0 118:23.0 119:94.0 120:6.0 121:12.0 123:13.0 124:24.0 125:71.0 127:111.0 129:1831.0 130:162.0 131:513.0 132:5.0 133:1419.0 134:77.0 135:94.0 140:5.0 141:512.0 142:57.0 143:682.0 144:2.0 145:65.0 147:5572.0 148:1008.0 149:651.0 150:83.0 151:68.0 153:17.…				466	1050	300	412	1645	1718	2151	235	1883	724	306	423	1194	668	1038	8361	1186	1102	725	321
18303	362101	155	18303	85:1238.0 86:851.0 87:510.0 88:270.0 91:1.0 92:1.0 93:2.0 95:2.0 96:224.0 97:208.0 98:4970.0 99:2401.0 100:1933.0 101:1550.0 102:544.0 103:568.0 104:96.0 105:105.0 106:1.0 107:484.0 108:1.0 110:637.0 111:3018.0 112:8994.0 113:2365.0 114:6460.0 115:2537.0 116:3253.0 117:1007.0 118:154.0 119:74.0 121:41.0 126:266.0 127:14031.0 128:5389.0 129:1694.0 130:455.0 131:2645.0 132:363.0 133:3008.0 134:445.…				348	426	357	335	953	423	94588	657	411	266	241	3124	643	327	754	1345	548	255	2200	422
18266	426098	269	18266	85:126.0 86:374.0 89:37.0 92:26.0 97:100.0 98:458.0 99:78.0 100:691.0 101:14.0 102:44.0 111:54.0 112:204.0 113:184.0 114:137.0 115:32.0 120:809.0 122:11.0 124:45.0 125:1.0 126:109.0 127:41.0 131:81.0 134:72.0 138:2.0 140:54.0 141:16.0 142:70.0 143:39.0 147:268.0 148:13.0 153:84.0 154:489.0 155:209.0 156:54.0 157:16.0 158:74.0 163:6.0 167:24.0 168:13.0 170:75.0 171:12.0 174:26.0 179:8.0 180:16.0 1…				289	735	273	396	1952	1259	1050	1541	1156	833	384	375	319	305	491	6553	353	513	1583	323
18252	767729	204	18252	89:262.0 90:16.0 94:6.0 99:18.0 101:102.0 102:18.0 103:1173.0 104:58.0 109:39.0 110:26.0 111:29.0 113:43.0 115:38.0 116:86.0 117:706.0 118:24.0 119:53.0 122:4.0 129:714.0 130:215.0 131:3409.0 132:409.0 133:520.0 135:2.0 141:8.0 142:49.0 143:189.0 144:7.0 145:859.0 146:83.0 147:1820.0 148:315.0 149:160.0 154:5.0 159:27.0 163:34.0 165:26.0 169:120.0 171:38.0 172:5.0 174:12.0 175:18.0 181:16.0 182:4…				286	473	232	358	862	961	805	693	1026	624	330	357	855	304	359	1778	292	792	1886	704
18242	354891	144	18242	85:2306.0 86:2098.0 87:2690.0 88:2135.0 89:3102.0 90:999.0 91:857.0 92:245.0 93:176.0 94:102.0 95:111.0 96:692.0 97:255.0 98:3272.0 99:4760.0 100:28375.0 101:3964.0 102:2511.0 103:5883.0 104:1609.0 105:280.0 106:155.0 107:156.0 108:37.0 110:2242.0 111:131193.0 112:10469.0 113:8811.0 114:3101.0 115:6129.0 116:82896.0 117:12935.0 118:3984.0 119:402.0 120:34.0 121:75.0 122:138.0 123:122.0 124:97.0 1…				510	1132	410	492	1852	1206	2372	1770	1291	613	404	328	1019	269	1086	18566	981	453	1860	817
18192	1035050	204	18192	85:20.0 86:41.0 87:23.0 89:45.0 90:17.0 96:70.0 99:75.0 101:253.0 102:334.0 103:1223.0 104:99.0 105:162.0 109:27.0 111:48.0 113:39.0 114:11.0 115:91.0 116:60.0 117:332.0 118:75.0 121:61.0 122:19.0 124:21.0 127:186.0 128:26.0 129:970.0 130:118.0 131:447.0 133:708.0 134:16.0 135:194.0 141:98.0 142:5.0 143:635.0 144:74.0 145:142.0 147:4006.0 148:613.0 149:487.0 150:27.0 151:68.0 153:3.0 155:85.0 157…				876	3803	1760	852	1254	554	2870	1197	9646	4017	3993	993	2699	1887	3213	8841	2802	3140	12934	2531
18173	415283	131	18173	102:1431.0 103:53.0 107:48.0 115:626.0 116:29.0 117:31.0 129:13.0 130:734.0 131:9686.0 132:1130.0 133:1174.0 134:135.0 135:26.0 143:437.0 144:92.0 145:48.0 147:1959.0 148:196.0 149:274.0 150:8.0 191:47.0 207:8.0 217:47.0 220:23.0 221:253.0 222:16.0 277:51.0 292:844.0 293:208.0 294:49.0 305:30.0				1555	1964	1509	788	5533	4537	10899	5082	4197	1854	859	875	2522	2032	1784	6071	1460	1424	2340	1479
18168	1149309	255	18168	85:3225.0 86:139.0 87:92.0 88:24.0 89:706.0 90:72.0 91:9458.0 92:1690.0 93:6248.0 94:1551.0 95:7904.0 96:924.0 97:1749.0 98:167.0 99:362.0 101:715.0 102:90.0 103:783.0 104:353.0 105:8527.0 106:2144.0 107:7770.0 108:1334.0 109:3081.0 110:617.0 111:992.0 112:15.0 113:42.0 115:1149.0 116:590.0 117:2968.0 118:895.0 119:5119.0 120:1868.0 121:3139.0 122:1179.0 123:1495.0 124:387.0 125:243.0 127:168.0 1…				1051	1325	691	500	1431	2391	1499	1075	440	1775	502	938	472	439	512	3083	566	246	403	316
18156	963310	204	18156	85:210.0 87:48.0 89:62.0 97:5.0 99:65.0 101:404.0 103:2864.0 104:153.0 105:81.0 109:64.0 111:37.0 113:47.0 116:159.0 117:421.0 127:42.0 129:4079.0 130:389.0 131:505.0 132:6.0 133:880.0 143:568.0 144:8.0 145:32.0 147:4309.0 148:673.0 149:597.0 153:37.0 155:220.0 157:405.0 163:50.0 169:647.0 170:22.0 171:28.0 177:95.0 183:53.0 189:523.0 190:47.0 191:1292.0 192:102.0 193:98.0 203:135.0 204:16866.0 2…				1335	1933	544	1150	2955	1673	3261	1685	3892	2000	1241	794	1272	505	2448	21988	2991	802	9384	874
18150	1023006	219	18150	85:118.0 86:84.0 87:242.0 88:1095.0 89:422.0 90:166.0 91:157.0 92:77.0 93:51.0 94:34.0 95:130.0 96:108.0 98:16.0 99:121.0 100:6.0 101:545.0 102:1627.0 103:1004.0 104:67.0 105:111.0 107:71.0 111:54.0 112:4.0 113:64.0 114:10.0 115:466.0 116:245.0 117:323.0 118:189.0 119:143.0 120:32.0 121:15.0 123:21.0 124:24.0 127:149.0 128:29.0 129:899.0 130:252.0 131:682.0 132:97.0 133:1946.0 134:333.0 135:457.0…				234	356	410	327	426	347	543	288	457	221	223	287	319	423	4203	25201	1924	3743	5422	2438
17683	654047	275	17683	85:34639.0 86:2495.0 87:5661.0 88:3725.0 89:100515.0 90:8598.0 91:4918.0 92:329.0 93:318.0 94:268.0 95:2504.0 96:279.0 97:5510.0 98:772.0 99:25739.0 100:1723.0 101:20700.0 102:17189.0 103:207197.0 104:20145.0 105:11198.0 106:774.0 107:2290.0 108:178.0 109:387.0 110:73.0 111:5155.0 112:644.0 113:24772.0 114:1815.0 115:7077.0 116:43866.0 117:93812.0 118:10476.0 119:11023.0 120:1031.0 121:593.0 122:…				179	155	142	177	144	195	108	185	291	162	181	210	970	534	1126	9120	941	979	2629	810
17651	535097	275	17651	85:176.0 86:1.0 87:422.0 88:31.0 94:38.0 96:264.0 98:19.0 99:27.0 100:40.0 102:802.0 103:342.0 106:7.0 107:3.0 109:173.0 110:175.0 111:13.0 114:2.0 115:99.0 119:322.0 123:97.0 124:37.0 126:1.0 127:172.0 129:797.0 130:342.0 133:480.0 134:191.0 144:9.0 145:27.0 152:1.0 157:32.0 159:29.0 161:82.0 162:33.0 163:62.0 171:1.0 175:124.0 176:27.0 177:181.0 178:14.0 179:153.0 182:4.0 183:26.0 184:27.0 189:…				262	198	218	154	834	510	1519	472	839	1582	177	939	264	229	241	793	210	212	276	136
17471	843475	204	17471	85:110.0 89:6.0 95:82.0 100:51.0 103:895.0 110:42.0 111:39.0 116:44.0 117:231.0 118:11.0 129:699.0 131:82.0 133:61.0 143:183.0 145:47.0 147:936.0 153:53.0 155:34.0 159:707.0 160:71.0 163:27.0 169:218.0 170:51.0 171:218.0 177:36.0 189:249.0 191:385.0 192:54.0 193:172.0 195:11.0 202:7.0 203:79.0 204:4862.0 205:912.0 206:316.0 207:252.0 209:18.0 212:6.0 217:841.0 218:133.0 219:85.0 221:12.0 222:31.0…				1110	2073	983	951	5565	2124	5669	4262	4611	2890	724	1195	3448	647	5458	37071	2597	3113	15020	2405
17456	921664	204	17456	85:21.0 88:19.0 89:157.0 99:72.0 101:338.0 103:4244.0 104:110.0 109:12.0 111:101.0 113:285.0 114:84.0 116:211.0 117:985.0 118:101.0 119:139.0 129:4554.0 130:282.0 131:791.0 133:928.0 137:34.0 139:90.0 140:12.0 141:50.0 143:1047.0 144:30.0 145:84.0 147:7540.0 148:602.0 149:700.0 151:46.0 153:79.0 154:39.0 155:778.0 156:207.0 157:694.0 159:96.0 161:126.0 163:54.0 167:171.0 168:11.0 169:588.0 170:12…				2302	7713	4226	5653	16196	4891	14041	9324	21201	9325	6017	5181	5753	1252	6748	27647	4407	5660	5706	2877
17454	635318	318	17454	85:1185.0 86:297.0 87:1119.0 88:155.0 90:55.0 91:352.0 92:217.0 93:150.0 94:137.0 95:234.0 97:77.0 98:251.0 99:1769.0 101:5407.0 102:926.0 103:2942.0 104:418.0 105:615.0 106:146.0 107:171.0 108:26.0 109:343.0 110:324.0 111:1533.0 112:134.0 113:1716.0 114:60.0 115:2178.0 116:1757.0 117:1728.0 118:225.0 119:1673.0 120:262.0 121:174.0 123:31.0 125:266.0 126:68.0 127:1129.0 128:148.0 129:15539.0 130:…				1259	370	924	1371	690	302	399	277	4607	2272	1166	835	704	358	732	4162	578	583	1101	553
17435	850897	245	17435	85:247.0 86:50.0 87:4.0 89:2725.0 90:193.0 91:14.0 92:73.0 94:61.0 99:179.0 100:742.0 101:691.0 102:120.0 103:4699.0 104:331.0 105:194.0 110:28.0 112:37.0 113:208.0 114:75.0 115:125.0 116:450.0 117:5372.0 118:355.0 119:534.0 120:100.0 121:91.0 122:26.0 123:2.0 124:17.0 125:20.0 126:187.0 128:200.0 129:1077.0 130:85.0 131:934.0 132:87.0 133:3022.0 134:249.0 135:404.0 136:94.0 138:41.0 140:127.0 14…				271	238	145	178	970	221	398	290	237	42	163	201	2320	3028	3820	9950	3644	3191	12437	3715
17421	606091	265	17421	85:29289.0 86:4687.0 87:33617.0 88:9326.0 89:21399.0 90:2351.0 91:9968.0 92:2019.0 93:8190.0 94:3790.0 95:6416.0 96:1811.0 97:8779.0 98:6675.0 99:49836.0 100:7435.0 101:133927.0 102:33176.0 103:531383.0 104:51076.0 105:44485.0 106:4167.0 107:2794.0 108:2829.0 109:13452.0 110:1998.0 111:54930.0 112:8970.0 113:65097.0 114:12858.0 115:82390.0 116:63084.0 117:120781.0 118:17606.0 119:70797.0 120:9282…				202	239	180	159	98	218	26702	384	294	259	172	177	204	222	140	644	65	350	358	247
17342	754086	250	17342	85:287.0 87:274.0 88:456.0 89:4888.0 90:294.0 91:1995.0 92:584.0 93:1293.0 94:951.0 95:311.0 97:63.0 98:301.0 99:199.0 101:795.0 102:183.0 103:7931.0 104:992.0 105:949.0 106:1097.0 107:285.0 108:385.0 109:68.0 110:561.0 111:402.0 112:723.0 113:284.0 115:99.0 116:1620.0 117:1942.0 118:2576.0 119:1351.0 120:3427.0 121:529.0 122:292.0 123:110.0 124:752.0 125:61.0 127:183.0 128:32.0 129:334.0 130:83.…				343	435	352	418	394	616	566	370	869	422	329	328	280	249	255	319	132	173	379	263
17297	840974	217	17297	85:125.0 86:18.0 88:16.0 89:1566.0 90:105.0 96:147.0 97:898.0 98:609.0 99:123.0 100:544.0 101:348.0 103:11605.0 104:984.0 105:456.0 110:11.0 114:404.0 116:64.0 117:2694.0 118:346.0 119:88.0 121:45.0 123:3.0 126:113.0 127:49.0 128:16.0 129:1198.0 130:260.0 131:344.0 133:3068.0 134:259.0 135:113.0 140:14.0 141:35.0 142:167.0 143:211.0 144:51.0 145:123.0 146:11.0 147:6812.0 148:793.0 149:95.0 154:54…				1255	1569	1217	1310	7586	4760	6784	4021	4289	1020	1165	781	6488	10336	7541	10239	1791	2298	5719	3432
17253	557417	252	17253	85:486.0 86:430.0 87:138.0 88:98.0 93:24.0 98:1288.0 99:546.0 100:5743.0 101:726.0 102:579.0 103:400.0 105:42.0 107:141.0 108:71.0 110:628.0 111:100.0 112:3.0 113:250.0 114:1411.0 115:3838.0 116:1243.0 117:315.0 120:8.0 122:277.0 123:80.0 124:62.0 125:700.0 126:235.0 127:256.0 128:176.0 130:1730.0 131:898.0 132:597.0 134:426.0 135:22.0 137:1935.0 138:198.0 139:132.0 140:301.0 141:3309.0 142:479.0…				1145	2813	544	408	2716	7216	2210	6495	7906	9107	426	3403	949	430	506	7073	459	734	2990	736
17233	315594	170	17233	85:508.0 86:638.0 88:143.0 92:56.0 94:200.0 95:113.0 96:92.0 97:350.0 98:3230.0 99:3266.0 100:2039.0 101:334.0 102:238.0 103:127.0 104:34.0 106:161.0 107:493.0 110:854.0 111:22.0 113:3036.0 114:304.0 115:34.0 116:1389.0 118:34.0 124:436.0 126:1936.0 127:377.0 128:503.0 130:872.0 134:1119.0 136:2.0 138:25.0 139:115.0 140:160.0 141:183.0 142:699.0 143:120.0 144:307.0 154:13.0 155:1.0 156:1165.0 157…				212	498	306	294	683	323	1258	813	468	416	263	247	1154	1040	1986	10412	1055	1004	4825	963
17222	909102	204	17222	85:1206.0 86:332.0 87:1138.0 88:632.0 89:2960.0 90:230.0 91:2.0 93:20.0 94:70.0 95:149.0 97:686.0 98:50.0 99:1043.0 100:313.0 101:10205.0 102:1190.0 103:55926.0 104:4937.0 105:2605.0 109:353.0 111:659.0 112:207.0 113:1806.0 114:308.0 115:1191.0 116:7388.0 117:13842.0 118:1673.0 119:940.0 120:1.0 121:8.0 123:88.0 125:149.0 126:184.0 127:1116.0 128:267.0 129:20737.0 130:2865.0 131:4443.0 132:677.0 …				7736	8586	2380	1439	21347	37376	13475	8949	8063	5637	3820	3096	2279	627	3214	36887	3614	1761	1977	1446
17191	893362	259	17191	85:217.0 88:18.0 89:365.0 93:123.0 95:27.0 97:89.0 99:243.0 100:89.0 101:413.0 102:1.0 103:2176.0 104:173.0 105:185.0 111:53.0 112:99.0 113:151.0 114:82.0 115:327.0 116:163.0 117:909.0 118:19.0 120:30.0 123:11.0 125:4.0 128:50.0 129:799.0 130:380.0 132:17.0 133:681.0 136:22.0 137:42.0 141:47.0 142:84.0 143:229.0 144:14.0 145:101.0 147:1070.0 148:398.0 149:603.0 154:19.0 155:58.0 157:257.0 158:109…				204	296	273	223	2007	1247	661	6477	10527	2450	2033	227	923	529	898	6085	643	872	2121	529
17174	419707	242	17174	85:459.0 86:164.0 88:424.0 89:108.0 97:369.0 98:161.0 99:1193.0 100:716.0 101:220.0 102:350.0 103:166.0 107:846.0 109:86.0 111:72.0 112:44.0 113:331.0 114:179.0 115:446.0 116:119.0 118:103.0 120:24.0 127:322.0 128:253.0 129:262.0 130:1997.0 131:573.0 132:206.0 133:297.0 134:358.0 142:149.0 143:1075.0 144:343.0 146:155.0 147:3997.0 148:284.0 149:218.0 150:39.0 152:127.0 157:50.0 158:412.0 167:2.0 …				403	492	326	404	1144	572	1842	1320	1008	548	448	293	356	295	415	1906	351	301	998	310
16972	611435	237	16972	85:258.0 86:1098.0 88:264.0 89:885.0 92:1140.0 93:160.0 95:627.0 97:287.0 98:271.0 99:120.0 100:5400.0 101:1044.0 102:705.0 103:1688.0 104:46.0 106:454.0 108:117.0 109:65.0 112:455.0 113:28.0 114:246.0 115:90.0 116:90.0 120:1659.0 121:141.0 123:429.0 124:62.0 128:346.0 129:849.0 130:381.0 132:24.0 133:1598.0 134:523.0 138:65.0 140:949.0 141:785.0 142:1158.0 143:520.0 144:418.0 145:348.0 147:9927.…				515	242	499	495	1088	591	2480	1100	1328	876	349	429	508	493	550	1356	483	488	1113	417
16947	481943	170	16947	86:908.0 93:278.0 94:116.0 95:135.0 98:1272.0 99:403.0 102:129.0 103:459.0 107:756.0 108:191.0 112:344.0 113:330.0 114:444.0 115:487.0 116:497.0 117:76.0 126:52.0 127:560.0 128:112.0 131:31.0 132:415.0 133:204.0 138:186.0 141:151.0 142:989.0 144:182.0 146:125.0 147:1830.0 148:195.0 152:607.0 153:150.0 154:4405.0 155:791.0 156:471.0 158:111.0 160:317.0 167:103.0 168:866.0 169:770.0 170:41898.0 171…				861	1955	559	529	5149	4683	8401	8708	2604	2017	491	823	584	534	744	7547	536	544	1552	627
16872	861938	204	16872	86:41.0 88:187.0 89:514.0 90:99.0 101:2760.0 102:228.0 103:3428.0 104:217.0 113:93.0 115:297.0 116:1747.0 117:5043.0 118:452.0 121:118.0 129:3532.0 130:323.0 131:489.0 132:32.0 133:1329.0 135:86.0 141:53.0 142:22.0 143:768.0 144:45.0 145:8.0 147:7839.0 148:1100.0 149:726.0 150:5.0 153:24.0 155:226.0 157:411.0 161:180.0 162:14.0 163:63.0 169:540.0 170:17.0 174:13.0 175:50.0 179:22.0 181:2.0 183:22…				429	1221	383	397	10666	680	1634	10055	842	731	294	271	931	715	3963	31139	1064	2092	15055	991
16853	806700	98	16853	86:241.0 89:719.0 90:148.0 93:106.0 95:353.0 98:9630.0 99:832.0 100:244.0 101:336.0 102:184.0 103:4073.0 104:412.0 105:2.0 108:363.0 110:81.0 111:78.0 114:20.0 116:191.0 117:975.0 118:40.0 120:362.0 121:166.0 127:26.0 128:152.0 129:341.0 130:113.0 131:384.0 133:745.0 137:63.0 138:126.0 140:57.0 142:561.0 144:91.0 145:21.0 146:17.0 147:2086.0 148:507.0 149:310.0 150:108.0 152:4.0 153:56.0 154:138.…				280	310	236	269	519	291	469	592	492	423	229	278	1490	960	1690	3949	1325	1608	4648	1435
16809	679092	333	16809	85:441.0 86:184.0 88:176.0 89:3402.0 90:373.0 91:320.0 96:27.0 97:538.0 98:176.0 99:435.0 100:444.0 101:1082.0 102:1676.0 103:11224.0 104:1046.0 105:534.0 107:124.0 108:28.0 109:259.0 111:397.0 112:177.0 113:485.0 114:338.0 115:26.0 116:763.0 117:5343.0 118:620.0 119:281.0 124:43.0 125:148.0 127:27.0 128:143.0 129:7097.0 130:1907.0 131:2181.0 132:526.0 133:4442.0 134:501.0 138:114.0 139:154.0 140…				416	623	271	357	1032	447	855	865	275	245	171	258	6275	4892	8986	71458	4725	5640	14811	4087
16792	803703	246	16792	85:154.0 86:747.0 87:201.0 88:305.0 89:151.0 90:84.0 98:56.0 100:697.0 101:384.0 102:38.0 103:3465.0 104:98.0 110:116.0 112:8.0 113:37.0 114:1004.0 115:343.0 116:201.0 117:2181.0 118:66.0 121:216.0 127:28.0 128:137.0 129:2464.0 130:674.0 131:588.0 133:347.0 134:11.0 136:1.0 139:13.0 142:850.0 144:336.0 147:7579.0 148:722.0 149:699.0 154:53.0 156:105.0 157:502.0 158:1257.0 160:17.0 163:2.0 164:58.…				164	336	192	300	632	502	543	565	308	217	307	243	1117	1030	711	3858	2534	1206	4421	3914
16788	865160	446	16788	85:1685.0 86:795.0 87:2126.0 88:1620.0 89:13641.0 90:1138.0 91:1260.0 92:392.0 93:531.0 94:931.0 95:1027.0 96:12389.0 97:3458.0 98:7685.0 99:2074.0 100:1990.0 101:6432.0 102:2660.0 103:76142.0 104:6996.0 105:4835.0 106:763.0 107:3111.0 108:1016.0 109:404.0 110:839.0 111:717.0 112:1186.0 113:2859.0 114:2184.0 115:1990.0 116:2662.0 117:21141.0 118:2515.0 119:2738.0 120:905.0 121:1616.0 122:589.0 12…				215	167	196	144	161	154	663	152	344	295	208	185	684	660	635	1623	646	823	2489	703
16757	329669	277	16757	87:270.0 90:15.0 92:156.0 94:19.0 95:977.0 96:49.0 99:101.0 100:178.0 101:1067.0 102:115.0 103:283.0 107:251.0 108:276.0 109:239.0 111:2075.0 114:77.0 116:1688.0 117:3004.0 118:349.0 123:254.0 124:38.0 126:140.0 127:413.0 128:4.0 130:91.0 134:412.0 136:170.0 140:45.0 141:23.0 144:31.0 150:9.0 151:4.0 157:387.0 162:34.0 167:38.0 170:207.0 175:3.0 176:1.0 184:443.0 185:39.0 186:74.0 187:130.0 188:1…				950	1692	888	1027	2422	988	2604	2573	1232	1162	1197	1418	1103	1744	1545	2919	2218	945	1936	1544
16747	742150	319	16747	89:1131.0 90:36.0 100:226.0 101:230.0 103:6902.0 104:367.0 110:93.0 113:101.0 114:124.0 117:2265.0 118:7.0 127:16.0 129:2616.0 130:358.0 131:443.0 133:961.0 143:163.0 144:13.0 147:4944.0 148:730.0 149:198.0 157:2547.0 158:291.0 159:94.0 160:22.0 161:34.0 169:19.0 172:769.0 173:333.0 174:29.0 177:80.0 184:5.0 187:17.0 188:83.0 189:646.0 190:167.0 191:216.0 192:35.0 201:128.0 202:49.0 203:104.0 204…				581	1021	829	1123	3469	2961	7134	5649	1427	1444	739	550	842	763	761	2895	352	775	1715	827
16707	807286	245	16707	86:27.0 94:38.0 98:6.0 102:84.0 103:1030.0 104:63.0 117:585.0 129:777.0 130:14.0 133:79.0 135:24.0 140:11.0 143:56.0 147:2709.0 148:6.0 157:435.0 159:78.0 161:23.0 163:16.0 166:27.0 169:69.0 177:12.0 178:8.0 189:82.0 191:357.0 193:112.0 197:27.0 203:190.0 204:1020.0 205:807.0 206:262.0 207:240.0 208:79.0 209:33.0 211:27.0 212:6.0 215:12.0 216:15.0 217:1154.0 218:171.0 219:194.0 220:17.0 221:35.0 …				162	189	159	189	226	212	196	268	305	190	181	221	3015	3459	2454	18881	1471	2108	5187	1916
16675	768610	217	16675	85:766.0 86:613.0 87:721.0 88:901.0 89:5326.0 90:410.0 91:381.0 92:60.0 93:103.0 94:210.0 95:210.0 96:402.0 97:743.0 98:547.0 99:4263.0 100:1349.0 101:2713.0 102:863.0 103:12473.0 104:1081.0 105:589.0 106:68.0 108:263.0 109:46.0 110:166.0 111:618.0 112:446.0 113:662.0 114:512.0 115:955.0 116:1848.0 117:11632.0 118:1122.0 119:917.0 120:81.0 121:21.0 122:22.0 123:12.0 124:29.0 125:207.0 126:338.0 1…				571	522	442	467	958	944	1707	962	1974	1055	502	440	1732	503	470	2755	456	1431	121	734
16551	993518	297	16551	85:8.0 89:479.0 90:170.0 91:125.0 95:261.0 98:16.0 99:64.0 101:1616.0 102:26.0 103:2589.0 104:586.0 105:166.0 107:8.0 111:50.0 112:1.0 113:183.0 114:1.0 115:416.0 116:541.0 117:852.0 118:169.0 119:17.0 121:308.0 122:101.0 123:105.0 126:3.0 129:2270.0 130:201.0 131:219.0 132:252.0 133:1150.0 134:154.0 135:324.0 136:325.0 137:193.0 143:818.0 144:125.0 145:112.0 147:4736.0 148:565.0 149:965.0 150:12…				178	202	235	263	281	189	179	219	247	178	230	210	931	755	1066	3403	1411	1688	1744	1620
16550	186837	103	16550	85:6072.0 86:263.0 87:10773.0 88:2812.0 89:1831.0 90:358.0 91:171.0 95:146.0 98:124.0 99:3743.0 100:781.0 101:7697.0 102:3170.0 103:312425.0 104:25375.0 105:17741.0 106:1355.0 107:590.0 108:42.0 109:97.0 111:2.0 113:23.0 115:10250.0 116:1224.0 117:3148.0 118:346.0 119:611.0 123:143.0 125:175.0 126:272.0 127:21.0 129:791.0 130:1652.0 131:2946.0 132:195.0 133:5064.0 134:874.0 135:148.0 136:2232.0 1…				30442	42207	47930	45044	23628	33911	11259	24065	33493	26666	53373	42953	49071	46367	44274	21443	39049	39444	23498	42619
16370	239890	219	16370	85:2698.0 86:374.0 87:134.0 89:67.0 90:77.0 95:38.0 96:188.0 100:33.0 101:75.0 102:146.0 103:265.0 104:36.0 108:38.0 110:107.0 113:223.0 115:134.0 118:23.0 119:294.0 120:28.0 130:711.0 131:273.0 132:62.0 133:466.0 134:12.0 135:98.0 143:119.0 146:384.0 147:4.0 148:208.0 149:174.0 151:183.0 152:30.0 156:98.0 163:98.0 165:47.0 175:24.0 177:276.0 179:86.0 180:17.0 187:5.0 188:1.0 189:99.0 190:25.0 19…				5167	4917	5778	5367	4407	4272	2195	4123	4442	4509	5162	5266	5579	5349	5390	3845	5261	4937	4115	4900
14806	732132	245	14806	86:4.0 87:17.0 92:23.0 93:11.0 99:2.0 100:11.0 101:75.0 102:82.0 103:86.0 108:4.0 113:2.0 117:43.0 129:109.0 130:57.0 131:137.0 132:10.0 133:283.0 134:137.0 136:3.0 145:6.0 147:990.0 148:92.0 149:137.0 157:1.0 160:2.0 167:6.0 169:6.0 180:5.0 181:8.0 184:1.0 189:34.0 190:5.0 191:14.0 192:8.0 196:2.0 199:1.0 203:9.0 207:24.0 208:2.0 211:1.0 218:13.0 219:19.0 221:3.0 226:6.0 239:1.0 241:1.0 242:2.0 …				186	599	234	221	2233	624	1210	2954	326	317	210	280	2665	5210	6613	76322	3720	6399	12017	3506
14780	998885	105	14780	85:22.0 87:24.0 88:13.0 90:17.0 92:1.0 99:9.0 101:172.0 102:16.0 103:77.0 104:28.0 105:1738.0 106:98.0 111:2.0 114:2.0 115:38.0 116:52.0 117:95.0 118:4.0 124:4.0 125:2.0 126:4.0 127:9.0 129:580.0 130:45.0 131:151.0 132:10.0 133:98.0 135:54.0 138:1.0 140:6.0 141:2.0 142:1.0 143:134.0 144:13.0 145:13.0 147:553.0 148:106.0 149:21.0 150:4.0 152:6.0 155:4.0 157:1.0 159:3.0 161:3.0 163:10.0 165:6.0 166…				415	496	456	465	557	535	3485	567	586	496	458	326	1732	929	522	7074	1166	1717	4210	1632
14760	834140	105	14760	85:128.0 86:1.0 89:233.0 92:9.0 93:2.0 95:4.0 96:4.0 97:1.0 98:7.0 101:155.0 102:23.0 103:128.0 104:33.0 105:2222.0 106:117.0 107:6.0 111:4.0 113:37.0 115:38.0 116:152.0 117:169.0 118:2.0 119:2.0 122:16.0 124:8.0 126:4.0 129:150.0 130:4.0 131:209.0 132:21.0 133:105.0 134:41.0 135:66.0 140:1.0 141:3.0 143:132.0 144:30.0 145:33.0 147:551.0 148:111.0 149:19.0 155:17.0 157:44.0 159:92.0 160:26.0 163:…				567	1134	682	820	3290	2066	6040	2940	2360	709	683	582	2084	1128	1716	6893	1248	962	3219	1377
14729	932507	259	14729	85:45.0 86:3.0 87:39.0 88:8.0 89:342.0 90:4.0 91:5.0 92:4.0 94:11.0 95:5.0 96:34.0 97:99.0 99:16.0 100:56.0 101:295.0 102:25.0 103:1329.0 104:124.0 105:59.0 110:1.0 111:4.0 113:3.0 114:10.0 115:116.0 116:114.0 117:296.0 118:18.0 119:54.0 120:22.0 121:30.0 123:12.0 126:8.0 127:53.0 129:453.0 130:68.0 131:29.0 132:19.0 133:275.0 134:43.0 135:44.0 137:4.0 138:12.0 140:18.0 141:34.0 142:79.0 143:83.0…				221	306	245	216	349	571	386	369	604	295	207	196	1188	341	2133	10357	1062	1561	2416	774
14724	683098	217	14724	86:10.0 87:31.0 88:2.0 89:101.0 90:8.0 91:1.0 92:5.0 96:7.0 97:5.0 98:6.0 99:1.0 100:5.0 101:50.0 103:1757.0 104:107.0 105:29.0 107:8.0 110:7.0 116:15.0 117:302.0 118:12.0 119:3.0 122:5.0 123:2.0 124:1.0 127:23.0 129:153.0 130:50.0 131:117.0 132:2.0 133:217.0 134:37.0 135:10.0 141:5.0 142:8.0 143:95.0 144:1.0 145:9.0 147:1545.0 148:187.0 149:116.0 150:4.0 152:1.0 153:2.0 154:9.0 155:1.0 156:7.0 1…				517	396	279	384	896	1241	591	664	1349	981	309	381	1424	1134	1888	19796	1129	2846	5136	1397
14703	516866	117	14703	85:296.0 86:36.0 87:183.0 88:19.0 90:4.0 91:12.0 95:4.0 97:829.0 98:27.0 99:100.0 100:1.0 101:405.0 102:984.0 104:27.0 105:20.0 110:9.0 111:23.0 113:25.0 115:264.0 116:154.0 117:6401.0 118:680.0 119:326.0 120:19.0 127:31.0 129:2733.0 130:1049.0 131:1840.0 132:253.0 133:1095.0 134:99.0 135:59.0 136:4.0 141:40.0 142:43.0 143:1056.0 144:87.0 145:31.0 147:4022.0 148:638.0 149:573.0 150:29.0 151:7.0 1…				658	982	682	770	1740	1126	31115	5064	1436	955	586	577	1167	1711	1420	4599	1345	1310	4587	2333
14696	895535	117	14696	85:251.0 86:86.0 87:90.0 88:30.0 89:1274.0 90:99.0 91:37.0 92:21.0 93:17.0 94:20.0 95:144.0 97:9.0 98:26.0 99:158.0 100:285.0 101:600.0 102:152.0 103:1128.0 104:100.0 105:148.0 106:19.0 107:54.0 108:31.0 109:42.0 110:39.0 111:80.0 112:160.0 113:155.0 114:82.0 115:295.0 116:285.0 117:7693.0 118:763.0 119:347.0 120:36.0 121:14.0 122:3.0 123:72.0 124:36.0 125:37.0 126:133.0 127:337.0 128:110.0 129:2…				274	6290	2914	2083	2307	10961	17656	13001	11214	3494	2829	2241	2449	1252	6063	7032	1534	2332	7215	3623
14682	675047	159	14682	85:3300.0 86:463.0 87:1892.0 88:603.0 89:33324.0 90:2848.0 91:1975.0 92:144.0 93:157.0 94:109.0 95:512.0 96:102.0 97:508.0 98:391.0 99:2624.0 100:319.0 101:3686.0 102:1068.0 103:27524.0 104:2723.0 105:2309.0 106:240.0 107:337.0 108:105.0 109:1145.0 110:204.0 111:1888.0 112:276.0 113:1325.0 114:262.0 115:1837.0 116:5242.0 117:3650.0 118:657.0 119:2732.0 120:316.0 121:206.0 122:65.0 123:184.0 124:6…				410	641	300	381	1303	787	1506	1130	773	416	304	340	1122	1606	1588	9194	2132	1603	1364	1216
13241	186361	249	13241	85:1355.0 87:877.0 88:1037.0 89:3947.0 90:507.0 91:113.0 94:229.0 95:131.0 96:481.0 97:134.0 98:37.0 99:75.0 101:439.0 102:1365.0 104:684.0 105:930.0 106:94.0 109:28.0 112:226.0 113:136.0 114:284.0 115:512.0 116:210.0 117:1844.0 118:292.0 119:1701.0 120:278.0 121:139.0 123:17.0 125:16.0 126:362.0 129:96.0 131:1698.0 132:213.0 133:2121.0 134:336.0 135:262.0 136:178.0 139:14.0 141:27.0 142:19.0 143…				1664	1446	1217	1859	1193	1599	543	1197	1514	1002	1788	1821	1675	1921	1872	1109	1805	1330	1201	1710
13146	761091	357	13146	85:395.0 87:316.0 88:67.0 89:573.0 90:39.0 95:114.0 99:265.0 101:5820.0 102:707.0 103:9703.0 104:1076.0 105:383.0 106:76.0 107:199.0 110:25.0 111:135.0 113:760.0 114:141.0 115:983.0 116:1082.0 117:1299.0 118:200.0 119:309.0 121:149.0 122:80.0 123:297.0 124:42.0 125:59.0 127:19.0 128:131.0 129:4712.0 130:546.0 131:2802.0 132:321.0 133:2584.0 134:358.0 135:518.0 136:48.0 137:200.0 139:76.0 140:68.0…				436	1030	275	413	770	963	1857	503	1209	804	254	173	330	170	200	814	319	184	578	525
12444	546577	245	12444	85:676.0 86:3801.0 87:295.0 88:889.0 89:2619.0 90:204.0 93:492.0 95:944.0 97:4456.0 98:1059.0 99:438.0 100:6.0 101:3304.0 102:1283.0 103:3798.0 104:1341.0 106:32.0 107:345.0 109:192.0 111:538.0 112:2255.0 113:1567.0 114:164.0 115:334.0 116:1644.0 117:12674.0 118:2581.0 119:1823.0 120:501.0 121:250.0 124:122.0 125:258.0 126:534.0 127:2179.0 128:243.0 129:6564.0 130:1322.0 131:4240.0 132:2823.0 133…				2518	4320	3286	1883	1642	1744	4006	2397	5732	3922	1686	1554	3027	2609	3019	16419	307	3038	9706	3725
12296	786191	124	12296	85:975.0 86:1121.0 87:594.0 88:113.0 89:800.0 90:3.0 91:153.0 93:12.0 94:1965.0 95:1404.0 96:4921.0 97:1080.0 98:1481.0 99:1154.0 100:2741.0 101:2713.0 102:1103.0 103:419.0 105:83.0 106:486.0 107:333.0 108:396.0 109:444.0 110:1545.0 111:849.0 112:1085.0 113:751.0 114:629.0 115:827.0 116:1276.0 118:157.0 119:131.0 120:139.0 121:163.0 122:422.0 123:221.0 124:13024.0 125:1565.0 126:1441.0 127:582.0 …				1398	2305	1551	1850	3206	3223	4463	2522	4653	1732	1367	880	832	473	1322	10056	555	476	964	680
11353	911271	259	11353	85:106.0 86:3.0 89:161.0 97:44.0 98:45.0 99:12.0 100:29.0 101:111.0 103:966.0 106:36.0 116:231.0 117:438.0 121:1.0 128:48.0 129:523.0 130:140.0 131:15.0 132:34.0 133:25.0 143:46.0 144:98.0 145:12.0 147:813.0 148:305.0 154:9.0 157:165.0 158:23.0 160:552.0 161:230.0 162:47.0 163:160.0 165:25.0 168:62.0 169:66.0 171:6.0 174:100.0 177:2.0 178:1.0 180:21.0 183:30.0 186:43.0 187:1.0 188:12.0 189:97.0 1…				414	565	462	445	1407	1158	1555	2079	1256	634	500	342	1624	723	689	4085	819	1647	4032	1222
9489	688397	156	9489	85:196.0 86:171.0 89:166.0 94:15.0 96:127.0 97:116.0 99:143.0 100:117.0 110:27.0 112:72.0 113:59.0 114:9.0 116:168.0 117:116.0 124:22.0 125:21.0 126:15.0 130:25.0 139:28.0 140:281.0 142:31.0 149:35.0 150:14.0 152:52.0 154:15.0 156:5114.0 157:778.0 158:778.0 159:48.0 160:40.0 164:1.0 169:59.0 173:9.0 178:9.0 191:49.0 197:13.0 205:83.0 216:54.0 217:458.0 218:61.0 219:49.0 222:39.0 230:33.0 231:60.0…				290	1075	228	454	1451	1511	1432	1652	731	551	326	281	623	670	718	5110	608	647	1893	849
9320	705438	91	9320	89:492.0 90:280.0 91:6528.0 92:625.0 93:280.0 94:34.0 98:1.0 100:89.0 101:56.0 102:76.0 103:787.0 104:108.0 105:959.0 106:177.0 107:2255.0 108:939.0 109:116.0 110:19.0 111:52.0 112:10.0 113:2.0 114:27.0 115:268.0 116:19.0 117:539.0 118:51.0 119:2585.0 120:263.0 121:325.0 122:15.0 126:36.0 127:179.0 128:19.0 129:48.0 132:4.0 133:458.0 134:3157.0 135:2262.0 136:217.0 140:15.0 143:150.0 144:27.0 147…				6112	4009	1216	832	7807	4102	15241	9140	4613	6862	1096	3081	970	932	790	10488	905	1033	3608	702
8621	402956	194	8621	86:172.0 87:75.0 88:33.0 89:690.0 90:11.0 91:78.0 92:407.0 93:420.0 96:6.0 99:3.0 100:658.0 101:2159.0 102:57.0 103:1364.0 106:130.0 107:923.0 108:75.0 109:214.0 110:684.0 111:3.0 113:10.0 117:1811.0 118:41.0 119:2.0 120:276.0 122:128.0 123:1034.0 124:450.0 125:109.0 126:24.0 129:6.0 134:425.0 136:227.0 139:76.0 143:993.0 145:11.0 148:4.0 150:331.0 151:25.0 152:1.0 153:1.0 155:232.0 158:354.0 160…				224	297	264	275	617	353	855	754	500	363	364	227	590	461	467	1539	541	623	1200	540
8607	697611	204	8607	89:175.0 99:6.0 101:180.0 103:992.0 104:28.0 107:111.0 113:23.0 116:42.0 117:324.0 118:19.0 127:78.0 129:1148.0 130:269.0 131:106.0 133:402.0 134:125.0 143:451.0 144:21.0 147:3215.0 148:396.0 149:152.0 151:13.0 157:8.0 160:41.0 169:279.0 170:22.0 177:12.0 179:1.0 183:32.0 184:50.0 185:13.0 189:449.0 190:153.0 191:526.0 192:41.0 193:57.0 197:194.0 198:28.0 203:107.0 204:4008.0 205:993.0 206:386.0 …				370	635	232	252	441	755	583	2591	394	407	279	237	3468	2832	5351	43276	3535	4300	11785	5506
8598	801613	204	8598	86:101.0 88:8.0 89:1252.0 90:27.0 91:4.0 94:3.0 95:679.0 96:1.0 97:96.0 98:113.0 101:638.0 103:3239.0 104:260.0 105:28.0 106:34.0 107:4.0 108:1.0 109:159.0 110:83.0 111:615.0 112:30.0 113:286.0 114:90.0 115:17.0 116:686.0 117:913.0 118:13.0 119:15.0 120:1.0 121:1.0 123:46.0 124:3.0 125:2.0 126:11.0 127:7.0 129:1288.0 130:109.0 131:874.0 132:132.0 133:1127.0 134:117.0 135:21.0 136:3.0 138:86.0 139…				456	680	375	342	1410	2105	4923	2273	831	614	337	338	6275	4162	8532	46428	5707	5853	16763	7659
8270	811465	246	8270	85:109.0 86:278.0 88:75.0 89:1388.0 90:138.0 93:50.0 99:89.0 100:416.0 101:442.0 102:279.0 103:5330.0 104:417.0 105:254.0 107:22.0 112:16.0 113:145.0 114:1163.0 115:85.0 116:384.0 117:2621.0 118:415.0 119:44.0 122:45.0 124:10.0 128:821.0 129:1089.0 130:505.0 131:472.0 133:771.0 134:291.0 140:91.0 141:19.0 142:371.0 143:193.0 144:1336.0 145:27.0 146:122.0 147:6477.0 148:846.0 149:483.0 150:20.0 15…				182	284	173	249	681	268	273	406	563	251	258	220	822	615	542	1739	843	346	1290	819
6404	757916	204	6404	85:25.0 86:212.0 89:67.0 99:126.0 100:107.0 101:899.0 103:1783.0 104:17.0 113:141.0 115:28.0 116:177.0 117:1041.0 129:1267.0 130:50.0 131:461.0 132:34.0 133:296.0 141:88.0 143:127.0 144:4.0 145:1074.0 146:96.0 147:2484.0 148:315.0 149:66.0 155:40.0 157:32.0 160:89.0 163:1.0 169:264.0 174:8.0 176:28.0 189:390.0 190:100.0 191:632.0 192:53.0 193:27.0 195:58.0 202:13.0 203:241.0 204:6953.0 205:1256.0…				237	355	1230	348	502	448	2317	1652	453	302	283	248	386	295	601	2303	433	522	1784	387
6050	200668	110	6050	88:460.0 90:37.0 100:585.0 104:199.0 107:9946.0 108:476.0 110:6025.0 118:1234.0 130:14969.0 131:1079.0 132:395.0 134:21767.0 135:1485.0 136:250.0 143:363.0 184:3153.0 185:276.0 186:106.0 199:324.0				8722	11309	6110	4405	21734	6414	7950	12961	7022	5093	3731	6910	6900	3402	3107	8651	13670	4318	1338	6631
5990	301233	188	5990	87:330.0 88:48.0 96:22.0 98:266.0 99:67.0 100:687.0 101:200.0 102:119.0 103:20.0 108:23.0 110:168.0 112:37.0 113:88.0 114:682.0 115:365.0 116:97.0 117:318.0 118:13.0 127:10.0 128:104.0 129:168.0 130:82.0 131:428.0 132:142.0 133:149.0 134:1.0 143:137.0 144:29.0 146:34.0 147:9109.0 148:1914.0 149:731.0 150:46.0 153:155.0 172:1140.0 173:172.0 174:161.0 177:69.0 184:11.0 187:8.0 188:1845.0 189:253.0 …				466	1714	265	397	5204	2294	3081	4622	2276	1486	447	769	893	856	1074	20025	1024	743	3296	885
5576	300553	197	5576	86:228.0 88:26.0 89:24.0 90:18.0 92:14.0 95:24.0 99:190.0 100:170.0 101:3.0 102:72.0 104:50.0 105:3.0 106:23.0 107:235.0 108:61.0 109:33.0 110:40.0 111:12.0 117:10.0 127:131.0 129:543.0 131:90.0 134:70.0 136:37.0 143:1.0 147:248.0 148:35.0 149:378.0 153:1076.0 154:277.0 155:15.0 167:12.0 171:111.0 172:12.0 177:1018.0 178:26.0 183:8.0 184:42.0 197:1307.0 198:186.0 199:65.0 201:33.0 251:108.0 259:2…				587	612	324	579	193	299	346	501	537	591	592	272	554	675	271	496	569	311	512	303
5483	414447	140	5483	85:62.0 86:695.0 88:213.0 89:449.0 90:216.0 91:33.0 99:21.0 100:446.0 102:20.0 103:81.0 104:8.0 105:43.0 106:33.0 107:23.0 110:130.0 112:57.0 117:24.0 118:16.0 128:25.0 130:434.0 131:14.0 132:73.0 133:102.0 134:346.0 140:3424.0 141:123.0 142:6.0 144:41.0 146:5.0 147:249.0 148:52.0 151:63.0 156:47.0 174:137.0 184:68.0 185:40.0 188:21.0 190:4.0 191:38.0 206:51.0 218:107.0 220:15.0 222:32.0 223:50.0…				551	970	624	2334	1688	408	944	542	883	852	1911	1350	1719	4981	5903	6523	3829	1177	301	2686
5121	424376	100	5121	85:277.0 86:195.0 96:1.0 98:98.0 99:163.0 100:2882.0 101:551.0 102:193.0 104:20.0 110:149.0 111:77.0 112:36.0 113:32.0 114:315.0 115:250.0 116:166.0 117:517.0 118:36.0 119:25.0 126:6.0 127:61.0 128:135.0 130:31.0 132:43.0 134:1.0 140:16.0 141:23.0 142:15.0 144:80.0 147:171.0 153:9.0 158:46.0 159:1.0 171:73.0 174:60.0 184:50.0 188:9.0 199:42.0 200:9.0 208:4.0 213:8.0 215:1.0 216:2.0 226:9.0 228:71…				1390	2241	1488	1267	6010	3640	4497	6653	3995	1700	1154	1180	1010	948	719	9748	1218	834	2867	957
5085	799884	98	5085	85:133.0 86:110.0 87:139.0 88:125.0 89:1730.0 90:102.0 91:105.0 92:23.0 93:36.0 94:152.0 95:164.0 96:190.0 97:138.0 98:6168.0 99:646.0 100:354.0 101:531.0 102:164.0 103:7093.0 104:637.0 105:445.0 107:27.0 108:35.0 109:74.0 110:127.0 111:68.0 112:100.0 113:184.0 114:91.0 115:107.0 116:253.0 117:2678.0 118:306.0 119:222.0 121:59.0 122:11.0 123:10.0 124:87.0 125:219.0 126:193.0 128:316.0 129:1674.0 …				318	426	355	331	444	386	750	592	1037	454	229	362	1540	1056	310	1425	1356	2039	2243	1075
4986	525275	156	4986	85:21.0 93:80.0 100:249.0 102:64.0 104:58.0 110:89.0 113:184.0 114:58.0 115:110.0 116:388.0 117:10.0 121:90.0 122:7.0 128:102.0 130:161.0 140:131.0 141:306.0 142:84.0 143:9.0 144:63.0 147:243.0 148:16.0 149:785.0 150:37.0 153:2.0 156:1855.0 157:940.0 158:150.0 159:24.0 167:3.0 169:18.0 170:7.0 172:3.0 176:18.0 177:54.0 185:404.0 186:4.0 197:7.0 215:41.0 229:18.0 230:34.0 258:1.0 260:1.0 288:9.0 3…				2306	8511	1494	1325	19949	13403	19370	24426	10229	5207	1519	2634	1979	1374	1959	51745	1869	1288	8496	2168
4976	264730	198	4976	86:1130.0 89:441.0 90:254.0 91:125.0 92:14.0 93:467.0 94:14.0 96:169.0 97:100.0 100:365.0 104:171.0 106:169.0 107:464.0 108:72.0 110:78.0 114:29.0 116:101.0 118:9.0 120:773.0 121:55.0 122:38.0 124:7.0 125:46.0 126:232.0 128:30.0 130:567.0 131:55.0 133:3192.0 134:818.0 135:177.0 143:3.0 144:30.0 146:29.0 147:54.0 148:106.0 150:25.0 158:217.0 161:1.0 166:9.0 167:8.0 168:25.0 170:178.0 175:1.0 178:6…				1590	2810	1973	2312	955	1692	567	1274	2674	1311	2385	3021	1712	1837	1295	192	1373	1591	701	1816
4930	352780	127	4930	86:43.0 90:52.0 92:84.0 93:4.0 95:15.0 96:525.0 97:526.0 98:122.0 99:4636.0 100:234.0 106:42.0 110:60.0 111:2.0 114:33.0 120:3.0 123:4.0 126:422.0 127:13006.0 128:941.0 131:5.0 133:2.0 134:171.0 137:4.0 139:29.0 140:193.0 149:41.0 151:3.0 153:75.0 167:94.0 170:17.0 177:13.0 181:73.0 193:11.0 195:28.0 207:6.0 211:97.0 227:8.0 276:2.0 285:44.0 299:364.0 300:75.0 301:42.0 312:8.0 314:45.0 316:14.0 3…				6248	6092	5667	5658	6677	4605	6408	5735	4752	6116	5827	6217	5273	5962	6141	8762	5902	5492	6847	5520
4850	614523	333	4850	86:112.0 94:1.0 100:587.0 102:780.0 108:1.0 109:9.0 110:2.0 115:38.0 117:8504.0 118:656.0 119:16.0 121:1.0 122:11.0 125:35.0 130:230.0 131:488.0 132:59.0 140:102.0 141:141.0 143:1195.0 147:2615.0 148:600.0 149:297.0 155:124.0 156:258.0 171:163.0 172:102.0 175:51.0 179:8.0 180:18.0 181:5.0 183:83.0 185:19.0 189:649.0 190:43.0 195:2.0 201:67.0 203:67.0 204:77.0 209:6.0 211:132.0 212:6.0 213:31.0 21…				164	172	146	135	159	234	182	183	268	159	159	147	533	397	479	3915	374	554	808	381
4849	629682	146	4849	85:685.0 86:2.0 89:2444.0 91:152.0 93:223.0 94:320.0 98:46.0 99:58.0 100:70.0 101:1417.0 103:815.0 106:86.0 109:8.0 110:2.0 111:253.0 114:38.0 116:1874.0 117:953.0 119:322.0 120:551.0 121:836.0 127:218.0 128:65.0 129:800.0 130:81.0 131:3124.0 132:468.0 133:1940.0 134:30.0 137:3.0 140:17.0 141:71.0 143:487.0 146:8702.0 147:4041.0 148:1425.0 149:629.0 150:3.0 156:55.0 157:1519.0 158:55.0 159:1054.0…				606	812	330	375	463	682	1432	464	1041	1020	185	484	3616	1931	4130	24182	569	3754	7895	3491
4797	320536	117	4797	85:182.0 86:267.0 89:5206.0 90:415.0 99:93.0 100:397.0 101:4762.0 102:294.0 103:30.0 106:32.0 107:4.0 109:1.0 116:919.0 117:19382.0 118:1740.0 119:629.0 121:57.0 124:4.0 125:1.0 126:5.0 127:43.0 130:93.0 137:2.0 139:42.0 141:3.0 144:5.0 145:6.0 146:168.0 156:2069.0 157:228.0 158:45.0 159:754.0 160:204.0 168:26.0 171:2.0 178:26.0 184:125.0 189:1.0 193:78.0 194:26.0 197:11.0 211:37.0 213:8.0 216:2.…				686	1393	830	1060	3275	1820	3536	2099	2144	1039	918	707	4479	699	792	3307	783	629	1360	800
4793	873697	446	4793	85:279.0 86:925.0 87:114.0 88:55.0 89:3142.0 90:218.0 91:82.0 92:131.0 93:153.0 94:138.0 95:105.0 96:3469.0 97:880.0 98:2393.0 99:511.0 100:514.0 101:942.0 102:478.0 103:15218.0 104:1427.0 105:928.0 106:199.0 107:537.0 108:196.0 109:102.0 110:175.0 111:97.0 112:168.0 113:389.0 114:399.0 115:237.0 116:432.0 117:4188.0 118:459.0 119:548.0 120:36.0 122:112.0 123:623.0 124:294.0 126:441.0 127:165.0 1…				360	230	336	276	238	274	1759	518	638	252	360	309	1524	1032	1065	2799	1118	1856	4241	1426
4755	1004609	204	4755	85:145.0 86:71.0 89:213.0 91:286.0 93:290.0 94:148.0 95:111.0 96:548.0 99:197.0 100:104.0 101:152.0 103:1649.0 104:27.0 105:31.0 106:119.0 107:93.0 108:9.0 109:171.0 111:68.0 113:173.0 116:69.0 117:550.0 118:70.0 119:484.0 120:289.0 121:301.0 122:134.0 123:92.0 124:20.0 128:3.0 129:1468.0 130:188.0 131:308.0 132:167.0 133:742.0 137:79.0 140:52.0 143:431.0 145:129.0 147:2823.0 148:1309.0 149:515.0…				463	716	457	572	1729	1406	2354	1373	1872	2103	1324	423	349719	59360	424790	280148	121161	317790	1203536	354701
4708	511105	306	4708	85:174.0 87:1489.0 88:647.0 89:5277.0 90:140.0 91:125.0 94:97.0 95:50.0 97:888.0 98:173.0 99:465.0 100:6620.0 101:5793.0 102:1307.0 103:9454.0 104:634.0 105:1122.0 106:57.0 109:55.0 111:562.0 112:35.0 113:270.0 115:8385.0 116:14277.0 117:52588.0 118:5938.0 119:3165.0 120:158.0 121:34.0 126:7.0 127:384.0 128:2082.0 129:1507.0 130:268.0 131:5317.0 132:413.0 133:10983.0 134:616.0 135:1132.0 138:2.0 …				189	174	172	144	148	136	188	182	258	235	213	210	3989	2484	4427	24666	4493	4977	10100	395
4559	348297	240	4559	86:360.0 87:23.0 88:174.0 92:228.0 99:55.0 103:178.0 105:4.0 106:41.0 107:220.0 110:58.0 115:89.0 117:30.0 120:29.0 129:15.0 130:228.0 133:412.0 134:116.0 135:63.0 137:52.0 146:33.0 147:4780.0 148:765.0 149:415.0 151:9.0 160:13.0 171:89.0 172:14.0 174:20.0 175:1.0 185:1.0 191:6.0 193:103.0 199:9.0 204:20.0 205:19.0 211:175.0 218:15.0 234:11.0 236:1.0 240:1321.0 241:209.0 242:153.0 283:69.0 285:24…				316	479	282	458	242	494	740	378	663	575	505	363	1700	444	894	812	614	587	3703	895
4546	782748	217	4546	85:516.0 86:210.0 87:308.0 88:44.0 89:1357.0 90:38.0 91:106.0 93:119.0 94:129.0 95:198.0 96:257.0 97:215.0 98:257.0 99:309.0 100:249.0 101:440.0 102:198.0 103:5226.0 104:520.0 105:217.0 106:26.0 108:192.0 109:173.0 110:205.0 111:646.0 112:122.0 113:320.0 114:219.0 115:46.0 116:409.0 117:3287.0 118:315.0 119:98.0 121:32.0 122:11.0 123:162.0 124:44.0 125:81.0 128:170.0 129:2126.0 130:307.0 131:469.…				481	722	497	467	823	1234	2166	1071	1311	655	403	284	1630	1019	1119	10347	1646	1478	2676	1630
4529	629429	245	4529	85:38.0 88:70.0 89:126.0 92:15.0 99:55.0 100:63.0 101:79.0 102:21.0 103:921.0 104:72.0 107:36.0 111:22.0 113:51.0 116:40.0 117:398.0 119:50.0 126:51.0 127:22.0 129:1065.0 130:296.0 131:118.0 133:375.0 134:3.0 138:7.0 142:42.0 143:9.0 144:12.0 147:1576.0 148:229.0 149:64.0 157:514.0 158:70.0 159:12.0 160:96.0 161:34.0 163:96.0 171:59.0 172:16.0 175:15.0 178:24.0 184:28.0 189:168.0 190:3.0 203:22.0…				253	480	233	550	334	278	429	323	563	340	205	298	17076	15230	8134	23295	13789	16577	5887	1873
3902	251234	198	3902	85:605.0 86:320.0 88:63.0 90:75.0 91:175.0 98:134.0 99:95.0 100:1764.0 101:228.0 102:182.0 104:277.0 105:93.0 106:46.0 107:329.0 110:72.0 111:39.0 113:102.0 114:259.0 115:31.0 116:3.0 117:259.0 118:199.0 119:174.0 120:956.0 121:24.0 122:126.0 123:15.0 127:169.0 130:505.0 131:267.0 132:2.0 134:1000.0 136:73.0 140:372.0 142:22.0 143:137.0 144:480.0 146:112.0 147:4052.0 148:1086.0 149:186.0 150:65.0…				1420	1160	1531	1579	647	1562	836	1256	1386	211	1605	1422	1452	1500	1616	439	1507	1248	1042	1557
3618	533919	328	3618	87:20.0 89:1.0 92:25.0 94:22.0 95:84.0 107:87.0 108:118.0 110:164.0 111:17.0 117:87.0 118:5.0 124:58.0 131:257.0 132:81.0 133:329.0 137:50.0 141:25.0 143:377.0 144:50.0 147:729.0 148:390.0 149:143.0 152:16.0 153:15.0 155:5.0 157:104.0 158:36.0 160:41.0 165:13.0 166:163.0 168:1.0 169:31.0 178:29.0 180:78.0 181:124.0 182:214.0 183:78.0 184:131.0 185:93.0 192:5.0 196:54.0 198:90.0 200:16.0 204:1.0 2…				272	520	267	246	1146	261	33116	1423	536	437	266	812	1129	1491	2581	20872	1215	951	8620	991
3423	583908	217	3423	89:439.0 90:69.0 95:6.0 98:91.0 99:55.0 100:4.0 101:228.0 103:1014.0 104:3.0 105:26.0 110:90.0 111:67.0 113:75.0 116:33.0 117:3371.0 118:362.0 119:52.0 127:76.0 129:901.0 130:156.0 131:370.0 132:30.0 133:856.0 134:294.0 141:52.0 142:9.0 143:367.0 145:6.0 146:42.0 147:8778.0 148:1352.0 149:913.0 150:42.0 151:37.0 157:320.0 160:82.0 163:71.0 164:17.0 169:4.0 170:4.0 171:61.0 177:37.0 184:55.0 189:8…				782	851	779	615	1636	1279	3287	1338	1923	908	557	466	1128	607	590	4336	651	486	1398	574
3294	922565	259	3294	85:216.0 86:13.0 87:303.0 88:185.0 89:608.0 90:142.0 91:467.0 92:10.0 93:282.0 94:32.0 95:61.0 96:170.0 97:3376.0 98:142.0 99:335.0 100:51.0 101:2026.0 102:492.0 103:10206.0 104:917.0 105:888.0 106:155.0 107:748.0 108:149.0 109:183.0 110:41.0 111:188.0 112:48.0 113:280.0 114:129.0 115:2249.0 116:1031.0 117:1693.0 118:105.0 119:492.0 120:70.0 121:101.0 123:35.0 124:1.0 126:85.0 127:1164.0 128:192.…				632	676	534	430	739	419	1037	658	1844	1103	350	381	7820	1193	11902	48495	7408	8926	14998	4194
3258	265343	151	3258	85:88.0 86:230.0 88:1275.0 89:591.0 90:32.0 91:886.0 92:15.0 93:235.0 94:10.0 95:387.0 96:28.0 97:136.0 98:2.0 100:116.0 102:130.0 103:2114.0 104:503.0 105:231.0 106:81.0 107:2688.0 108:137.0 109:253.0 110:6482.0 111:147.0 112:19.0 114:12.0 115:22.0 116:372.0 117:575.0 118:529.0 119:334.0 120:338.0 121:423.0 122:17.0 123:96.0 124:14.0 126:4.0 127:522.0 128:33.0 130:1392.0 131:1613.0 132:417.0 133…				858	2325	671	1232	1441	1128	2644	1691	1785	1460	1257	2080	819	940	891	971	1475	530	859	1022
3211	821178	217	3211	85:317.0 86:2.0 95:123.0 98:693.0 99:12.0 101:305.0 102:13.0 103:217.0 110:59.0 114:18.0 116:169.0 117:367.0 118:4.0 129:282.0 130:58.0 131:165.0 140:12.0 142:21.0 143:87.0 147:1094.0 148:176.0 155:7.0 169:1.0 170:17.0 187:16.0 188:8.0 189:15.0 191:69.0 203:213.0 204:885.0 205:152.0 206:33.0 207:95.0 216:78.0 217:2846.0 218:509.0 219:163.0 220:5.0 228:1.0 229:10.0 231:28.0 243:19.0 246:15.0 257:9…				577	1147	458	522	2252	1797	2660	1812	1846	963	445	525	902	462	881	17315	742	898	2157	752
3206	1000105	129	3206	85:91.0 95:17.0 97:22.0 99:73.0 101:325.0 103:2605.0 104:170.0 105:28.0 109:197.0 111:58.0 112:12.0 113:82.0 114:15.0 115:17.0 116:261.0 117:503.0 119:37.0 129:3763.0 130:280.0 131:453.0 132:205.0 133:793.0 134:160.0 135:115.0 140:7.0 141:15.0 142:150.0 143:690.0 144:82.0 145:182.0 147:3286.0 148:315.0 149:435.0 151:44.0 153:7.0 154:132.0 155:217.0 156:54.0 157:298.0 158:37.0 161:52.0 163:119.0 1…				414	1031	124	482	2225	1376	1891	1446	1826	1025	456	597	938	944	1654	65029	1046	1482	5398	1995
3205	641417	275	3205	85:945.0 87:63.0 88:75.0 89:3093.0 90:327.0 99:803.0 101:397.0 102:260.0 104:32.0 111:10.0 113:869.0 115:85.0 116:1417.0 117:2593.0 118:412.0 119:74.0 129:1937.0 130:316.0 131:2858.0 132:249.0 133:2052.0 134:381.0 135:144.0 139:29.0 143:811.0 144:130.0 145:100.0 146:602.0 147:9310.0 148:1405.0 149:689.0 153:64.0 154:57.0 155:23.0 157:2947.0 158:308.0 159:1346.0 160:135.0 161:105.0 163:564.0 164:7…				169	211	220	181	253	141	242	232	184	121	173	174	1165	1169	439	865	883	989	2145	931
3200	1105723	129	3200	85:273.0 89:109.0 90:23.0 91:1369.0 92:78.0 93:1025.0 94:158.0 95:1512.0 97:365.0 98:1.0 99:56.0 101:38.0 102:12.0 105:1410.0 106:347.0 107:884.0 108:138.0 109:763.0 111:156.0 113:38.0 115:182.0 116:103.0 117:511.0 118:58.0 119:1067.0 120:410.0 121:920.0 122:135.0 123:237.0 124:16.0 125:112.0 128:81.0 129:3024.0 130:454.0 131:649.0 132:254.0 133:559.0 134:34.0 135:530.0 136:35.0 137:134.0 139:28.…				33811	40644	13150	16833	54503	73740	83195	99283	106569	44387	14008	15170	21005	12794	23200	183260	21511	24252	46441	19123
3185	869802	204	3185	85:115.0 86:48.0 89:25.0 96:61.0 99:102.0 101:338.0 103:1421.0 104:66.0 105:595.0 106:5.0 109:105.0 110:90.0 111:120.0 113:45.0 115:297.0 116:172.0 117:1326.0 118:71.0 119:19.0 124:12.0 127:107.0 129:1926.0 130:302.0 131:305.0 133:571.0 135:17.0 139:6.0 141:67.0 142:52.0 143:483.0 144:307.0 145:46.0 147:3007.0 148:123.0 149:244.0 150:54.0 155:406.0 157:668.0 158:36.0 159:90.0 161:20.0 163:80.0 16…				770	822	501	277	2754	3130	2469	1100	1990	1397	226	541	2589	300	4091	42973	2665	2629	15201	776
3182	864701	204	3182	85:60.0 88:2.0 89:101.0 90:26.0 91:76.0 92:14.0 99:38.0 101:601.0 103:1037.0 104:1.0 108:28.0 109:44.0 110:154.0 111:36.0 113:21.0 115:98.0 116:308.0 117:1222.0 118:58.0 122:5.0 126:26.0 127:8.0 129:1248.0 131:179.0 133:352.0 134:265.0 139:2.0 141:3.0 142:41.0 143:353.0 144:29.0 147:2041.0 148:334.0 149:300.0 152:18.0 155:86.0 157:221.0 158:59.0 167:7.0 168:5.0 169:341.0 170:70.0 171:53.0 172:45.…				770	822	312	190	579	3130	1634	208	574	372	262	208	2860	503	4346	18479	3009	851	3423	666
3178	880639	204	3178	85:127.0 89:42.0 92:78.0 94:11.0 95:12.0 98:18.0 99:101.0 101:1368.0 103:2198.0 104:116.0 109:14.0 110:113.0 111:20.0 112:13.0 113:105.0 115:257.0 116:846.0 117:1718.0 118:158.0 119:77.0 121:11.0 126:8.0 129:3639.0 130:428.0 131:1598.0 132:153.0 133:834.0 134:105.0 139:58.0 141:25.0 142:20.0 143:1284.0 144:162.0 145:159.0 147:3476.0 148:391.0 149:559.0 150:4.0 151:31.0 152:38.0 153:23.0 154:8.0 1…				1032	2319	1331	1465	4584	9839	11965	3610	4385	2447	1446	1554	2552	752	1397	21871	909	3130	3792	2320
3175	911595	204	3175	85:82.0 86:46.0 87:92.0 89:163.0 95:31.0 96:47.0 99:56.0 101:1737.0 102:33.0 103:9231.0 104:719.0 105:137.0 106:64.0 107:20.0 109:58.0 113:318.0 114:5.0 115:265.0 116:1240.0 117:2291.0 118:224.0 119:183.0 121:14.0 125:9.0 129:3854.0 130:109.0 131:654.0 132:92.0 133:1259.0 139:7.0 141:43.0 142:38.0 143:824.0 144:34.0 145:168.0 147:4731.0 148:846.0 149:693.0 150:3.0 153:60.0 155:351.0 156:1.0 157:5…				16243	28170	18825	20199	31153	46574	33152	68879	72372	26906	24104	17896	6909	4736	6787	44328	7118	2131	6516	5848
3166	751740	204	3166	85:497.0 86:100.0 87:498.0 88:44.0 89:413.0 97:4.0 99:264.0 100:100.0 101:1188.0 102:125.0 103:4779.0 104:332.0 105:84.0 109:93.0 111:191.0 113:217.0 115:843.0 116:698.0 117:3439.0 118:270.0 119:132.0 127:12.0 129:4175.0 130:1042.0 131:6631.0 132:1100.0 133:2506.0 134:640.0 135:171.0 139:8.0 141:49.0 142:80.0 143:1009.0 144:26.0 145:322.0 147:8106.0 148:1542.0 149:961.0 150:54.0 151:52.0 152:5.0 …				589	958	532	569	982	1625	1870	954	2851	1438	755	527	529	420	612	5520	338	461	4922	963
2900	569952	156	2900	85:1329.0 86:310.0 87:60.0 88:392.0 90:157.0 92:2.0 93:10.0 94:48.0 95:100.0 98:70.0 99:90.0 100:1686.0 101:305.0 102:1931.0 103:660.0 104:115.0 105:3.0 107:24.0 108:30.0 109:7.0 110:50.0 112:15.0 113:134.0 114:378.0 115:568.0 116:423.0 117:177.0 119:1.0 120:74.0 122:1.0 126:7.0 127:140.0 128:1247.0 129:638.0 130:646.0 131:777.0 132:337.0 133:217.0 134:99.0 135:4.0 136:1.0 137:1.0 138:37.0 140:26…				12284	23454	629	663	929	42425	11812	16093	43894	30839	532	10315	709	397	756	26715	398	315	1606	492
2806	702105	142	2806	86:136.0 88:2.0 89:94.0 90:36.0 92:25.0 94:55.0 98:40.0 99:21.0 100:281.0 102:53.0 107:339.0 110:356.0 114:87.0 115:13.0 130:115.0 136:27.0 140:61.0 141:41.0 142:6041.0 143:687.0 144:320.0 149:256.0 153:13.0 157:139.0 164:6.0 165:35.0 169:9.0 170:10.0 171:60.0 174:248.0 175:71.0 182:7.0 197:29.0 200:62.0 205:19.0 217:7.0 219:2.0 225:91.0 227:18.0 235:3.0 243:2.0 244:9.0 245:21.0 248:2.0 253:1.0 2…				504	550	348	282	4706	1707	2508	3495	934	800	287	332	9403	22004	22415	15627	15546	10776	47497	27614
2749	468334	218	2749	85:265.0 86:100.0 87:318.0 93:20.0 98:25.0 99:147.0 100:799.0 101:334.0 102:111.0 107:47.0 110:32.0 111:1.0 112:105.0 113:22.0 114:412.0 115:182.0 116:89.0 117:407.0 118:410.0 128:1293.0 129:387.0 130:1760.0 131:342.0 132:222.0 134:153.0 140:26.0 142:4.0 144:273.0 146:125.0 147:629.0 148:66.0 149:107.0 153:1.0 155:94.0 156:14.0 158:24.0 159:18.0 160:2.0 167:25.0 170:412.0 171:155.0 172:58.0 173:4…				227	784	230	388	3163	1738	1857	3146	1139	591	374	338	929	879	1098	7573	933	1057	1281	732
2673	401189	144	2673	86:271.0 88:3.0 89:7.0 94:6.0 95:1.0 97:19.0 98:258.0 100:246.0 102:177.0 105:14.0 106:298.0 107:30.0 108:66.0 109:12.0 110:37.0 111:2.0 112:16.0 114:296.0 119:11.0 123:1.0 125:11.0 126:1578.0 127:485.0 128:140.0 129:81.0 130:192.0 136:5.0 139:99.0 140:62.0 141:68.0 143:6.0 144:2734.0 145:310.0 146:7.0 149:14.0 151:40.0 152:105.0 153:18.0 154:161.0 157:2.0 166:235.0 167:770.0 168:138.0 171:75.0 1…				300	1571	337	642	4635	2210	2130	4090	1542	792	535	527	424	569	456	9052	680	394	1696	379
2476	292320	145	2476	85:2550.0 86:193.0 87:126.0 88:6679.0 89:707.0 90:300.0 91:124.0 93:76.0 96:37.0 97:2.0 98:27.0 99:74.0 100:292.0 101:166.0 102:163.0 107:98.0 108:56.0 110:19.0 111:11.0 112:18.0 114:51.0 115:684.0 116:321.0 119:4.0 120:1.0 126:129.0 127:391.0 129:145.0 130:970.0 139:7.0 141:2.0 144:18.0 145:4090.0 146:464.0 150:2.0 153:7.0 159:24.0 160:293.0 168:51.0 169:4.0 174:9.0 177:15.0 179:26.0 184:445.0 1…				600	805	820	813	639	728	459	559	916	871	883	597	561	624	503	650	755	539	558	361
2405	560224	200	2405	85:194.0 86:203.0 88:33.0 89:725.0 90:158.0 92:109.0 93:3.0 99:45.0 100:62.0 102:537.0 106:13.0 107:25.0 110:1660.0 113:12.0 117:357.0 126:67.0 130:530.0 131:36.0 134:109.0 149:111.0 171:249.0 172:12.0 183:83.0 184:203.0 200:2498.0 201:199.0 202:34.0 203:42.0 211:6.0 215:483.0 218:15.0 229:23.0 241:80.0 244:78.0 299:20.0 313:1.0 316:103.0 354:5.0 372:3.0 382:26.0 397:9.0 404:11.0 431:33.0				11131	24712	4438	4071	7947	62296	5772	6947	16165	18789	2896	8574	7605	4065	5388	17592	4475	7197	5111	4058
2193	594117	292	2193	86:163.0 87:325.0 88:467.0 89:590.0 90:91.0 91:66.0 92:32.0 94:47.0 97:15.0 99:117.0 101:1733.0 102:1159.0 103:10610.0 104:1025.0 105:396.0 107:19.0 108:1.0 113:94.0 114:145.0 115:70.0 116:1948.0 117:4605.0 118:638.0 119:478.0 120:66.0 122:13.0 126:81.0 129:1036.0 130:1051.0 131:1101.0 132:82.0 133:1631.0 134:272.0 135:101.0 137:14.0 139:22.0 141:162.0 142:194.0 143:1146.0 144:188.0 145:203.0 146…				280	338	199	285	620	429	553	389	221	296	220	218	4271	3022	4438	39847	4219	4898	2142	7917
2031	632838	245	2031	85:450.0 88:80.0 91:282.0 93:226.0 94:265.0 98:42.0 99:130.0 100:823.0 101:383.0 102:309.0 103:1635.0 104:93.0 106:35.0 107:12.0 108:1.0 109:90.0 112:120.0 113:98.0 114:99.0 115:13.0 116:86.0 120:608.0 121:570.0 122:3.0 126:27.0 127:144.0 128:73.0 129:1500.0 130:726.0 131:280.0 133:690.0 134:63.0 138:12.0 139:75.0 140:21.0 141:56.0 142:36.0 143:78.0 144:3102.0 145:88.0 146:541.0 147:4354.0 148:64…				373	746	421	345	1220	1018	1572	1381	1061	741	388	290	22077	30816	14798	97218	15117	16887	34472	14451
1996	320124	156	1996	86:83.0 91:85.0 99:95.0 100:1096.0 101:21.0 102:128.0 107:34.0 109:27.0 110:81.0 112:9.0 114:6.0 118:7.0 124:1.0 126:21.0 127:116.0 128:172.0 129:23.0 130:332.0 132:33.0 136:32.0 139:78.0 142:23.0 143:63.0 146:250.0 152:6.0 155:16.0 156:5187.0 157:567.0 158:244.0 160:193.0 172:5.0 184:145.0 186:19.0 193:138.0 194:17.0 196:7.0 199:12.0 200:21.0 212:32.0 216:2.0 217:39.0 227:20.0 238:3.0 245:22.0 2…				724	1276	674	1079	3356	1700	3308	3423	1879	1292	924	648	1108	1205	1374	13685	1200	838	2539	970
1981	422675	103	1981	87:36.0 94:11.0 99:55.0 101:101.0 102:156.0 103:8936.0 104:810.0 105:257.0 107:9.0 110:127.0 111:11.0 112:49.0 113:29.0 114:67.0 118:68.0 119:49.0 122:8.0 123:22.0 127:6.0 128:8.0 129:1123.0 130:142.0 131:348.0 132:5.0 133:377.0 136:4.0 144:2.0 147:2152.0 148:60.0 149:259.0 150:38.0 151:3.0 156:62.0 161:22.0 162:14.0 175:54.0 176:30.0 177:139.0 182:4.0 183:60.0 184:5.0 185:4.0 186:51.0 187:20.0 1…				1509	1834	1430	1754	4233	3772	13921	5655	5434	4661	1835	1236	5130	5161	5908	32673	4849	4928	5604	3226
1912	855692	187	1912	85:180.0 86:23.0 87:21.0 89:18.0 90:39.0 91:459.0 93:104.0 95:445.0 97:1079.0 98:28.0 99:1.0 101:190.0 103:776.0 104:17.0 105:16.0 107:51.0 109:128.0 110:2.0 111:168.0 113:51.0 114:1.0 115:63.0 116:37.0 121:33.0 123:130.0 129:653.0 130:46.0 131:2858.0 132:388.0 133:100.0 135:11.0 136:5.0 138:1.0 141:12.0 144:15.0 149:421.0 150:49.0 158:15.0 160:1.0 163:147.0 165:29.0 167:1.0 168:3.0 170:3.0 171:2…				1095	776	336	250	2652	1070	3151	1505	312	3056	270	1254	568	612	908	4440	759	687	1532	823
1872	471634	85	1872	85:4810.0 86:144.0 92:41.0 97:18.0 98:24.0 99:1189.0 100:64.0 107:119.0 111:152.0 112:149.0 113:643.0 126:1.0 127:324.0 128:1.0 141:5.0 145:14.0 155:124.0 169:6.0 184:29.0 495:15.0				2097	1077	539	572	2555	1662	3087	2828	1720	2147	535	1332	1001	975	815	3543	1039	874	1703	920
1867	291687	129	1867	85:235.0 86:27.0 87:22.0 88:229.0 89:47.0 90:22.0 91:1.0 92:125.0 97:17.0 99:387.0 100:177.0 101:314.0 103:1329.0 104:35.0 105:5.0 106:27.0 107:157.0 111:29.0 113:88.0 115:443.0 116:286.0 117:74.0 126:76.0 127:84.0 129:7381.0 130:1223.0 131:492.0 132:31.0 133:92.0 134:174.0 142:80.0 143:7.0 145:31.0 147:1758.0 148:166.0 149:227.0 184:172.0 185:22.0 232:120.0 233:2.0 234:9.0 395:7.0 408:2.0 500:8.0				710	866	805	801	759	719	762	949	977	915	743	865	752	785	895	947	846	810	764	785
1866	274660	129	1866	87:75.0 88:48.0 89:15.0 92:8.0 97:23.0 99:481.0 100:323.0 101:236.0 103:1929.0 104:165.0 105:80.0 106:6.0 107:11.0 110:127.0 111:23.0 113:192.0 115:228.0 116:398.0 117:52.0 126:230.0 127:175.0 128:45.0 129:8168.0 130:885.0 131:319.0 133:338.0 134:315.0 135:27.0 142:180.0 143:145.0 144:21.0 147:2545.0 148:379.0 149:137.0 150:20.0 184:118.0 217:17.0 218:22.0 232:169.0 240:8.0 299:1.0 391:6.0 456:14…				1690	1659	1652	1721	1506	1609	1275	1564	1701	1628	1540	1412	1738	1663	1798	1839	2091	1635	1677	1645
1865	185013	155	1865	85:378.0 87:269.0 88:67.0 90:24.0 92:30.0 97:958.0 98:64.0 99:749.0 100:147.0 101:296.0 102:38.0 104:48.0 109:6.0 110:11.0 111:301.0 112:15.0 113:374.0 114:79.0 115:1107.0 116:73.0 118:19.0 119:3.0 120:5.0 125:198.0 127:1297.0 128:16.0 129:39.0 130:118.0 131:500.0 137:83.0 139:401.0 140:7.0 144:144.0 145:95.0 147:4071.0 148:398.0 149:204.0 151:6.0 155:8360.0 156:1058.0 157:368.0 160:11.0 161:43.0…				6009	5500	6748	6257	4371	5835	1155	3509	5120	5212	6184	6464	5775	6372	6608	3760	6704	5189	4008	6338
1862	219219	174	1862	86:2133.0 87:406.0 88:54.0 89:68.0 90:65.0 91:345.0 92:31.0 93:88.0 95:13.0 96:12.0 100:5423.0 101:437.0 102:484.0 103:356.0 105:2.0 108:26.0 109:1.0 110:70.0 112:24.0 114:79.0 115:12.0 116:345.0 118:33.0 119:29.0 125:1.0 128:169.0 130:20169.0 131:2229.0 132:724.0 134:128.0 135:50.0 142:37.0 144:419.0 145:66.0 146:255.0 150:92.0 151:506.0 152:40.0 153:34.0 157:13.0 158:18.0 160:39.0 161:3.0 162:5…				1420	1275	1833	1595	1014	1552	1078	1318	1590	1379	1937	1710	1569	1768	1853	1221	1498	1421	1381	1593
1830	742641	156	1830	86:407.0 92:63.0 96:14.0 97:32.0 100:272.0 101:4.0 103:145.0 107:13.0 108:5.0 117:347.0 129:122.0 130:155.0 131:81.0 132:3.0 134:22.0 136:2.0 139:5.0 140:82.0 141:52.0 142:22.0 143:17.0 152:23.0 154:42.0 156:4987.0 157:877.0 158:635.0 160:53.0 169:27.0 170:11.0 172:3.0 174:1361.0 175:155.0 176:87.0 190:15.0 195:1.0 197:3.0 199:14.0 204:168.0 205:10.0 206:44.0 215:1.0 217:120.0 220:31.0 227:11.0 2…				302	568	273	364	1225	669	2969	2388	796	474	356	286	356	281	460	2213	335	317	986	445
1812	658424	203	1812	85:88.0 86:125.0 89:90.0 98:82.0 100:2393.0 101:365.0 102:157.0 103:651.0 104:87.0 105:206.0 107:47.0 112:39.0 114:43.0 115:153.0 116:155.0 117:681.0 118:11.0 126:80.0 127:2.0 128:289.0 129:260.0 130:223.0 131:758.0 132:79.0 133:427.0 143:54.0 144:27.0 146:80.0 147:1326.0 148:68.0 152:65.0 154:30.0 156:26.0 157:28.0 158:36.0 166:18.0 172:22.0 177:62.0 178:69.0 184:100.0 188:184.0 189:78.0 190:34.…				512	721	282	478	1413	808	4940	3744	1249	599	394	346	379	250	379	3516	443	414	656	292
1753	795138	290	1753	85:57.0 87:36.0 88:28.0 89:1090.0 90:99.0 98:114.0 99:108.0 101:508.0 103:2355.0 104:196.0 105:13.0 111:12.0 112:25.0 113:58.0 114:60.0 115:68.0 116:88.0 117:1377.0 118:71.0 119:5.0 125:1.0 126:244.0 128:69.0 129:1132.0 130:88.0 131:83.0 132:14.0 133:3844.0 134:419.0 135:90.0 139:2.0 140:34.0 141:11.0 142:98.0 143:170.0 144:67.0 145:62.0 146:63.0 147:5341.0 148:971.0 149:526.0 151:34.0 154:11.0 1…				536	906	469	756	1482	1288	1383	987	2523	829	526	564	669	399	433	975	1294	1045	2865	1286
1751	531664	174	1751	85:33.0 86:1399.0 87:129.0 88:285.0 95:15.0 98:88.0 99:42.0 100:701.0 101:104.0 102:839.0 103:34.0 104:25.0 107:64.0 109:51.0 112:18.0 114:270.0 115:241.0 116:52.0 118:17.0 127:89.0 128:553.0 130:319.0 132:70.0 134:23.0 140:41.0 142:44.0 143:2.0 144:36.0 146:136.0 154:463.0 155:177.0 156:561.0 157:325.0 158:110.0 160:73.0 162:17.0 170:171.0 171:175.0 172:145.0 174:4159.0 175:759.0 176:258.0 182:1…				11557	19759	5303	2534	20314	21418	20028	25940	2263	14653	2150	6272	2916	3649	448	19514	1886	2539	661	2735
1746	766150	156	1746	95:5.0 96:2.0 98:5.0 100:122.0 101:177.0 102:33.0 103:10.0 106:2.0 107:4.0 110:39.0 113:4.0 116:106.0 117:1181.0 118:81.0 119:62.0 121:1.0 123:2.0 129:297.0 130:152.0 131:277.0 132:18.0 133:303.0 134:137.0 135:1.0 138:3.0 140:87.0 141:140.0 143:107.0 147:825.0 151:56.0 156:5457.0 157:957.0 158:867.0 159:63.0 160:11.0 161:42.0 166:16.0 168:15.0 170:11.0 171:8.0 173:1.0 175:45.0 178:8.0 179:1.0 180…				537	1903	583	880	5846	2602	5438	6235	2712	1693	1052	705	3194	2879	2677	36491	3435	2901	7024	2758
1732	686299	142	1732	86:542.0 89:43.0 98:70.0 99:458.0 100:1124.0 101:406.0 102:178.0 103:60.0 109:43.0 112:245.0 113:321.0 114:72.0 117:325.0 118:30.0 124:9.0 126:158.0 128:849.0 129:112.0 130:374.0 132:220.0 133:78.0 140:442.0 141:224.0 142:28439.0 143:4770.0 144:1865.0 145:172.0 146:90.0 147:288.0 148:555.0 149:154.0 153:35.0 154:176.0 155:84.0 156:16.0 157:330.0 158:494.0 162:15.0 166:22.0 170:129.0 171:59.0 172:…				277	661	301	339	1882	962	1628	1216	1008	617	336	288	600	1767	1144	5465	2262	735	2747	4316
1725	627764	120	1725	89:1.0 91:2446.0 92:495.0 93:2058.0 94:1249.0 96:5.0 97:3.0 101:34.0 103:316.0 105:67.0 107:165.0 110:42.0 111:2.0 116:7.0 117:1199.0 119:378.0 120:3861.0 121:3647.0 122:304.0 135:5.0 140:55.0 141:15.0 142:231.0 143:15.0 146:6.0 147:13.0 149:10.0 174:12.0 179:7.0 181:47.0 185:5.0 199:1.0 206:1.0 207:4.0 208:52.0 214:1775.0 215:226.0 222:4.0 223:2.0 225:3.0 241:84.0 253:1.0 257:386.0 258:94.0 265:…				1099	1236	345	405	2966	1242	4478	2745	1215	2069	409	891	372	250	350	4104	350	412	1771	327
1717	809765	156	1717	86:223.0 90:13.0 93:25.0 99:101.0 100:229.0 101:52.0 109:21.0 113:6.0 114:41.0 115:59.0 116:311.0 128:47.0 129:352.0 130:7.0 132:19.0 140:54.0 141:16.0 142:49.0 147:211.0 149:34.0 154:50.0 155:21.0 156:4506.0 157:1004.0 158:631.0 159:97.0 161:1.0 168:7.0 170:25.0 171:31.0 172:125.0 181:3.0 199:9.0 211:58.0 213:30.0 214:12.0 217:59.0 228:1.0 234:9.0 237:3.0 241:20.0 242:9.0 260:1.0 299:88.0 303:1.…				237	366	243	195	772	503	1015	1307	510	351	328	273	370	729	766	8987	546	502	1400	544
1715	522196	217	1715	90:31.0 97:481.0 98:89.0 103:523.0 104:9.0 108:75.0 110:77.0 111:198.0 112:51.0 113:87.0 114:22.0 116:478.0 117:70.0 118:71.0 124:36.0 129:385.0 130:14.0 131:369.0 132:106.0 133:337.0 135:48.0 143:177.0 147:748.0 148:376.0 149:143.0 169:68.0 171:42.0 178:9.0 185:2.0 189:121.0 190:2.0 191:93.0 214:36.0 215:151.0 217:4267.0 218:897.0 219:366.0 220:20.0 225:6.0 226:7.0 227:29.0 230:74.0 231:2.0 239:…				2318	2911	462	1388	8414	4016	8532	4181	3504	1556	2176	1028	1534	1411	1273	12689	1908	1444	6639	2165
1713	717217	156	1713	86:7.0 90:50.0 93:19.0 95:103.0 97:85.0 98:12.0 99:247.0 100:40.0 101:37.0 105:3.0 109:4.0 111:3.0 112:23.0 114:4.0 115:184.0 116:112.0 117:916.0 119:3.0 120:1.0 123:1.0 125:11.0 128:17.0 129:472.0 130:279.0 132:199.0 135:1.0 138:29.0 140:62.0 142:117.0 143:154.0 144:46.0 145:169.0 146:2.0 150:23.0 154:25.0 156:5109.0 157:938.0 158:613.0 159:270.0 160:2.0 169:9.0 170:21.0 171:1.0 172:25.0 173:64.…				546	1175	580	680	3588	1418	3713	3470	1772	862	610	476	673	657	665	7090	633	584	1727	709
1710	475597	217	1710	85:165.0 86:499.0 87:246.0 89:691.0 90:42.0 92:24.0 99:283.0 100:398.0 101:2881.0 102:312.0 103:3628.0 104:340.0 105:101.0 107:398.0 108:37.0 109:88.0 110:231.0 112:138.0 113:195.0 114:72.0 115:415.0 116:2009.0 117:1515.0 118:167.0 119:74.0 126:76.0 128:252.0 129:5439.0 130:1398.0 131:1931.0 132:280.0 133:1656.0 135:287.0 136:204.0 137:4.0 139:55.0 141:10.0 142:128.0 143:424.0 144:23.0 145:157.0 …				323	349	113	370	610	575	876	497	759	236	343	335	407	224	568	2100	335	438	410	258
1709	315703	212	1709	85:233.0 86:8.0 87:103.0 89:24.0 90:17.0 91:131.0 92:39.0 93:152.0 94:83.0 95:1.0 96:13.0 97:10.0 98:451.0 99:283.0 100:138.0 101:71.0 102:46.0 104:48.0 107:919.0 109:56.0 110:251.0 111:83.0 112:58.0 113:44.0 114:195.0 115:8.0 116:10.0 117:123.0 119:95.0 120:136.0 122:3939.0 123:366.0 124:535.0 125:134.0 126:27.0 127:274.0 130:49.0 131:105.0 132:81.0 133:153.0 134:531.0 135:75.0 136:60.0 137:3.0 …				853	1021	901	989	929	801	793	850	947	903	998	808	671	894	958	565	759	969	991	862
1708	759197	156	1708	85:9.0 86:126.0 90:10.0 93:21.0 100:99.0 103:125.0 104:26.0 108:7.0 110:32.0 116:155.0 140:82.0 141:70.0 142:96.0 149:37.0 153:32.0 154:8.0 156:6197.0 157:986.0 158:924.0 160:8.0 172:7.0 174:10.0 181:27.0 182:12.0 183:18.0 188:41.0 196:23.0 203:150.0 204:25.0 207:15.0 209:177.0 214:5.0 217:72.0 225:95.0 229:70.0 230:89.0 232:22.0 253:20.0 258:3.0 260:20.0 265:360.0 266:8.0 280:17.0 297:5.0 299:40…				382	817	281	381	3098	939	2184	2652	1049	694	376	369	810	822	1014	15927	800	595	3000	866
1684	743774	262	1684	85:4327.0 86:2186.0 87:3461.0 88:2118.0 89:32761.0 90:2625.0 91:1533.0 92:170.0 93:407.0 94:368.0 95:624.0 96:729.0 97:2507.0 98:1747.0 99:1982.0 100:6529.0 101:7703.0 102:2830.0 103:88682.0 104:8750.0 105:10214.0 106:883.0 107:193.0 108:349.0 109:388.0 110:1104.0 111:1111.0 112:417.0 113:2639.0 114:28715.0 115:5538.0 116:5143.0 117:46121.0 118:4935.0 119:5857.0 120:563.0 121:271.0 122:71.0 123:1…				462	104	229	136	1043	528	1428	815	762	366	331	232	144	64	175	606	281	142	455	162
1673	540033	217	1673	85:574.0 87:170.0 88:5.0 89:741.0 92:86.0 95:107.0 96:86.0 97:1417.0 98:79.0 99:841.0 101:4672.0 102:364.0 103:4626.0 104:481.0 105:338.0 106:10.0 109:151.0 110:200.0 111:535.0 112:104.0 113:401.0 114:112.0 115:1096.0 116:3061.0 117:3411.0 118:607.0 119:438.0 125:36.0 128:85.0 129:6528.0 130:698.0 131:2573.0 133:7145.0 134:174.0 135:1000.0 140:160.0 141:374.0 142:172.0 143:2551.0 144:304.0 145:33…				9616	13637	3630	5213	29435	13118	20746	21491	7306	5252	1364	1405	1839	876	2087	9783	1532	1388	16505	7045
1661	631457	174	1661	85:5066.0 86:90202.0 87:9563.0 88:12245.0 89:1089.0 90:312.0 93:5.0 95:178.0 96:159.0 97:1143.0 98:4199.0 99:4660.0 100:46278.0 101:7513.0 102:10440.0 103:2705.0 104:659.0 105:9.0 106:310.0 108:4.0 109:158.0 110:577.0 111:439.0 112:15199.0 113:4665.0 114:6934.0 115:4758.0 116:7847.0 117:7818.0 118:1746.0 119:419.0 120:50.0 122:56.0 123:104.0 124:1379.0 125:251.0 126:3955.0 127:382.0 128:4739.0 12…				1709	4647	723	1050	9006	3729	11231	9001	5602	5659	825	1899	2302	1795	3487	25830	10836	2613	3494	1843
1380	294677	103	1380	93:59.0 95:25.0 96:318.0 97:80.0 98:217.0 99:340.0 100:323.0 101:168.0 102:345.0 103:10406.0 104:924.0 105:513.0 108:71.0 111:27.0 112:20.0 113:109.0 114:90.0 115:88.0 116:157.0 117:361.0 121:28.0 126:293.0 127:141.0 129:131.0 130:526.0 131:367.0 134:45.0 140:81.0 141:51.0 142:275.0 143:134.0 144:1100.0 145:168.0 146:129.0 147:603.0 148:93.0 149:65.0 150:29.0 151:35.0 152:42.0 154:65.0 155:27.0 1…				525	490	536	460	585	489	751	758	594	470	447	373	2904	2232	11991	109167	2090	2900	22721	1635
1064	594945	117	1064	85:2612.0 86:2545.0 87:45733.0 88:44013.0 89:24434.0 90:2017.0 91:921.0 92:316.0 93:118.0 94:54.0 96:90.0 97:224.0 98:50.0 99:2686.0 100:561.0 101:102529.0 102:14514.0 103:177816.0 104:15569.0 105:12095.0 106:376.0 107:279.0 111:97.0 112:59.0 113:42.0 114:436.0 115:8036.0 116:197720.0 117:393165.0 118:47689.0 119:23184.0 120:1128.0 121:155.0 127:44.0 129:270.0 130:264.0 131:5599.0 132:1056.0 133:…				1344	5092	9212	2636	2288	15057	17468	1770	9851	3345	8298	8611	8276	7997	8485	22056	3801	5555	16759	5697
892	478262	155	892	88:22.0 91:174.0 106:42.0 121:190.0 123:202.0 124:35.0 125:104.0 137:66.0 138:70.0 139:149.0 153:176.0 155:4152.0 156:191.0 157:122.0 171:1500.0 172:118.0 173:23.0 175:19.0 181:32.0 197:80.0 199:33.0 227:179.0 397:19.0 430:27.0 474:19.0 492:19.0				234	584	556	1312	1946	639	466	405	584	295	811	1052	943	1348	466	629	532	811	341	2799
657	227730	173	657	87:417.0 88:1864.0 89:109.0 99:135.0 100:41.0 101:551.0 103:1932.0 105:276.0 111:31.0 113:33.0 115:442.0 116:875.0 117:3523.0 129:942.0 131:2798.0 132:1334.0 133:3612.0 136:163.0 143:5278.0 144:752.0 145:830.0 147:27963.0 148:4490.0 149:3045.0 150:198.0 154:19.0 158:607.0 161:678.0 163:17.0 173:2865.0 174:305.0 177:2192.0 178:399.0 201:8.0 203:14.0 205:915.0 207:67.0 223:25.0 231:19.0 236:20.0 27…				411	1355	889	5890	935	1601	849	958	2189	584	1182	1658	605	7161	4103	534	595	2743	413	4760
592	514932	142	592	85:277.0 86:159.0 87:88.0 89:124.0 92:69.0 95:29.0 96:75.0 98:149.0 99:580.0 100:416.0 101:145.0 102:96.0 103:188.0 104:36.0 107:34.0 111:30.0 112:39.0 113:124.0 114:49.0 116:119.0 117:406.0 118:68.0 119:68.0 122:7.0 125:49.0 126:138.0 127:201.0 128:95.0 130:149.0 131:263.0 132:46.0 133:325.0 140:67.0 141:61.0 142:7152.0 143:1057.0 144:313.0 145:88.0 147:2124.0 148:465.0 150:52.0 152:42.0 153:41.…				544	469	551	490	2485	2807	3908	1852	1985	876	474	556	4985	1249	8145	74945	4297	8262	71119	4316
490	336870	157	490	85:2262.0 86:2138.0 87:620.0 88:186.0 89:252.0 90:218.0 91:299.0 93:109.0 94:45.0 96:100.0 97:442.0 98:168.0 100:3279.0 101:348.0 102:269.0 103:54.0 104:438.0 108:68.0 110:265.0 112:93.0 113:757.0 114:373.0 115:471.0 118:175.0 120:1984.0 121:189.0 122:104.0 125:69.0 126:172.0 129:115.0 134:1216.0 143:322.0 156:41.0 157:19543.0 158:2084.0 159:638.0 161:256.0 170:462.0 175:47.0 184:891.0 185:77.0 1…				16055	18646	19831	21095	17073	16120	17622	20470	16372	16866	18904	15001	19623	14631	15325	37382	22905	17879	13804	21320
479	472741	98	479	86:144.0 87:849.0 88:1160.0 95:25.0 96:99.0 97:138.0 98:29641.0 99:1081.0 100:626.0 101:3447.0 102:3036.0 103:8156.0 104:819.0 105:528.0 109:20.0 114:95.0 115:627.0 116:4225.0 117:7339.0 118:911.0 124:47.0 125:79.0 126:237.0 128:648.0 129:75.0 130:589.0 131:524.0 132:108.0 133:591.0 138:18.0 139:28.0 142:61.0 143:456.0 144:241.0 145:308.0 146:59.0 156:264.0 158:43.0 161:856.0 162:127.0 170:435.0 …				926	1475	962	912	3169	1645	8510	4160	1298	1133	909	715	1853	2203	2537	5597	3195	2601	12400	2592
462	341008	259	462	85:367.0 86:221.0 87:648.0 88:316.0 91:91.0 93:212.0 96:45.0 97:58.0 100:2171.0 101:616.0 102:524.0 103:211.0 104:216.0 111:117.0 113:83.0 115:374.0 117:2314.0 119:250.0 120:599.0 121:1913.0 122:125.0 123:73.0 124:29.0 127:788.0 131:2048.0 133:1103.0 137:183.0 138:30.0 139:27.0 144:3295.0 145:263.0 146:160.0 147:20266.0 148:3207.0 149:1369.0 150:146.0 151:2028.0 152:196.0 153:87.0 158:36.0 163:59…				821	859	761	734	941	769	849	1128	681	957	775	610	750	694	769	1579	585	524	700	800
458	738853	113	458	85:649.0 86:521.0 87:68.0 88:122.0 89:196.0 93:107.0 94:186.0 95:668.0 96:502.0 98:503.0 99:1371.0 100:1073.0 101:366.0 102:140.0 104:68.0 106:148.0 108:92.0 109:99.0 111:171.0 112:228.0 113:8431.0 114:705.0 115:520.0 116:81.0 117:264.0 118:73.0 120:57.0 123:275.0 124:618.0 125:330.0 126:98.0 127:338.0 128:147.0 131:448.0 133:214.0 138:97.0 139:111.0 140:148.0 142:297.0 147:3420.0 148:542.0 150:5…				712	3350	747	792	2937	2072	933	1063	1328	1179	797	484	2611	1996	25191	51900	11680	14093	39118	20224
453	280176	86	453	85:2866.0 86:48433.0 87:4176.0 89:655.0 91:1047.0 92:155.0 95:67.0 96:510.0 97:153.0 98:109.0 99:175.0 101:162.0 102:486.0 103:1914.0 104:760.0 105:393.0 106:217.0 114:153.0 116:224.0 118:384.0 121:58.0 126:283.0 128:481.0 129:854.0 130:913.0 131:625.0 132:367.0 142:316.0 144:105.0 146:2081.0 151:48.0 152:30.0 153:64.0 158:64.0 159:53.0 160:86.0 161:68.0 165:900.0 166:125.0 170:1061.0 171:585.0 1…				8756	6055	3134	2598	9365	7111	23719	10329	6477	5430	1343	1597	4433	1544	4463	19050	811	1687	23658	2839
443	222093	131	443	86:1425.0 87:2961.0 88:5770.0 89:2441.0 90:1430.0 91:4511.0 92:1213.0 93:421.0 94:143.0 95:226.0 96:1286.0 97:3966.0 98:3381.0 99:2596.0 100:9641.0 101:5658.0 102:1755.0 104:2561.0 105:449.0 106:1511.0 107:4742.0 108:20682.0 109:1475.0 110:117572.0 111:4368.0 112:315.0 113:590.0 114:732.0 115:72654.0 116:9082.0 117:4201.0 118:7185.0 119:1302.0 120:891.0 121:1057.0 122:123.0 124:139.0 126:1739.0 1…				17607	20684	29620	27998	19105	24734	13214	15671	20756	19982	29780	22706	25796	27892	28439	18934	24546	22021	14955	28538
307	637461	174	307	85:52.0 86:1766.0 87:97.0 88:206.0 94:40.0 98:68.0 100:844.0 101:41.0 102:338.0 103:144.0 114:32.0 116:93.0 117:70.0 129:26.0 130:458.0 131:200.0 132:25.0 141:21.0 142:13.0 143:27.0 144:55.0 146:218.0 149:72.0 156:1031.0 157:77.0 160:54.0 164:17.0 168:223.0 170:30.0 172:89.0 173:56.0 174:5443.0 175:795.0 176:285.0 177:28.0 184:40.0 186:47.0 198:14.0 200:927.0 201:6.0 207:28.0 216:29.0 217:16.0 23…				69309	93047	14338	16914	66457	68484	45474	55279	111719	122748	14426	42311	16879	1587	7101	26647	1650	19809	28480	3311
137	246162	204	137	85:280.0 86:863.0 87:415.0 88:205.0 90:120.0 100:239.0 101:103.0 102:415.0 103:1190.0 105:99.0 106:155.0 107:58.0 111:67.0 115:161.0 117:977.0 118:268.0 131:1230.0 132:256.0 133:749.0 136:65.0 143:24.0 147:26816.0 148:4288.0 149:1504.0 150:101.0 155:33.0 160:86.0 175:26.0 180:26.0 184:362.0 188:78.0 190:187.0 191:61.0 194:26.0 195:32.0 200:35.0 202:28.0 204:4031.0 205:466.0 206:177.0 219:180.0 22…				3541	2553	2955	3101	3446	3087	3266	3043	3091	3513	2919	2667	2570	2957	3081	911	2965	2834	4632	3095
134	974612	144	134	85:237.0 86:225.0 87:113.0 88:41.0 89:284.0 90:393.0 91:763.0 93:164.0 94:84.0 95:422.0 96:237.0 97:485.0 98:119.0 99:130.0 100:663.0 101:162.0 102:103.0 109:156.0 110:90.0 113:9.0 114:89.0 115:1137.0 116:5754.0 117:448.0 118:166.0 119:94.0 123:111.0 124:65.0 125:23.0 126:73.0 127:120.0 128:4434.0 129:482.0 130:423.0 131:12233.0 132:1190.0 133:272.0 134:106.0 136:146.0 137:50.0 138:74.0 139:25.0 …				459	816	338	472	3239	702	3372	153	854	1059	590	981	10900	2752	13686	17022	8899	12248	21371	10324
128	272380	104	128	85:2784.0 86:8603.0 87:3486.0 88:5479.0 89:57060.0 90:4427.0 91:2258.0 92:85.0 98:577.0 99:10058.0 100:12583.0 101:5000.0 102:4265.0 103:6291.0 104:33439.0 105:3584.0 106:1279.0 109:28.0 111:298.0 112:79.0 113:2065.0 114:953.0 115:4005.0 116:3527.0 117:2597.0 118:944.0 119:35055.0 120:2976.0 121:1278.0 122:22.0 127:421.0 129:486.0 130:3913.0 131:6494.0 132:5985.0 133:10381.0 134:2658.0 135:526.0 …				555	7685	475	480	12321	5210	10359	1345	1314	1013	452	789	601	524	106	23487	681	481	651	496
91	221732	100	91	86:379.0 87:581.0 89:1002.0 90:211.0 99:101.0 100:5992.0 101:1275.0 103:802.0 104:929.0 105:199.0 106:77.0 116:205.0 119:491.0 120:111.0 132:300.0 146:35.0 147:10413.0 148:1705.0 149:820.0 150:49.0 166:86.0 171:61.0 182:15.0 190:2322.0 240:45.0 259:417.0 260:71.0 261:56.0 385:22.0 436:12.0				2152	1911	843	2058	4944	1283	4636	1732	3083	1560	2416	1874	3104	1084	1278	28451	2764	1760	1791	397
54	773271	211	54	85:140.0 87:92.0 89:160.0 90:47.0 91:84.0 92:62.0 93:44.0 95:89.0 96:65.0 97:51.0 98:85.0 99:148.0 101:318.0 102:96.0 103:554.0 104:97.0 105:197.0 106:55.0 107:141.0 109:613.0 110:53.0 111:178.0 112:36.0 113:329.0 114:68.0 115:233.0 116:114.0 117:88.0 119:216.0 120:38.0 121:121.0 122:27.0 123:82.0 124:15.0 125:104.0 126:73.0 128:197.0 129:1920.0 130:179.0 131:605.0 132:90.0 133:2496.0 134:318.0 1…				883	1565	328	393	5144	2379	2647	1979	2354	1655	329	1178	346	407	384	1449	394	468	510	273
47	354110	85	47	85:9968.0 86:467.0 91:114.0 92:55.0 93:74.0 95:125.0 96:164.0 97:397.0 98:342.0 99:3775.0 100:402.0 101:33.0 106:65.0 111:243.0 112:411.0 113:1171.0 114:139.0 116:33.0 119:31.0 125:44.0 126:478.0 127:6349.0 131:292.0 132:81.0 134:100.0 136:25.0 140:178.0 141:96.0 149:147.0 153:47.0 154:73.0 155:396.0 156:50.0 169:123.0 170:26.0 181:40.0 182:21.0 186:15.0 193:40.0 195:35.0 196:19.0 205:39.0 208:28…				3540	1590	841	634	4308	1554	4681	3764	3435	4076	568	2515	725	680	597	4322	788	729	2418	732
39	397287	97	39	85:1369.0 86:60.0 87:1902.0 88:75.0 89:239.0 90:86.0 91:228.0 92:122.0 93:30.0 94:25.0 95:625.0 96:508.0 97:14829.0 98:1197.0 99:564.0 101:33.0 102:64.0 104:34.0 109:2794.0 110:604.0 111:2648.0 112:266.0 113:732.0 114:679.0 115:10456.0 116:522.0 127:6875.0 128:2127.0 129:3349.0 130:179.0 131:262.0 132:21.0 138:14.0 139:14.0 141:74.0 143:23.0 144:88.0 145:8316.0 146:729.0 149:45.0 153:22.0 157:68.…				876	403	588	547	732	892	2604	1166	914	748	491	577	503	408	559	1351	564	517	1089	575
