# Supplementary material for: The metabolic footprint of Clostridia and Erysipelotrichia reveals their role in depleting sugar alcohols in the cecum
Source: Microbiome. 2021 Aug 19;9:174. doi: 10.1186/s40168-021-01123-9 (PMC8375055; doi:10.1186/s40168-021-01123-9)
Supplement: Supplementary file 3 — Additional file 2. [file 40168_2021_1123_MOESM3_ESM.csv]

	Metabolite	Strep.mean	Mock.mean	Fold_Change	padj
8	1,5-anhydroglucitol	11699.625	1546.583	7.56482193325544	4.88669926647479e-05
497	erythritol	21997.12	664.00	33.1281927710843	2.8954311869731e-09
505	galactinol	434435.750	3750.167	115.844374397194	0.0141971082124908
506	galactonic acid	19531.0000	963.6667	20.2673808278319	0.00794365046358583
518	glyceric acid	11815.12	35179.83	0.335849263626345	0.0254725684466721
549	lactobionic acid	9494.5000	311.6667	30.4636331054938	0.000125398654198485
558	lyxitol	49792.000	4968.667	10.0211988446801	0.000997113456571521
573	myo-inositol	136575.375	3715.667	36.7566240462345	0.00571283303821625
604	pentitol	7158.125	474.500	15.0856164383562	4.16060048763981e-06
624	ribonic acid	39540.1250	987.4167	40.0440108011137	1.66021627243362e-06
626	saccharic acid	17418.5	350.5	49.6961483594865	5.87117420758849e-05
631	sorbitol	106775.1	2430.0	43.9403703703704	7.75800949889648e-06
640	threitol	5630.7500	445.4167	12.6415331980144	1.79236938995773e-06
641	threonic acid	5692.7500	557.0833	10.2188487789887	0.000961747753618956
664	xylitol	42092.625	1444.417	29.1416017673567	3.09578511002216e-07
665	xylonic acid	5014.5000	536.4167	9.34814296422912	0.00293538071539371
