# Supplementary material for: The metabolic footprint of Clostridia and Erysipelotrichia reveals their role in depleting sugar alcohols in the cecum
Source: Microbiome. 2021 Aug 19;9:174. doi: 10.1186/s40168-021-01123-9 (PMC8375055; doi:10.1186/s40168-021-01123-9)
Supplement: Supplementary file 6 — Additional file 5. [file 40168_2021_1123_MOESM6_ESM.csv]

							file id	160205alvsa12_1	160205alvsa22_1	160204alvsa03_1	160205alvsa07_1	160204alvsa09_2	160204alvsa23_2	160204alvsa25_1	160205alvsa04_2	160203alvsa40_1	160205alvsa19_1	160204alvsa12_1	160203alvsa39_2	160205alvsa15_1	160204alvsa22_2	160204alvsa10_1	160205alvsa20_1	160203alvsa27_2
							mx class	254829	254829	254829	254829	254820	254820	254820	254820	254820	254820	254820	254820	254839	254839	254839	254839	254839
							mx sample	254830	254831	254832	254833	254821	254822	254823	254824	254825	254826	254827	254828	254840	254841	254842	254843	254844
							label	275-1_073	275-2_074	275-3_075	275-4_076	304-1_065	304-2_066	304-3_067	304-4_068	274-1_069	274-2_070	274-3_071	274-4_072	277-1_081	277-2_082	277-3_083	277-4_084	277-5_085
							comment	275-1	275-2	275-3	275-4	304-1	304-2	304-3	304-4	274-1	274-2	274-3	274-4	277-1	277-2	277-3	277-4	277-5
							species	mouse	mouse	mouse	mouse	mouse	mouse	mouse	mouse	mouse	mouse	mouse	mouse	mouse	mouse	mouse	mouse	mouse
							organ	cecal contents	cecal contents	cecal contents	cecal contents	cecal contents	cecal contents	cecal contents	cecal contents	cecal contents	cecal contents	cecal contents	cecal contents	cecal contents	cecal contents	cecal contents	cecal contents	cecal contents
							treatment	Germ-free + C57 microbiota				Germ-free mice untreated control				Germ-free mice untreated control				Germ-free mice + 17-Clostridia
BinBase name	ret.index	quant mz	BB id	mass spec	KEGG	PubChem	InChI Key
xylulose NIST	553450	173	31632	85:1861.0 86:702.0 87:1148.0 88:324.0 89:10095.0 90:1041.0 91:452.0 94:60.0 95:96.0 96:155.0 97:114.0 98:195.0 99:528.0 100:1225.0 101:2618.0 102:774.0 103:9082.0 104:930.0 106:381.0 108:16.0 109:127.0 110:14.0 111:327.0 112:10.0 113:567.0 114:3170.0 115:1092.0 116:1102.0 117:15978.0 118:1867.0 119:1700.0 120:3.0 125:55.0 126:826.0 128:264.0 129:1798.0 130:91.0 131:1527.0 132:491.0 133:5046.0 134…	C00312	439205	LQXVFWRQNMEDEE-PYHARJCCSA-N	751	702	279	1237	4366	5804	6903	8566	3207	8943	8013	1530	1455	1597	2329	1174	543
xylose	543267	103	169	86:77.0 87:118.0 89:838.0 90:80.0 91:46.0 94:19.0 96:63.0 98:48.0 99:37.0 100:186.0 101:192.0 102:469.0 103:7719.0 104:659.0 105:379.0 106:26.0 112:23.0 114:254.0 115:75.0 117:652.0 118:60.0 119:80.0 120:23.0 121:17.0 124:30.0 127:70.0 128:49.0 129:515.0 130:102.0 131:344.0 133:894.0 134:104.0 135:66.0 137:49.0 142:48.0 143:43.0 144:51.0 145:65.0 147:2699.0 148:283.0 149:250.0 151:31.0 155:21.0 1…	C00181	135191	SRBFZHDQGSBBOR-IOVATXLUSA-N	10976	11694	1061	6052	48887	78521	98586	189025	47592	96751	74866	21214	20890	11262	20705	9590	4695
xylonolactone NIST	535176	217	1808	86:6.0 88:17.0 89:5.0 101:53.0 103:590.0 104:3.0 107:94.0 109:11.0 115:14.0 117:33.0 119:41.0 129:448.0 131:202.0 132:16.0 133:173.0 134:3.0 135:35.0 141:31.0 142:3.0 143:208.0 144:4.0 145:90.0 147:1035.0 148:163.0 149:112.0 159:13.0 169:60.0 177:13.0 183:7.0 184:36.0 185:1.0 189:245.0 190:54.0 191:253.0 194:11.0 199:18.0 207:671.0 208:114.0 209:52.0 215:200.0 217:4500.0 218:698.0 219:375.0 220:2…	C02266	439692	XXBSUZSONOQQGK-FLRLBIABSA-N	500	465	2382	521	1523	1806	2034	1437	525	649	618	283	1494	545	4371	634	587
xylonic acid	589278	333	3470	85:12.0 86:132.0 87:283.0 88:40.0 89:385.0 90:10.0 91:255.0 96:912.0 97:35.0 98:139.0 100:294.0 101:56.0 102:461.0 103:5264.0 104:405.0 105:101.0 107:132.0 108:89.0 113:617.0 114:30.0 116:195.0 117:279.0 118:58.0 120:212.0 123:262.0 124:390.0 126:43.0 127:52.0 128:2.0 129:1391.0 130:484.0 131:451.0 133:860.0 134:67.0 141:97.0 142:150.0 143:807.0 144:742.0 145:116.0 146:875.0 147:4046.0 148:465.0 …	C00502	6602431	QXKAIJAYHKCRRA-FLRLBIABSA-N	372	722	631	1151	4097	5358	3436	5548	1559	4067	4131	1359	935	821	1438	889	566
xylitol	567437	217	5857	85:22.0 87:53.0 88:95.0 89:312.0 94:15.0 99:38.0 101:376.0 103:3875.0 104:345.0 105:78.0 107:25.0 108:24.0 110:68.0 113:18.0 115:63.0 116:117.0 117:1418.0 118:103.0 119:73.0 129:1604.0 130:163.0 131:367.0 132:26.0 133:712.0 135:29.0 142:33.0 143:88.0 147:3295.0 148:560.0 149:319.0 155:12.0 157:214.0 159:20.0 163:58.0 169:22.0 171:40.0 175:99.0 182:58.0 189:476.0 190:74.0 191:333.0 192:19.0 193:15…	C00379	6912	HEBKCHPVOIAQTA-NGQZWQHPSA-N	1358	1835	767	2430	31660	44222	47696	61046	9782	35388	21575	7471	1713	2206	4397	1709	1181
xanthosine	926133	325	104466	85:67.0 86:155.0 87:150.0 88:146.0 89:671.0 93:64.0 95:58.0 97:44.0 98:90.0 99:197.0 100:550.0 101:133.0 103:3879.0 105:225.0 110:78.0 111:54.0 112:11.0 113:368.0 115:260.0 116:324.0 117:679.0 119:186.0 122:27.0 123:48.0 125:93.0 127:190.0 129:1315.0 131:290.0 133:738.0 134:188.0 135:75.0 141:43.0 142:136.0 143:165.0 144:243.0 145:138.0 146:15.0 147:4210.0 148:264.0 149:485.0 153:108.0 154:74.0 1…	C01762	64959	UBORTCNDUKBEOP-UUOKFMHZSA-N	178	179	214	260	1172	700	1062	1487	375	416	640	271	245	302	283	197	158
xanthine	701688	353	1669	85:2517.0 86:3710.0 87:2079.0 88:382.0 89:398.0 90:80.0 91:121.0 92:294.0 93:389.0 94:217.0 95:887.0 96:502.0 97:447.0 98:2556.0 99:3280.0 100:20394.0 101:2912.0 102:1806.0 103:2337.0 104:350.0 105:1446.0 106:113.0 107:15.0 108:151.0 109:225.0 110:796.0 111:2460.0 112:928.0 113:1375.0 114:1007.0 115:2460.0 116:1524.0 117:4430.0 118:716.0 119:955.0 120:203.0 121:149.0 122:214.0 123:385.0 124:753.0…	C00385	1188	LRFVTYWOQMYALW-UHFFFAOYSA-N	349	288	222	241	15592	14166	21116	24470	4078	6106	7700	1242	196	269	294	194	231
vanillic acid	597845	297	16595	85:131.0 89:849.0 90:76.0 91:619.0 92:175.0 93:132.0 95:115.0 98:479.0 99:51.0 102:88.0 103:1501.0 104:166.0 105:538.0 106:42.0 107:324.0 109:223.0 110:100.0 111:1.0 112:7.0 113:5.0 117:953.0 119:173.0 120:75.0 121:296.0 122:117.0 123:121.0 125:7.0 126:1381.0 127:5.0 129:256.0 131:24.0 133:502.0 135:374.0 137:601.0 138:84.0 139:31.0 141:299.0 143:39.0 147:1397.0 148:616.0 149:333.0 150:109.0 151:…	C06672	8468	WKOLLVMJNQIZCI-UHFFFAOYSA-N	487	480	548	860	1458	2405	1792	4324	279	1858	2402	401	1328	1723	5071	1431	345
valine	313502	144	3	85:2124.0 86:7630.0 87:1944.0 88:1239.0 89:198.0 90:140.0 92:81.0 94:103.0 95:66.0 96:941.0 97:782.0 98:2720.0 99:1558.0 100:41058.0 101:6555.0 102:3952.0 103:6374.0 104:899.0 105:633.0 110:1390.0 111:263.0 112:2218.0 113:1055.0 114:6510.0 115:2943.0 116:1153.0 117:4102.0 118:1273.0 119:1387.0 120:34.0 121:95.0 122:89.0 123:66.0 124:112.0 125:82.0 126:230.0 128:5308.0 129:3668.0 130:4722.0 131:52…	C00183	6287	KZSNJWFQEVHDMF-BYPYZUCNSA-N	55172	58204	23908	59273	110335	134822	212305	187384	43997	203802	79151	31445	52183	48663	83087	79849	22197
urocanic acid	699866	267	111728	85:313.0 87:525.0 90:48.0 92:857.0 93:650.0 94:562.0 95:402.0 96:119.0 97:238.0 98:447.0 106:164.0 108:254.0 109:139.0 110:97.0 111:112.0 113:178.0 119:213.0 120:676.0 121:825.0 122:133.0 123:123.0 124:368.0 125:41.0 127:62.0 129:459.0 131:896.0 133:526.0 134:199.0 135:1310.0 136:386.0 137:142.0 138:82.0 139:312.0 140:105.0 141:105.0 143:164.0 147:7340.0 148:1404.0 149:595.0 150:333.0 151:918.0 1…				249	288	235	320	719	908	981	1055	277	722	808	354	309	255	324	233	236
uridine	861508	217	14815	85:38.0 86:16.0 87:11.0 88:11.0 89:85.0 91:9.0 92:3.0 93:5.0 94:11.0 95:26.0 97:5.0 99:146.0 100:46.0 101:72.0 103:551.0 104:39.0 105:323.0 107:5.0 109:17.0 110:8.0 111:3.0 112:3.0 113:55.0 114:1.0 115:80.0 116:27.0 117:70.0 118:2.0 119:12.0 121:6.0 122:6.0 125:1.0 127:42.0 129:189.0 130:39.0 131:87.0 132:7.0 133:129.0 134:30.0 135:16.0 136:2.0 137:1.0 138:2.0 140:13.0 141:13.0 142:8.0 143:122.0 …	C00299	6029	DRTQHJPVMGBUCF-XVFCMESISA-N	1462	975	785	2356	9018	18765	21116	25022	4766	11555	7332	1614	2562	3566	3063	1196	932
uric acid	730691	441	23	85:3006.0 86:5154.0 87:3017.0 88:706.0 89:685.0 91:208.0 92:147.0 93:161.0 94:85.0 95:336.0 96:306.0 97:450.0 98:2631.0 99:3540.0 100:32370.0 101:4842.0 102:2564.0 103:7632.0 104:909.0 105:1432.0 106:210.0 107:202.0 108:137.0 109:288.0 110:648.0 111:2136.0 112:611.0 113:1768.0 114:1646.0 115:2846.0 116:1906.0 117:4732.0 118:851.0 119:1234.0 120:212.0 121:150.0 122:111.0 123:193.0 124:531.0 125:10…	C00366	1175	LEHOTFFKMJEONL-UHFFFAOYSA-N	450	267	177	266	5480	6016	5424	5081	1456	4267	4061	1046	274	251	340	172	173
urea	326574	189	3256	85:859.0 86:1343.0 87:2349.0 88:432.0 90:43.0 91:99.0 92:36.0 98:133.0 99:5452.0 100:6216.0 101:1289.0 102:803.0 103:149.0 107:195.0 110:309.0 111:554.0 113:326.0 114:765.0 115:629.0 116:182.0 117:375.0 118:388.0 126:44.0 127:542.0 129:155.0 130:2178.0 131:1631.0 132:1249.0 133:328.0 134:319.0 136:55.0 137:40.0 138:7.0 139:106.0 140:86.0 141:220.0 143:208.0 144:172.0 146:1945.0 147:24448.0 148:42…	C00086	1176	XSQUKJJJFZCRTK-UHFFFAOYSA-N	11140	12160	3045	12037	399260	329629	646109	548009	177556	754714	303599	165101	154551	140983	257599	81311	66276
uracil	385735	241	1664	85:23877.0 86:6864.0 87:3486.0 88:1560.0 89:1505.0 91:506.0 92:1505.0 94:764.0 95:4144.0 96:5848.0 97:5576.0 98:15495.0 99:393975.0 100:73814.0 101:20186.0 102:4727.0 103:6833.0 104:172.0 105:13750.0 106:1345.0 107:925.0 108:1437.0 109:10645.0 110:283.0 111:5609.0 112:2648.0 113:93747.0 114:5531.0 115:7598.0 116:2368.0 117:12999.0 118:2279.0 119:775.0 120:2223.0 122:686.0 123:297.0 124:2309.0 125…	C00106	1174	ISAKRJDGNUQOIC-UHFFFAOYSA-N	2258	1309	1475	2480	2689	4026	3749	5942	568	3426	2841	504	351	462	785	399	466
UDP-N-acetylglucosamine	625003	226	62293	85:4594.0 86:2434.0 87:5676.0 88:2426.0 89:22785.0 90:2257.0 91:1405.0 92:340.0 94:1847.0 96:6574.0 97:93.0 99:8137.0 100:9605.0 101:16140.0 102:6431.0 103:46004.0 104:4259.0 105:3285.0 106:541.0 108:3269.0 109:1371.0 110:1904.0 111:2899.0 112:2358.0 113:15201.0 114:6085.0 115:11835.0 116:17008.0 117:69042.0 118:8172.0 119:7805.0 120:768.0 121:286.0 122:1242.0 123:330.0 124:1545.0 125:766.0 126:1…	C00043	445675	LFTYTUAZOPRMMI-CFRASDGPSA-N	676	591	331	731	1506	1925	1640	2153	924	2311	1974	783	710	499	1217	521	232
UDP-glucuronic acid	585473	217	21705	85:836.0 86:140.0 89:1123.0 90:104.0 91:79.0 93:59.0 95:150.0 97:257.0 98:49.0 99:769.0 100:56.0 101:10488.0 102:871.0 103:3819.0 104:238.0 105:458.0 107:72.0 108:6.0 109:366.0 111:1096.0 112:28.0 113:631.0 114:58.0 115:828.0 116:9417.0 117:6717.0 118:797.0 119:682.0 120:43.0 121:42.0 122:1.0 123:812.0 124:139.0 125:97.0 126:23.0 127:433.0 129:8544.0 130:854.0 131:1568.0 132:223.0 133:3913.0 134:…	C00167	17473	HDYANYHVCAPMJV-LXQIFKJMSA-N	505	714	440	1005	11617	10845	12544	20571	3487	10226	13327	951	4945	3286	348	3225	982
tyrosine	673283	218	68070	87:23595.0 89:111414.0 90:117260.0 91:238597.0 92:54999.0 93:2199.0 95:10000.0 100:2598751.0 101:503980.0 102:148323.0 103:115009.0 104:78812.0 105:125448.0 106:27217.0 107:41239.0 108:6474.0 109:14431.0 115:57546.0 116:26967.0 117:90374.0 118:106573.0 119:110128.0 120:21721.0 121:42196.0 122:7926.0 123:12673.0 124:1318.0 130:102981.0 131:228934.0 132:272951.0 133:492019.0 134:111375.0 135:150104…	C00082	6057	OUYCCCASQSFEME-QMMMGPOBSA-N	27479	10549	4604	34446	71543	72432	115544	94560	12746	107023	33246	8499	32884	23524	67730	31117	7579
tyramine	664737	174	17381	85:11423.0 86:497290.0 87:41826.0 88:17095.0 89:17977.0 90:14664.0 91:27350.0 92:2331.0 93:2206.0 94:330.0 95:3925.0 96:515.0 97:1154.0 98:878.0 99:5395.0 100:205535.0 101:29626.0 102:26271.0 103:11920.0 104:5738.0 105:13899.0 106:1612.0 107:5101.0 108:518.0 109:2410.0 110:608.0 111:694.0 112:272.0 113:5828.0 114:4885.0 115:9457.0 116:18813.0 117:32728.0 118:5975.0 119:8565.0 120:1487.0 121:7764.…	C00483	5610	DZGWFCGJZKJUFP-UHFFFAOYSA-N	46232	18429	5856	30435	46324	45305	85579	110695	3362	18351	7164	2954	60866	24325	39243	28908	5972
tryptophan	780482	202	14	86:650.0 87:425.0 89:261.0 100:3562.0 101:1584.0 102:1611.0 103:773.0 104:190.0 113:59.0 114:89.0 115:489.0 118:184.0 119:183.0 127:218.0 130:2243.0 131:264.0 132:923.0 133:652.0 144:250.0 145:420.0 146:217.0 147:2097.0 148:245.0 149:212.0 154:44.0 156:266.0 157:161.0 158:212.0 159:339.0 160:439.0 161:112.0 162:7.0 170:343.0 171:149.0 172:244.0 173:187.0 174:182.0 175:114.0 177:48.0 182:53.0 183:…	C00078	6305	QIVBCDIJIAJPQS-VIFPVBQESA-N	23319	13281	5961	31436	31492	36546	51022	53233	4098	61596	22979	4437	19399	9415	34490	27864	7234
trehalose	948197	191	111823	85:94.0 98:34.0 99:34.0 103:3530.0 104:205.0 109:159.0 111:125.0 113:165.0 116:172.0 117:768.0 118:42.0 119:60.0 120:25.0 129:2648.0 130:212.0 131:480.0 132:80.0 133:615.0 135:78.0 139:73.0 140:35.0 147:3851.0 148:529.0 149:300.0 150:65.0 151:32.0 154:24.0 155:298.0 157:181.0 169:1745.0 170:122.0 171:166.0 173:76.0 174:14.0 177:56.0 181:35.0 189:344.0 190:84.0 191:3330.0 192:394.0 193:183.0 199:3…				4047	3058	2345	5319	5449	4079	182686	2575	4158	23548	12671	4148	5938	6661	8575	5403	2934
trans-4-hydroxyproline	484934	140	97	86:372.0 89:284.0 90:59.0 91:69.0 92:49.0 93:31.0 94:113.0 98:417.0 99:325.0 100:732.0 101:893.0 102:221.0 103:507.0 104:90.0 105:127.0 108:76.0 113:184.0 115:459.0 116:227.0 117:406.0 118:167.0 119:229.0 121:37.0 122:66.0 124:225.0 129:565.0 131:516.0 132:187.0 133:938.0 135:153.0 137:32.0 138:53.0 140:11400.0 141:1426.0 142:1450.0 143:252.0 144:87.0 145:79.0 147:2770.0 148:205.0 149:527.0 150:1…	C01157	5810	PMMYEEVYMWASQN-DMTCNVIQSA-N	15291	12293	4460	21830	39773	43500	58252	46200	7644	16234	17749	3606	34908	47325	46439	5086	2409
tocopherol gamma-	1026121	223	4545	85:7.0 86:92.0 88:26.0 91:52.0 94:33.0 95:97.0 97:79.0 99:8.0 104:48.0 105:82.0 107:5.0 109:87.0 111:9.0 112:41.0 119:199.0 120:6.0 121:33.0 123:9.0 124:39.0 125:5.0 128:3.0 134:117.0 135:2.0 137:39.0 139:30.0 140:62.0 142:25.0 145:87.0 147:25.0 148:47.0 149:122.0 151:89.0 152:36.0 156:203.0 157:48.0 161:33.0 163:63.0 164:25.0 165:36.0 166:24.0 167:21.0 171:4.0 172:8.0 173:43.0 174:147.0 175:27.0…	C02483	92729	QUEDXNHFTDJVIY-DQCZWYHMSA-N	4322	2733	2134	5132	2052	3764	1041	4933	1116	1308	2822	1048	4400	6216	10099	4837	2100
tocopherol beta NIST	1022815	223	42194	85:68.0 93:9.0 95:72.0 97:57.0 101:38.0 107:36.0 111:19.0 123:55.0 127:63.0 129:202.0 130:38.0 136:55.0 142:24.0 143:39.0 145:98.0 152:6.0 153:2.0 155:35.0 159:62.0 164:8.0 165:77.0 166:38.0 167:38.0 175:69.0 176:70.0 177:140.0 179:134.0 180:79.0 181:32.0 183:18.0 186:9.0 188:18.0 189:66.0 192:33.0 193:427.0 194:381.0 195:216.0 196:45.0 198:15.0 203:20.0 204:10.0 205:59.0 206:20.0 207:797.0 208:3…	C14152	8989	WGVKWNUPNGFDFJ-CBIUGAAKSA-N	951	825	785	945	742	612	416	439	345	802	796	450	410	1068	1894	603	720
tocopherol alpha-	1066526	237	72408	90:27.0 92:61.0 94:13.0 95:202.0 97:63.0 98:7.0 100:8.0 102:11.0 105:100.0 106:8.0 107:81.0 109:83.0 110:13.0 115:126.0 116:36.0 117:56.0 119:239.0 121:60.0 123:23.0 124:17.0 129:110.0 130:20.0 131:100.0 133:28.0 134:20.0 135:16.0 136:70.0 137:19.0 138:6.0 140:7.0 143:39.0 144:13.0 145:77.0 149:98.0 150:21.0 151:15.0 157:16.0 161:50.0 162:24.0 163:79.0 164:58.0 166:25.0 170:8.0 173:39.0 177:10.0 …	C00376	638015	NCYCYZXNIZJOKI-OVSJKPMPSA-N	6139	4561	5387	8337	4287	10009	3426	2993	610	3159	4499	2200	5601	11445	16279	6883	3620
thymine	420133	255	1692	85:666.0 86:403.0 87:19.0 88:154.0 89:59.0 93:39.0 95:146.0 96:167.0 97:1054.0 98:449.0 99:544.0 100:1474.0 101:116.0 102:23.0 105:17.0 106:562.0 107:491.0 108:82.0 109:39.0 110:831.0 111:563.0 112:311.0 113:8547.0 114:897.0 115:368.0 117:358.0 118:32.0 119:29.0 120:1384.0 121:49.0 123:97.0 124:39.0 125:126.0 126:53.0 127:157.0 129:12.0 130:638.0 131:1043.0 132:150.0 133:491.0 134:105.0 136:32.0 …	C00178	1135	RWQNBRDOKXIBIV-UHFFFAOYSA-N	3897	2853	2738	5104	6573	4318	4966	6551	4204	2653	2025	1046	1941	672	1086	243	640
thymidine	349402	170	87703	85:2128.0 86:315.0 87:993.0 88:296.0 89:761.0 90:170.0 91:199.0 93:88.0 94:143.0 95:637.0 96:198.0 97:555.0 98:401.0 99:2720.0 100:964.0 101:6820.0 102:681.0 103:10367.0 104:790.0 105:668.0 109:307.0 111:3809.0 112:435.0 113:4473.0 114:564.0 115:1105.0 116:667.0 117:787.0 118:65.0 119:288.0 124:34.0 125:1815.0 126:288.0 127:3843.0 128:439.0 129:3217.0 130:471.0 131:1443.0 132:211.0 133:2376.0 134…	C00214	5789	IQFYYKKMVGJFEH-XLPZGREQSA-N	288	326	285	361	6478	5857	4992	7880	4323	2524	2354	1235	390	348	346	285	269
threonine	410833	218	34161	85:85.0 86:270.0 87:738.0 88:1178.0 89:212.0 90:63.0 91:27.0 93:61.0 95:28.0 97:17.0 99:358.0 100:6.0 101:755.0 102:782.0 103:880.0 104:5.0 105:2.0 106:4.0 107:8.0 108:41.0 110:57.0 115:166.0 116:508.0 117:13060.0 118:1494.0 119:761.0 120:18.0 127:16.0 129:1839.0 130:839.0 131:558.0 132:28.0 133:856.0 134:502.0 136:30.0 137:43.0 139:15.0 140:193.0 144:142.0 145:431.0 146:21.0 147:4353.0 148:710.0…	C00188	6288	AYFVYJQAPQTCCC-GBXIJSLDSA-N	56695	45416	8538	61471	153040	184350	301148	276058	33851	133624	69862	19321	32133	19622	32251	25453	2954
threonic acid	497572	292	172	86:78.0 87:500.0 88:136.0 89:1131.0 90:139.0 91:82.0 95:22.0 98:80.0 99:146.0 101:890.0 102:4177.0 103:5003.0 104:619.0 105:374.0 111:46.0 112:15.0 113:201.0 115:359.0 116:115.0 117:5872.0 118:496.0 119:430.0 121:39.0 128:64.0 129:1372.0 130:3055.0 131:1659.0 132:232.0 133:2893.0 134:460.0 135:237.0 136:30.0 141:29.0 143:619.0 144:80.0 145:104.0 147:16627.0 148:2848.0 149:2024.0 152:34.0 157:244.…	C01620	5460407	JPIJQSOTBSSVTP-STHAYSLISA-N	1177	1060	145	565	7249	9055	11361	10579	2522	7596	6149	2391	1842	2049	3510	1914	866
threitol	467595	217	770	85:123.0 86:39.0 87:235.0 88:92.0 89:794.0 91:41.0 92:65.0 93:48.0 94:22.0 97:38.0 101:1040.0 102:87.0 103:5119.0 104:409.0 105:302.0 106:38.0 112:26.0 113:47.0 114:17.0 115:225.0 116:875.0 117:3651.0 118:353.0 119:290.0 129:736.0 131:620.0 132:62.0 133:1389.0 134:137.0 135:41.0 143:141.0 145:31.0 147:6122.0 148:886.0 149:553.0 151:42.0 165:22.0 175:40.0 189:971.0 190:191.0 191:521.0 192:94.0 193…	C16884	169019	UNXHWFMMPAWVPI-QWWZWVQMSA-N	329	351	226	334	1019	1452	1714	1759	507	1214	863	399	1794	3117	5008	2524	1078
taurine	558857	326	52024	85:2200.0 86:489.0 88:22.0 92:9.0 96:30.0 97:14.0 98:123.0 99:686.0 100:873.0 101:49.0 102:24.0 105:91.0 106:415.0 109:86.0 113:365.0 114:216.0 115:39.0 117:123.0 130:500.0 131:150.0 133:773.0 135:3.0 140:8.0 146:5.0 147:1357.0 148:227.0 149:49.0 151:3.0 152:28.0 160:93.0 172:167.0 174:512.0 175:74.0 182:22.0 184:6.0 186:28.0 188:360.0 225:206.0 226:5.0 227:7.0 238:89.0 248:41.0 254:2.0 325:29.0 …	C00245	1123	XOAAWQZATWQOTB-UHFFFAOYSA-N	4500	1926	21960	4699	7357	3430	5255	21715	764	5065	10778	984	3657	2500	3912	3242	5936
tagatose	631835	307	33981	85:79.0 86:3623.0 87:140.0 88:1083.0 89:19467.0 90:3116.0 92:207.0 94:181.0 95:260.0 96:1171.0 101:4728.0 102:155.0 103:277573.0 104:24119.0 105:14099.0 106:2858.0 111:569.0 112:433.0 114:3213.0 115:2819.0 117:15123.0 118:3495.0 119:2158.0 120:1178.0 125:544.0 126:709.0 127:8754.0 128:865.0 129:17063.0 130:3195.0 131:12310.0 132:1286.0 133:28749.0 137:1064.0 138:62.0 140:835.0 141:691.0 142:5686.…	C00795	439312	LKDRXBCSQODPBY-OEXCPVAWSA-N	839	327	382	304	2000	2497	2291	3780	1198	4120	2336	1040	452	302	270	262	242
sulfuric acid	282411	227	12266	85:304.0 87:1338.0 89:427.0 90:627.0 91:2568.0 92:299.0 93:437.0 94:219.0 95:38.0 98:17.0 100:576.0 102:801.0 103:2654.0 104:808.0 105:1171.0 106:909.0 107:6785.0 108:162.0 109:273.0 110:3976.0 114:441.0 115:1666.0 116:60.0 117:1133.0 118:2283.0 119:883.0 120:398.0 123:90.0 124:26.0 129:38.0 130:9958.0 131:5448.0 132:1296.0 133:3074.0 134:11823.0 135:2694.0 136:426.0 137:183.0 138:26.0 139:1384.0…	C00059	1118	QAOWNCQODCNURD-UHFFFAOYSA-N	120	177	142	150	155	124	190	158	777	168	183	986	183	156	155	204	442
sucrose	918352	361	47180	87:1.0 89:322.0 101:230.0 103:3302.0 104:209.0 105:117.0 109:73.0 115:96.0 116:98.0 117:967.0 118:8.0 119:15.0 129:2403.0 130:183.0 131:488.0 132:5.0 133:831.0 134:4.0 139:1.0 142:3.0 143:335.0 144:86.0 145:114.0 147:3487.0 148:500.0 149:412.0 151:14.0 157:316.0 158:40.0 159:56.0 163:54.0 169:1579.0 170:193.0 171:113.0 173:84.0 175:11.0 178:19.0 181:25.0 182:9.0 183:85.0 184:26.0 187:6.0 189:510.…	C00089	5988	CZMRCDWAGMRECN-UGDNZRGBSA-N	694	1764	1605	700	2247	2986	3875	4333	1455	8180	5342	1593	1271	1096	2406	1182	789
succinic acid	370608	247	161	85:303.0 87:764.0 88:359.0 89:340.0 91:55.0 92:42.0 95:84.0 98:86.0 99:324.0 101:577.0 102:330.0 103:701.0 104:172.0 105:342.0 106:78.0 107:93.0 111:30.0 113:629.0 114:213.0 115:891.0 116:1231.0 117:1124.0 118:170.0 119:320.0 120:104.0 124:22.0 126:77.0 128:196.0 129:6064.0 130:1045.0 131:1466.0 132:345.0 133:2204.0 135:234.0 136:65.0 137:16.0 138:15.0 142:39.0 143:223.0 145:378.0 147:57887.0 148…	C00042	1110	KDYFGRWQOYBRFD-UHFFFAOYSA-N	9284	19805	3234	5364	502	527	555	3019	346	805	597	268	8434	3029	5293	3291	1882
stearic acid	787622	117	13	85:4191.0 86:1569.0 87:1271.0 88:840.0 89:3341.0 90:339.0 91:1247.0 92:198.0 93:2558.0 94:311.0 95:7043.0 96:882.0 97:6832.0 98:5171.0 99:2925.0 100:405.0 101:1507.0 102:583.0 103:508.0 104:58.0 105:3188.0 106:306.0 107:1125.0 108:164.0 109:2130.0 110:377.0 111:3168.0 112:1361.0 113:512.0 114:158.0 115:1020.0 116:7267.0 117:126653.0 118:11937.0 119:4908.0 120:246.0 121:958.0 122:149.0 123:575.0 1…	C01530	5281	QIQXTHQIDYTFRH-UHFFFAOYSA-N	385636	317159	183888	372086	351730	274870	222763	306075	39762	270697	344636	76048	462399	571972	977590	489809	121871
squalene	976237	95	23042	85:30.0 86:24.0 89:29.0 91:1210.0 92:419.0 93:2657.0 94:934.0 95:3637.0 96:426.0 97:225.0 105:675.0 106:136.0 107:1531.0 108:365.0 109:1353.0 110:180.0 111:108.0 112:7.0 115:78.0 116:94.0 117:38.0 118:27.0 119:622.0 120:164.0 121:1823.0 122:370.0 123:1104.0 124:151.0 125:39.0 128:103.0 129:12.0 131:224.0 132:45.0 133:266.0 134:264.0 135:782.0 136:1304.0 137:1202.0 138:116.0 139:4.0 140:15.0 141:1…	C00751	638072	YYGNTYWPHWGJRM-AAJYLUCBSA-N	2514	1558	1050	3298	8386	8930	8219	9598	5790	8398	8485	4321	1079	2124	2804	861	425
spermidine	792924	144	1714	86:2249.0 87:97.0 88:90.0 98:50.0 99:209.0 100:1315.0 101:269.0 102:322.0 103:48.0 112:85.0 114:376.0 115:652.0 116:3899.0 117:324.0 118:176.0 123:24.0 126:189.0 128:490.0 129:447.0 130:615.0 131:43.0 132:12.0 140:80.0 142:727.0 144:4737.0 145:505.0 146:609.0 154:339.0 155:8.0 156:1970.0 157:646.0 158:219.0 159:4.0 160:1566.0 161:106.0 162:47.0 168:3.0 170:695.0 171:46.0 172:1272.0 173:230.0 174:…	C00315	1102	ATHGHQPFGPMSJY-UHFFFAOYSA-N	2351	2886	1973	2442	1001	1003	1207	1574	566	2270	1953	686	3260	4196	9991	1618	1808
sorbitol	667922	217	162	85:588.0 86:704.0 88:1768.0 89:8743.0 90:652.0 91:1094.0 92:168.0 93:127.0 94:89.0 97:2807.0 98:1048.0 99:1610.0 100:506.0 101:5089.0 102:848.0 103:48732.0 104:4923.0 105:2703.0 106:215.0 109:509.0 110:185.0 111:1108.0 112:146.0 113:1262.0 114:181.0 115:2342.0 116:957.0 117:28648.0 118:2694.0 119:2266.0 120:260.0 121:427.0 123:238.0 124:184.0 125:365.0 126:341.0 127:1107.0 129:20376.0 130:3176.0 …	C00794	5780	FBPFZTCFMRRESA-JGWLITMVSA-N	4385	3719	1445	4338	608738	669048	750572	659335	254493	577792	341544	167760	4331	2917	458	3095	2044
sinapinic acid	788416	338	3181	85:149.0 86:82.0 88:11.0 89:1714.0 90:180.0 91:795.0 92:279.0 95:109.0 96:25.0 97:76.0 98:125.0 99:254.0 100:79.0 102:188.0 103:397.0 104:203.0 105:264.0 106:126.0 108:57.0 109:148.0 111:161.0 113:90.0 114:48.0 115:608.0 116:321.0 117:1024.0 118:36.0 119:866.0 120:415.0 121:184.0 122:33.0 124:61.0 128:148.0 130:314.0 131:511.0 132:760.0 133:614.0 134:157.0 135:828.0 136:157.0 137:119.0 138:20.0 1…	C20448	80642	PCSKKIUURRTAEM-UHFFFAOYSA-N	213	423	662	1181	1936	2035	1678	3616	391	2244	3231	371	1546	2576	8089	1832	448
shikimic acid	611100	204	286	85:149.0 87:51.0 89:152.0 90:30.0 91:290.0 92:189.0 93:498.0 94:99.0 95:323.0 96:150.0 97:191.0 98:58.0 99:248.0 100:45.0 101:676.0 103:796.0 104:122.0 105:435.0 107:157.0 108:97.0 109:114.0 111:293.0 112:57.0 113:62.0 114:60.0 115:150.0 116:435.0 117:504.0 118:76.0 119:240.0 121:261.0 122:62.0 123:242.0 125:205.0 126:81.0 128:58.0 131:777.0 132:71.0 133:2652.0 134:351.0 135:280.0 137:3.0 138:27.…	C00493	8742	JXOHGGNKMLTUBP-HSUXUTPPSA-N	2712	1477	446	1099	23530	29980	16849	31204	11257	33106	33613	8976	4997	4766	8387	2961	939
serine	395020	218	25	85:536.0 86:1604.0 87:945.0 88:1874.0 89:1384.0 90:199.0 91:148.0 95:84.0 97:103.0 98:189.0 99:283.0 100:23226.0 101:3557.0 102:1780.0 103:3612.0 104:267.0 105:217.0 109:46.0 110:192.0 112:43.0 113:186.0 114:2146.0 115:2068.0 116:7090.0 117:3142.0 118:630.0 119:872.0 120:104.0 122:24.0 125:17.0 128:249.0 129:255.0 130:1752.0 131:2506.0 132:2800.0 133:5975.0 134:1177.0 135:499.0 141:90.0 142:206.0…	C00065	5951	MTCFGRXMJLQNBG-REOHCLBHSA-N	53524	41082	8677	54773	126174	80830	163867	143259	14636	67450	32332	8577	19536	19108	34802	20466	3605
saccharopine	858549	357	17264	85:336.0 91:56.0 94:299.0 95:5.0 99:270.0 100:970.0 102:193.0 103:704.0 110:25.0 112:161.0 114:215.0 115:518.0 116:222.0 118:7.0 120:67.0 122:343.0 123:51.0 124:41.0 128:524.0 129:268.0 132:90.0 134:108.0 135:90.0 140:234.0 142:489.0 144:106.0 145:105.0 147:334.0 148:502.0 152:4.0 154:168.0 155:462.0 156:3076.0 157:678.0 158:271.0 159:1237.0 160:34.0 164:3.0 165:48.0 167:69.0 168:712.0 169:415.0 …	C00449	160556	ZDGJAHTZVHVLOT-YUMQZZPRSA-N	398	405	303	503	656	722	804	1370	219	288	371	189	335	427	523	361	202
saccharic acid	699211	333	11214	85:376.0 86:223.0 87:56.0 89:377.0 90:30.0 91:59.0 93:137.0 94:112.0 95:140.0 99:663.0 100:177.0 101:426.0 102:1251.0 103:1710.0 104:173.0 105:104.0 106:11.0 108:89.0 110:106.0 111:181.0 112:63.0 113:312.0 114:10.0 115:253.0 116:35.0 117:1458.0 118:146.0 119:195.0 121:344.0 123:7.0 124:91.0 127:309.0 129:1394.0 130:600.0 131:1538.0 132:485.0 133:2043.0 134:499.0 135:122.0 138:17.0 139:23.0 140:81…	C00818	33037	DSLZVSRJTYRBFB-LLEIAEIESA-N	338	310	302	306	20612	19234	36803	29743	8784	20468	20121	4489	23837	10673	751	595	264
ribose	553135	217	1662	85:8071.0 86:9472.0 87:11706.0 88:7002.0 89:91105.0 90:8121.0 91:4369.0 92:716.0 93:150.0 94:1908.0 95:1008.0 96:977.0 97:1171.0 98:3992.0 99:8420.0 100:38767.0 101:35431.0 102:21246.0 103:1062555.0 104:101843.0 105:73545.0 106:4592.0 107:540.0 108:433.0 109:560.0 110:342.0 111:3649.0 112:4750.0 113:10117.0 114:23592.0 115:17668.0 116:13805.0 117:109230.0 118:11975.0 119:17425.0 120:1771.0 121:10…	C00121	5779	HMFHBZSHGGEWLO-SOOFDHNKSA-N	6560	4631	1422	7811	60741	68739	123063	136450	24948	50584	54797	9545	8630	6663	13428	7634	750
ribonic acid	597646	292	84543	86:34.0 87:189.0 88:350.0 89:1206.0 93:89.0 97:163.0 99:271.0 101:1055.0 102:1149.0 103:14449.0 104:1343.0 105:510.0 111:142.0 113:391.0 114:65.0 115:244.0 116:292.0 117:4183.0 118:357.0 119:78.0 125:85.0 129:1808.0 130:1437.0 131:1358.0 132:316.0 133:4108.0 134:646.0 135:379.0 141:281.0 142:49.0 143:1809.0 144:219.0 145:92.0 147:15767.0 148:2552.0 149:1820.0 150:145.0 151:61.0 157:484.0 159:32.0…	C01685	5460677	QXKAIJAYHKCRRA-BXXZVTAOSA-N	1431	1365	1200	1511	52800	59890	53952	80886	16162	39048	40553	12464	35143	32222	21745	8641	4093
ribitol	575497	217	7362	85:248.0 86:43.0 87:65.0 88:62.0 89:897.0 90:98.0 92:20.0 95:22.0 99:113.0 100:224.0 101:774.0 102:28.0 103:6316.0 104:624.0 105:415.0 107:35.0 109:433.0 110:374.0 111:71.0 112:1.0 113:273.0 114:80.0 115:19.0 116:274.0 117:7478.0 118:701.0 119:297.0 126:2.0 128:44.0 129:3713.0 130:874.0 131:1633.0 132:149.0 133:1838.0 134:180.0 135:129.0 136:1.0 140:1.0 142:152.0 143:478.0 145:98.0 146:11.0 147:7…	C00474	827	HEBKCHPVOIAQTA-ZXFHETKHSA-N	562	555	328	805	8591	14023	14025	21930	2118	10577	6098	1925	5251	253	726	588	307
raffinose	1120886	361	3190	85:33.0 86:57.0 89:118.0 97:9.0 99:119.0 101:141.0 103:2918.0 104:200.0 109:167.0 113:29.0 115:39.0 116:161.0 117:590.0 119:118.0 127:20.0 129:3784.0 130:442.0 131:389.0 132:40.0 133:755.0 139:34.0 141:95.0 142:74.0 143:448.0 144:16.0 145:42.0 147:2732.0 148:202.0 149:232.0 150:2.0 153:60.0 155:407.0 156:35.0 157:463.0 158:48.0 159:18.0 161:17.0 162:10.0 163:129.0 169:2550.0 170:335.0 171:169.0 1…	C00492	439242	MUPFEKGTMRGPLJ-ZQSKZDJDSA-N	5212	3930	751	1972	570809	761860	642646	165705	672268	744661	375065	685015	727	1220	4625	1699	6956
quinic acid	634900	345	4523	87:107.0 91:114.0 92:3.0 93:26.0 99:91.0 100:4.0 106:51.0 108:3.0 112:77.0 115:536.0 119:77.0 120:17.0 121:29.0 123:21.0 124:12.0 125:18.0 126:140.0 127:330.0 130:94.0 131:533.0 132:2.0 133:745.0 134:431.0 136:13.0 137:5.0 138:6.0 139:136.0 141:559.0 143:468.0 147:4537.0 148:790.0 149:692.0 150:49.0 151:189.0 154:24.0 157:65.0 158:6.0 161:36.0 165:9.0 167:239.0 168:114.0 169:34.0 176:73.0 181:98.…	C00296	6508	AAWZDTNXLSGCEK-LNVDRNJUSA-N	543	387	276	512	17757	20339	6724	14710	6588	20648	28552	8853	1246	688	494	307	255
pyruvic acid	213805	174	5864	86:84.0 89:7609.0 90:671.0 91:90.0 98:6.0 99:2390.0 100:1953.0 101:104.0 110:81.0 114:306.0 115:3591.0 116:333.0 117:2148.0 118:94.0 130:355.0 136:66.0 143:134.0 144:3.0 148:23.0 158:709.0 159:180.0 160:5.0 173:5.0 174:9542.0 175:1130.0 176:403.0 184:60.0 189:139.0 191:166.0 199:33.0 208:6.0 209:2.0 210:1.0 228:22.0 247:1.0 251:9.0 296:2.0 297:1.0 318:6.0 322:9.0 425:10.0	C00022	1060	LCTONWCANYUPML-UHFFFAOYSA-N	753	941	1181	1703	1063	1212	734	1806	87	4577	2237	597	2257	1159	183	1615	239
pyrrole-2-carboxylic acid	394886	240	483	85:197.0 86:123.0 87:373.0 88:254.0 92:277.0 93:53.0 94:332.0 96:322.0 98:159.0 99:30.0 101:198.0 102:209.0 105:114.0 106:250.0 107:47.0 108:1034.0 109:208.0 110:50.0 111:112.0 113:272.0 114:245.0 117:297.0 118:440.0 119:305.0 120:140.0 121:17.0 122:88.0 123:107.0 124:325.0 125:87.0 126:128.0 128:224.0 131:462.0 132:437.0 134:339.0 135:95.0 136:231.0 137:168.0 142:216.0 143:18.0 144:112.0 145:145…	C05942	12473	WRHZVMBBRYBTKZ-UHFFFAOYSA-N	601	511	452	741	799	971	1355	12118	469	850	309	755	572	471	425	423	242
pyrogallol	495011	239	26714	85:498.0 86:16526.0 87:2107.0 88:2473.0 89:795.0 90:285.0 91:2432.0 92:200.0 93:3235.0 95:1451.0 99:58.0 100:9299.0 101:2275.0 102:1668.0 103:3305.0 104:586.0 105:2226.0 106:279.0 107:2233.0 108:434.0 109:189.0 110:2555.0 112:1324.0 113:612.0 114:3010.0 115:213.0 116:331.0 117:387.0 118:197.0 119:2925.0 120:996.0 121:1804.0 123:1089.0 124:616.0 125:1137.0 126:4149.0 127:263.0 128:1518.0 129:2729.…				188	222	246	221	419	550	511	484	544	293	716	353	289	1269	5277	280	356
putrescine	588119	174	21703	85:624.0 86:17614.0 87:1954.0 88:701.0 95:37.0 96:1.0 97:93.0 98:646.0 99:2310.0 100:8640.0 101:1171.0 102:973.0 103:9.0 110:382.0 111:26.0 112:811.0 113:463.0 114:1772.0 115:664.0 116:1599.0 117:894.0 118:197.0 124:16.0 125:39.0 126:2092.0 127:226.0 128:1088.0 129:243.0 130:4521.0 131:1582.0 132:862.0 140:655.0 141:77.0 142:1872.0 143:265.0 144:500.0 145:66.0 146:2422.0 153:32.0 156:175.0 158:65…	C00138	1049	KIDHWZJUCRJVML-UHFFFAOYSA-N	3156	3336	2501	3878	2070	2196	2134	6353	906	2297	996	952	4422	2464	2585	3270	1760
pseudo uridine	813899	217	1688	86:237.0 88:11.0 89:59.0 98:89.0 99:253.0 100:1259.0 101:467.0 102:246.0 103:1528.0 104:31.0 105:44.0 106:207.0 107:166.0 109:7.0 110:112.0 111:375.0 113:146.0 114:80.0 115:64.0 116:328.0 117:474.0 118:55.0 122:3.0 124:1.0 125:164.0 127:342.0 128:214.0 129:1201.0 130:286.0 131:481.0 132:107.0 133:1244.0 134:252.0 136:17.0 137:5.0 140:118.0 141:89.0 142:644.0 143:887.0 144:172.0 145:62.0 147:4539.…	C02067	15047	PTJWIQPHWPFNBW-GBNDHIKLSA-N	2790	3205	1742	3520	14542	15530	20110	18237	1920	7573	11005	1104	2495	4422	4648	2012	899
propoxycarbonylglycine, ethyl ester NIST	412557	116	84544	86:827.0 89:81.0 90:62.0 100:2610.0 101:310.0 102:1928.0 103:169.0 104:585.0 115:1094.0 116:8349.0 117:1003.0 118:283.0 119:73.0 120:70.0 122:676.0 123:29.0 124:24.0 128:38.0 132:55.0 133:388.0 135:198.0 137:861.0 138:50.0 139:45.0 147:1894.0 149:255.0 176:273.0 191:70.0 210:41.0 238:35.0				296	393	232	602	1327	649	1033	9949	1442	397	391	1016	413	632	832	504	252
propane-1,3-diol NIST	214380	177	282	85:801.0 86:145.0 87:673.0 99:342.0 100:269.0 101:1134.0 102:390.0 103:1442.0 104:191.0 105:263.0 113:55.0 115:7165.0 116:474.0 119:330.0 129:59.0 130:5199.0 131:1969.0 133:1784.0 135:367.0 145:32.0 147:17505.0 148:2962.0 149:1307.0 150:157.0 151:34.0 163:52.0 164:30.0 176:36.0 177:1417.0 178:147.0 179:81.0 180:21.0 183:38.0 186:23.0 192:22.0 201:32.0 203:21.0 205:278.0 213:45.0 227:17.0 231:24.0…	C02457	10442	YPFDHNVEDLHUCE-UHFFFAOYSA-N	14037	15004	17023	15817	13248	13521	10779	14325	15672	10413	12532	15568	14095	14647	13239	14291	17517
proline	364716	142	8	85:2056.0 86:1998.0 87:940.0 88:328.0 89:338.0 90:51.0 92:149.0 94:210.0 95:311.0 96:577.0 97:573.0 98:1498.0 99:2820.0 100:4125.0 101:1740.0 102:731.0 103:1654.0 104:106.0 105:427.0 106:176.0 107:465.0 108:67.0 109:52.0 110:311.0 111:232.0 112:301.0 113:996.0 114:329.0 115:1985.0 116:429.0 117:1213.0 118:146.0 119:466.0 120:44.0 121:71.0 122:64.0 123:52.0 124:625.0 125:120.0 126:878.0 127:934.0 …	C00148	145742	ONIBWKKTOPOVIA-BYPYZUCNSA-N	199336	120686	34613	287304	857333	1153636	2061024	1195155	189603	596320	500580	89919	263747	440865	279702	110527	15155
piperidone	275603	156	34023	85:313.0 86:2133.0 87:100.0 89:10.0 91:1.0 92:54.0 93:54.0 94:68.0 95:129.0 97:4.0 98:339.0 99:78.0 100:2441.0 101:229.0 102:141.0 103:160.0 104:41.0 105:172.0 106:216.0 107:648.0 109:93.0 110:545.0 111:5.0 112:96.0 113:22.0 114:137.0 115:193.0 116:188.0 117:101.0 118:56.0 119:47.0 122:30.0 126:693.0 127:556.0 128:915.0 129:179.0 130:428.0 131:73.0 133:135.0 134:199.0 135:185.0 136:25.0 137:5.0 1…		12665	XUWHAWMETYGRKB-UHFFFAOYSA-N	936	791	842	1853	767	663	1319	1429	234	709	539	233	14540	18957	33761	24426	14783
pipecolinic acid	404121	156	2448	85:187.0 88:116.0 99:41.0 100:66.0 101:16.0 103:96.0 109:24.0 110:3.0 113:34.0 114:48.0 116:62.0 117:22.0 126:6.0 127:56.0 128:38.0 130:33.0 134:136.0 147:48.0 151:152.0 152:36.0 156:4170.0 157:475.0 158:163.0 168:30.0 171:57.0 181:23.0 184:125.0 186:10.0 193:50.0 216:8.0 227:24.0 230:88.0 231:22.0 299:135.0 300:78.0 304:20.0 318:8.0 363:26.0 391:1.0 400:3.0 407:6.0 410:5.0 435:5.0 467:3.0 487:21…		736316	HXEACLLIILLPRG-RXMQYKEDSA-N	7152	6336	2140	12330	522	601	735	1082	175	676	614	169	3112	5001	6896	6240	1296
pinitol	624716	260	115876	85:27527.0 86:4683.0 87:14913.0 88:5884.0 89:254617.0 90:20627.0 91:17537.0 92:1460.0 93:1599.0 94:1068.0 95:4330.0 96:1471.0 97:4068.0 98:3359.0 99:22494.0 100:3764.0 101:35311.0 102:9344.0 103:180413.0 104:17703.0 105:17623.0 106:1685.0 107:2299.0 108:600.0 109:8287.0 110:1289.0 111:18539.0 112:2705.0 113:11331.0 114:2434.0 115:17660.0 116:44863.0 117:30996.0 118:5614.0 119:24018.0 120:2859.0 1…				8551	7757	658	1093	434640	567628	511209	625818	324091	453594	561676	332652	1955	1212	1027	1231	5715
phytol	761712	143	3192	85:289.0 86:126.0 88:244.0 89:421.0 93:8.0 95:309.0 96:270.0 97:141.0 98:162.0 99:186.0 100:115.0 101:841.0 102:38.0 103:473.0 105:22.0 107:75.0 109:125.0 111:146.0 112:77.0 113:127.0 115:76.0 116:79.0 117:326.0 118:190.0 121:37.0 122:27.0 123:538.0 124:112.0 126:124.0 129:259.0 130:97.0 131:412.0 132:89.0 133:199.0 134:256.0 139:46.0 141:49.0 143:5116.0 144:663.0 145:148.0 147:569.0 149:92.0 155…	C01389	5280435	BOTWFXYSPFMFNR-PYDDKJGSSA-N	1925	1322	1503	3015	1697	1983	1601	2278	583	1168	1396	543	4746	3639	9602	3105	1256
p-hydroxylphenyllactic acid	654036	308	131590	85:2215.0 86:1344.0 87:2899.0 88:519.0 89:13136.0 90:2723.0 93:1102.0 94:158.0 95:1201.0 96:579.0 97:851.0 98:588.0 99:2702.0 101:4568.0 102:3343.0 103:11556.0 104:2403.0 105:4745.0 106:1128.0 107:1523.0 111:585.0 113:567.0 115:4542.0 116:3517.0 117:5703.0 119:16411.0 120:1714.0 121:1683.0 122:355.0 123:440.0 124:169.0 125:376.0 127:228.0 129:2603.0 130:2580.0 131:12108.0 132:3257.0 133:19695.0 1…	C03672	9378	JVGVDSSUAVXRDY-UHFFFAOYSA-N	220	227	158	206	292	218	294	537	187	322	291	220	638	1486	3690	1207	461
phosphate	346324	314	131517	85:62377.0 86:17364.0 87:90707.0 88:45892.0 89:316918.0 90:16864.0 91:12259.0 92:1668.0 93:784.0 94:2240.0 95:6176.0 96:38.0 97:4758.0 99:26646.0 100:5496.0 101:314993.0 102:24790.0 103:858808.0 105:42393.0 106:1345.0 107:4327.0 108:786.0 111:4113.0 113:35252.0 114:3204.0 115:131011.0 116:37239.0 117:1311008.0 119:106949.0 121:9968.0 123:1144.0 127:1499.0 128:7726.0 129:85560.0 131:168123.0 132:6…				5346	5855	6334	5386	887	1148	9947	6181	286	2132	1452	145	4067	4454	7793	2912	484
phenylalanine	537804	218	33	85:116.0 86:960.0 87:386.0 88:130.0 89:524.0 90:333.0 91:7394.0 92:957.0 93:245.0 95:80.0 97:48.0 98:130.0 99:52.0 100:9746.0 101:1177.0 102:805.0 103:1034.0 104:243.0 105:388.0 107:71.0 113:39.0 114:39.0 115:219.0 116:165.0 117:780.0 118:464.0 119:424.0 120:416.0 121:430.0 122:59.0 123:39.0 129:97.0 130:1679.0 131:1133.0 132:1341.0 133:1146.0 134:336.0 135:293.0 136:49.0 138:34.0 139:49.0 140:25…	C00079	6140	COLNVLDHVKWLRT-QMMMGPOBSA-N	8512	4864	2489	11312	35466	21717	31376	34564	4640	31516	10886	3338	4424	2150	5755	4415	1225
phenylacetic acid	368081	164	1733	85:15.0 86:1825.0 87:567.0 88:240.0 89:6578.0 90:5347.0 91:20552.0 92:1827.0 93:126.0 94:19.0 95:266.0 97:74.0 100:1526.0 101:518.0 102:229.0 103:171.0 105:671.0 106:137.0 108:56.0 112:135.0 116:127.0 117:4352.0 118:2311.0 119:769.0 120:88.0 121:1111.0 122:24.0 123:38.0 124:38.0 130:280.0 131:53.0 132:343.0 133:940.0 135:497.0 136:21.0 137:6176.0 138:606.0 139:203.0 140:14.0 144:86.0 146:76.0 148…	C07086	999	WLJVXDMOQOGPHL-UHFFFAOYSA-N	252	310	245	430	212	223	253	248	148	369	291	155	403	228	463	391	280
phenol	218927	151	31889	91:2045.0 92:161.0 93:334.0 94:209.0 95:2491.0 96:415.0 97:231.0 105:135.0 106:56.0 110:100.0 111:75.0 112:21.0 120:80.0 121:643.0 122:37.0 123:637.0 124:89.0 125:41.0 131:307.0 132:52.0 134:140.0 135:1287.0 136:193.0 137:125.0 145:37.0 149:73.0 150:28.0 151:15374.0 152:2150.0 153:646.0 154:68.0 166:3125.0 167:465.0 168:102.0 170:10.0 174:109.0 189:40.0 246:20.0 287:37.0 300:22.0 317:16.0 324:18.…	C00146	996	ISWSIDIOOBJBQZ-UHFFFAOYSA-N	503	584	475	645	651	723	500	784	434	685	499	413	564	619	689	703	489
pentitol	561721	307	16624	89:382.0 90:32.0 93:12.0 100:127.0 101:141.0 102:57.0 103:5552.0 104:377.0 105:31.0 110:101.0 113:98.0 115:27.0 117:1218.0 118:90.0 119:10.0 127:172.0 129:3002.0 130:931.0 131:555.0 133:909.0 134:160.0 141:20.0 143:185.0 144:135.0 147:4361.0 148:471.0 149:548.0 151:61.0 153:6.0 157:1007.0 158:82.0 159:54.0 161:29.0 163:129.0 171:32.0 173:7.0 175:78.0 177:56.0 184:126.0 186:4.0 187:24.0 189:406.0 …	D00061	827	HEBKCHPVOIAQTA-UHFFFAOYSA-N	639	515	371	412	3053	3843	3930	5494	1592	5146	3599	1114	1090	1611	2143	941	1111
pentadecanoic acid	674647	117	1680	85:1079.0 86:936.0 87:668.0 88:311.0 89:1235.0 90:252.0 91:363.0 92:121.0 93:924.0 94:23.0 95:2663.0 96:207.0 97:1950.0 98:1682.0 99:1097.0 100:375.0 101:739.0 102:111.0 103:398.0 105:1755.0 106:21.0 107:560.0 109:714.0 110:435.0 111:832.0 112:533.0 113:210.0 114:84.0 115:386.0 116:3014.0 117:51588.0 118:5064.0 119:2265.0 120:57.0 121:350.0 122:9.0 123:205.0 124:23.0 125:265.0 126:192.0 127:184.0…	C16537	13849	WQEPLUUGTLDZJY-UHFFFAOYSA-N	10245	6243	2580	14462	7027	7285	6781	11631	2513	8236	7130	2036	6233	8157	21222	7315	3493
pelargonic acid	399229	117	50	85:95.0 86:236.0 88:109.0 89:242.0 90:68.0 94:18.0 95:61.0 96:43.0 98:137.0 99:208.0 101:214.0 102:71.0 105:367.0 116:364.0 117:7457.0 118:623.0 119:191.0 123:20.0 128:63.0 129:2753.0 130:235.0 131:2172.0 132:1576.0 133:343.0 143:171.0 144:20.0 145:577.0 146:129.0 149:75.0 150:22.0 157:39.0 159:78.0 171:92.0 172:28.0 187:106.0 201:79.0 215:2429.0 216:383.0 217:112.0 221:143.0 222:38.0 252:13.0 25…	C01601	8158	FBUKVWPVBMHYJY-UHFFFAOYSA-N	6824	7304	5183	11676	3588	5927	6355	5158	3656	7202	5520	3430	5375	7277	6449	11067	3709
parabanic acid NIST	464991	100	4944	86:184.0 100:2598.0 101:191.0 102:43.0 107:53.0 110:113.0 132:10.0 180:10.0 184:81.0 185:1.0 215:53.0 216:3.0 243:231.0 258:5.0 312:3.0 349:7.0 360:7.0 402:7.0 409:10.0 429:9.0 433:1.0 447:3.0 480:21.0 483:7.0 496:10.0	C00802	67126	ZFLIKDUSUDBGCD-UHFFFAOYSA-N	2565	1602	1415	3048	4628	6266	7317	7446	1965	5749	3475	2059	3328	2305	2606	3041	1370
pantothenic acid	690887	291	31356	86:142.0 87:115.0 88:61.0 89:123.0 91:147.0 93:29.0 97:25.0 98:459.0 100:211.0 101:202.0 102:407.0 103:6738.0 104:460.0 105:272.0 106:32.0 114:19.0 115:305.0 116:236.0 117:4122.0 118:351.0 119:205.0 120:33.0 121:29.0 122:19.0 124:194.0 128:128.0 129:1113.0 130:360.0 131:394.0 132:39.0 133:428.0 134:46.0 135:88.0 143:489.0 144:621.0 145:402.0 146:236.0 147:1702.0 148:191.0 149:222.0 156:34.0 157:2…	C12276	6613	GHOKWGTUZJEAQD-ZETCQYMHSA-N	621	166	459	654	7625	7231	9845	12676	1600	9093	3408	1187	501	624	578	222	311
palmitoleic acid	706508	311	96	85:405.0 86:127.0 87:100.0 88:106.0 89:342.0 90:32.0 91:410.0 92:134.0 93:696.0 94:296.0 95:1599.0 96:1826.0 97:1110.0 98:1428.0 99:386.0 100:76.0 101:299.0 102:133.0 105:458.0 107:371.0 108:267.0 109:604.0 110:792.0 111:403.0 112:293.0 113:104.0 114:41.0 115:49.0 116:721.0 117:8045.0 118:759.0 119:439.0 120:82.0 121:328.0 123:517.0 124:259.0 125:141.0 129:6070.0 130:660.0 131:1353.0 132:963.0 13…	C08362	445638	SECPZKHBENQXJG-FPLPWBNLSA-N	3465	1007	651	1150	133	569	244	375	197	691	408	330	943	1246	3481	1190	723
palmitic acid	713809	313	11	85:5547.0 86:2174.0 87:1945.0 88:1374.0 89:4967.0 90:773.0 91:1518.0 92:318.0 93:3798.0 94:511.0 95:10592.0 96:1486.0 97:8747.0 98:6953.0 99:4528.0 100:714.0 101:2700.0 102:872.0 103:543.0 105:5528.0 106:406.0 107:1555.0 108:180.0 109:2908.0 110:516.0 111:3724.0 112:1696.0 113:834.0 114:115.0 115:1629.0 116:11477.0 117:187825.0 118:18078.0 119:7322.0 120:225.0 121:1203.0 122:69.0 123:876.0 124:28…	C00249	985	IPCSVZSSVZVIGE-UHFFFAOYSA-N	87781	64161	36863	64484	57987	45589	32491	48632	5829	53649	68750	16538	84097	93748	191437	104469	28845
oxoproline	485935	156	10	85:3305.0 86:3646.0 88:224.0 89:349.0 92:90.0 93:31.0 94:268.0 97:300.0 98:1005.0 99:1224.0 100:2213.0 101:88.0 102:773.0 103:769.0 104:198.0 105:507.0 106:72.0 108:279.0 109:95.0 110:674.0 111:220.0 112:3321.0 113:1081.0 114:1752.0 115:792.0 116:101.0 117:1281.0 118:207.0 119:332.0 122:383.0 123:65.0 124:48.0 126:536.0 127:49.0 128:356.0 129:115.0 130:114.0 131:2158.0 132:618.0 133:4526.0 134:75…	C01879	7405	ODHCTXKNWHHXJC-VKHMYHEASA-N	47703	33625	49118	62212	155184	111242	238655	300716	33404	69122	57385	28760	87873	59844	124816	67374	17927
oxalic acid	260513	190	4923	85:642.0 86:564.0 88:852.0 89:2725.0 90:394.0 91:354.0 92:72.0 93:452.0 95:374.0 99:782.0 100:169.0 101:3135.0 102:7162.0 103:10813.0 104:1629.0 105:3087.0 106:416.0 107:839.0 108:169.0 109:471.0 110:173.0 111:137.0 113:787.0 114:94.0 115:3681.0 116:1325.0 117:6042.0 118:1002.0 119:1067.0 120:91.0 121:33.0 122:65.0 123:314.0 124:97.0 125:300.0 129:68.0 130:184.0 131:11895.0 132:2017.0 133:14362.0…	C00209	971	MUBZPKHOEPUJKR-UHFFFAOYSA-N	128	210	357	241	197	317	707	620	169	443	369	147	1201	267	295	212	255
orotic acid	586317	254	18492	86:145.0 93:50.0 97:74.0 99:33.0 100:658.0 101:27.0 117:39.0 124:23.0 131:210.0 132:36.0 133:51.0 140:16.0 147:494.0 153:16.0 158:39.0 167:49.0 174:219.0 214:30.0 225:13.0 226:22.0 239:84.0 246:15.0 253:160.0 254:1313.0 255:366.0 256:147.0 257:19.0 269:169.0 270:80.0 271:22.0 282:29.0 298:15.0 313:14.0 328:15.0 336:13.0 356:52.0 357:395.0 358:187.0 359:82.0 360:19.0 371:27.0 372:28.0 397:15.0 400…	C00295	967	PXQPEWDEAKTCGB-UHFFFAOYSA-N	392	277	154	304	893	1894	687	1003	468	927	731	569	962	557	1327	694	425
ornithine	527113	142	1821	85:252.0 86:569.0 87:548.0 88:467.0 89:1118.0 90:393.0 94:104.0 95:111.0 96:181.0 97:341.0 98:542.0 99:225.0 100:4351.0 101:232.0 102:4646.0 103:662.0 104:345.0 105:178.0 106:63.0 107:181.0 108:4.0 109:6.0 110:358.0 111:16.0 112:222.0 113:200.0 114:874.0 115:3565.0 116:287.0 117:1730.0 118:380.0 119:233.0 124:193.0 125:16.0 126:683.0 128:2450.0 129:1396.0 130:1712.0 131:801.0 132:778.0 133:1042.0…	C00077	6262	AHLPHDHHMVZTML-BYPYZUCNSA-N	30561	13613	4982	18565	6692	9820	18800	14242	1201	3130	2277	1193	11039	12170	32172	16009	3450
ononitol	679510	260	16603	85:396.0 87:293.0 89:3155.0 90:271.0 91:10.0 98:16.0 99:218.0 100:174.0 101:303.0 102:73.0 103:2681.0 104:196.0 105:6.0 110:80.0 111:196.0 113:55.0 114:4.0 116:390.0 117:315.0 119:148.0 125:31.0 127:104.0 129:2810.0 130:217.0 131:944.0 133:4755.0 134:151.0 135:178.0 142:23.0 143:336.0 144:59.0 145:190.0 146:170.0 147:6940.0 148:785.0 149:521.0 155:56.0 156:33.0 157:567.0 158:97.0 159:1818.0 160:5…		230881	DSCFFEYYQKSRSV-UHFFFAOYSA-N	276	218	157	192	1413	1746	1564	2498	819	2192	1236	526	8994	5503	8392	3858	2108
oleic acid	779120	339	43	85:2268.0 86:703.0 87:608.0 88:472.0 89:1302.0 90:134.0 91:1987.0 92:342.0 93:2662.0 94:1268.0 95:7406.0 96:10672.0 97:6738.0 98:7712.0 99:1578.0 100:201.0 101:682.0 102:145.0 103:388.0 104:124.0 105:1450.0 106:261.0 107:1323.0 108:726.0 109:3302.0 110:3665.0 111:2689.0 112:1153.0 113:264.0 114:114.0 115:259.0 116:3180.0 117:34280.0 118:3347.0 119:2670.0 120:259.0 121:1238.0 122:553.0 123:2546.0 …	C00712	445639	ZQPPMHVWECSIRJ-KTKRTIGZSA-N	52701	42429	28771	41755	13995	19009	4489	14070	1187	15351	20689	7495	46059	58913	145733	52992	25083
octanol NIST	247010	187	49382	87:1150.0 88:3971.0 89:6838.0 90:728.0 91:2585.0 92:325.0 97:217.0 98:774.0 99:991.0 101:2239.0 103:43678.0 104:4151.0 105:4720.0 106:460.0 107:215.0 109:41.0 110:60.0 111:2305.0 112:2267.0 113:190.0 115:1892.0 121:11.0 129:1278.0 130:152.0 132:334.0 135:127.0 137:61.0 139:27.0 141:38.0 142:1.0 143:1057.0 144:560.0 145:410.0 146:293.0 149:1630.0 153:28.0 157:184.0 158:127.0 159:22.0 160:133.0 161…			KBPLFHHGFOOTCA-UHFFFAOYSA-N	937	1018	794	944	869	883	759	1056	710	785	889	760	950	806	815	890	944
octadecylglycerol	928878	205	104598	85:1831.0 86:134.0 87:138.0 88:115.0 89:743.0 90:83.0 91:171.0 92:39.0 93:52.0 95:256.0 96:162.0 97:977.0 98:173.0 99:522.0 101:1457.0 102:162.0 103:3138.0 104:204.0 105:391.0 106:54.0 107:36.0 108:56.0 109:132.0 110:53.0 111:262.0 112:70.0 113:205.0 115:569.0 116:1378.0 117:8624.0 118:625.0 119:566.0 120:50.0 125:110.0 126:47.0 127:111.0 129:1655.0 130:3660.0 131:3655.0 132:694.0 133:5745.0 134:…			OGBUMNBNEWYMNJ-UHFFFAOYSA-N	4480	1389	1134	7381	8066	13102	15026	28791	4932	14194	12352	3887	5244	22414	28812	10679	1475
octadecanol	755409	327	997	85:3812.0 86:224.0 87:853.0 88:401.0 89:7207.0 90:593.0 91:2611.0 92:281.0 93:206.0 94:57.0 95:784.0 96:291.0 97:9121.0 98:859.0 99:2097.0 100:378.0 101:3627.0 102:510.0 103:8469.0 104:862.0 105:36.0 109:308.0 110:74.0 111:3878.0 112:352.0 113:980.0 115:1693.0 116:209.0 121:32.0 123:60.0 124:45.0 125:1173.0 126:164.0 127:120.0 129:1075.0 137:28.0 139:257.0 140:47.0 141:118.0 143:377.0 144:41.0 14…		8221	GLDOVTGHNKAZLK-UHFFFAOYSA-N	326	379	358	685	262	348	249	298	144	414	226	198	371	444	494	449	252
O-acetylserine	414914	174	3943	85:50.0 88:106.0 89:497.0 90:71.0 91:67.0 92:42.0 93:18.0 95:6.0 100:1115.0 101:583.0 102:369.0 103:258.0 104:89.0 107:294.0 108:42.0 110:29.0 111:25.0 112:39.0 114:153.0 115:82.0 116:2248.0 117:605.0 118:166.0 127:20.0 128:35.0 129:92.0 130:222.0 131:1052.0 132:2219.0 133:371.0 134:647.0 136:37.0 143:114.0 144:320.0 146:17.0 147:692.0 149:416.0 153:1.0 158:108.0 160:21.0 167:25.0 172:25.0 174:33…	C00979	99478	VZXPDPZARILFQX-BYPYZUCNSA-N	912	1052	897	823	326	326	315	523	207	659	397	300	551	515	660	1096	441
norvaline	326715	144	84561	85:491.0 86:620.0 87:1347.0 88:555.0 89:270.0 90:21.0 91:629.0 92:203.0 94:223.0 95:100.0 96:202.0 97:198.0 98:556.0 99:281.0 100:3028.0 101:791.0 102:238.0 103:1321.0 104:271.0 105:585.0 106:336.0 111:561.0 112:234.0 114:1043.0 115:530.0 116:354.0 117:891.0 118:228.0 120:19.0 122:111.0 123:119.0 125:135.0 128:1045.0 129:421.0 130:833.0 131:1324.0 132:477.0 133:1391.0 135:525.0 139:158.0 140:84.0…	C01826	65098	SNDPXSYFESPGGJ-BYPYZUCNSA-N	3157	4253	1293	5860	976	907	1044	1208	425	2772	1314	391	812	1137	1493	783	494
nornicotine	495231	142	16943	86:784.0 87:255.0 88:712.0 89:376.0 90:144.0 91:1806.0 92:2187.0 93:1209.0 94:1038.0 95:293.0 97:259.0 100:1110.0 102:282.0 103:385.0 104:245.0 105:328.0 106:1590.0 107:271.0 108:197.0 109:193.0 114:259.0 116:137.0 118:2488.0 119:935.0 120:1975.0 121:199.0 122:813.0 124:50.0 125:61.0 126:301.0 128:346.0 130:841.0 134:1096.0 136:10487.0 137:1364.0 138:523.0 139:12.0 140:357.0 142:79034.0 143:8008.…	C06524	412	MYKUKUCHPMASKF-UHFFFAOYSA-N	1095	906	781	1880	241	250	355	329	249	670	362	218	724	511	1620	887	376
N-methylalanine	288133	130	46153	98:431.0 103:361.0 127:88.0 128:210.0 130:18385.0 131:1890.0 142:364.0 218:235.0 219:19.0 232:139.0 233:14.0 242:5.0 281:20.0 342:4.0 370:1.0 378:12.0 415:3.0 484:3.0 497:12.0	C02721	5288725	GDFAOVXKHJXLEI-VKHMYHEASA-N	17296	15988	7238	37192	2159	5056	4221	3673	1097	1845	3811	2024	7319	4580	9540	11187	3254
nicotinic acid	366992	180	285	85:402.0 86:47.0 87:81.0 90:191.0 91:76.0 94:43.0 99:36.0 100:31.0 103:50.0 105:288.0 106:4046.0 107:327.0 109:67.0 110:145.0 118:33.0 122:66.0 123:45.0 126:72.0 129:143.0 134:280.0 135:48.0 136:4959.0 137:603.0 138:162.0 139:22.0 153:17.0 156:104.0 158:16.0 160:19.0 165:17.0 166:29.0 167:25.0 171:18.0 175:13.0 179:34.0 180:4823.0 181:551.0 182:132.0 184:156.0 195:164.0 196:32.0 198:40.0 200:20.0…	C00253	938	PVNIIMVLHYAWGP-UHFFFAOYSA-N	1842	46249	32652	45711	4768	4298	6192	5539	3150	12934	8511	1020	36728	727	72629	47391	8814
nicotinamide	469827	179	1749	85:163.0 86:62.0 88:15.0 93:250.0 94:28.0 95:14.0 99:2.0 100:441.0 102:35.0 104:246.0 105:493.0 106:197.0 107:167.0 108:39.0 110:86.0 113:68.0 114:53.0 119:38.0 122:5.0 130:17.0 131:146.0 133:48.0 136:1730.0 137:162.0 138:49.0 143:12.0 147:1383.0 148:106.0 149:87.0 151:12.0 161:6.0 162:2.0 171:59.0 174:10.0 175:40.0 179:4411.0 180:519.0 181:144.0 183:21.0 184:100.0 186:1.0 189:21.0 190:22.0 191:1…	C00153	936	DFPAKSUCGFBDDF-UHFFFAOYSA-N	3099	3333	1883	6333	579	1324	676	1161	529	2038	1590	455	2585	2418	6885	3093	756
nicotianamine	898928	186	4701	85:1045.0 86:2209.0 87:492.0 88:565.0 89:531.0 90:17.0 91:24.0 92:91.0 93:60.0 94:2698.0 95:943.0 96:3824.0 97:768.0 98:953.0 99:875.0 100:6932.0 101:1241.0 102:2847.0 103:7119.0 104:1527.0 105:301.0 106:281.0 107:1.0 108:595.0 109:248.0 110:374.0 111:147.0 112:876.0 113:681.0 114:3367.0 115:1337.0 116:3362.0 117:2278.0 118:457.0 119:120.0 120:106.0 121:331.0 122:538.0 123:901.0 124:543.0 125:476…	C05324	9882882	KRGPXXHMOXVMMM-CIUDSAMLSA-N	72467	37806	7573	40116	19100	33605	41081	90093	266	12678	16427	191	79352	69243	157905	59420	3296
N-acetylmannosamine	735323	319	3244	85:1141.0 86:451.0 87:885.0 88:794.0 89:7966.0 90:778.0 91:624.0 93:87.0 94:49.0 95:261.0 96:255.0 97:763.0 98:285.0 99:645.0 100:1414.0 101:2282.0 102:588.0 103:22851.0 104:2059.0 105:1722.0 106:141.0 108:12.0 109:340.0 110:235.0 111:311.0 113:842.0 114:5548.0 115:953.0 116:1164.0 117:12085.0 118:1540.0 119:1530.0 120:118.0 123:92.0 125:29.0 126:101.0 127:736.0 128:479.0 129:16363.0 130:2769.0 1…	C00645	439281	OVRNDRQMDRJTHS-ZTVVOAFPSA-N	341	255	372	673	1275	1019	1741	2873	687	2097	1230	601	244	319	328	299	176
N-acetylglycine NIST	356109	174	97747	86:561.0 87:403.0 88:644.0 89:35.0 99:219.0 100:176.0 101:274.0 102:648.0 104:5441.0 105:335.0 106:5.0 107:486.0 110:168.0 114:460.0 116:32.0 117:38.0 121:7.0 127:384.0 130:6095.0 131:81.0 132:3092.0 133:35.0 136:105.0 138:17.0 139:26.0 143:55.0 144:59.0 145:3349.0 146:531.0 171:15.0 174:3449.0 175:233.0 176:69.0 180:58.0 182:18.0 184:378.0 195:12.0 199:51.0 207:70.0 211:93.0 241:33.0 242:3.0 257…		10972	OKJIRPAQVSHGFK-UHFFFAOYSA-N	279	278	198	304	219	186	252	269	200	339	277	229	162	294	212	187	199
N-acetylglutamate	604748	216	62256	85:107814.0 86:18458.0 87:11769.0 88:11138.0 89:14892.0 90:2982.0 91:3720.0 92:524.0 93:740.0 94:486.0 95:6384.0 96:2407.0 97:5303.0 98:35189.0 99:25848.0 100:19887.0 101:23815.0 102:9882.0 103:77075.0 104:9354.0 105:4287.0 106:699.0 107:415.0 108:1738.0 109:1106.0 110:2483.0 111:20118.0 112:15357.0 113:5447.0 114:10062.0 115:11909.0 116:108594.0 117:47576.0 118:12294.0 119:6445.0 120:703.0 121:5…	C00624	70914	RFMMMVDNIPUKGG-YFKPBYRVSA-N	1057	701	674	457	326	526	399	489	160	296	289	253	1941	848	3349	802	629
n-acetyl-d-hexosamine	746341	319	1674	85:448.0 86:230.0 88:655.0 89:9641.0 90:778.0 99:345.0 100:2544.0 101:2131.0 102:964.0 103:45456.0 104:4561.0 105:1970.0 106:10.0 113:655.0 114:2492.0 115:766.0 116:104.0 117:11596.0 118:1129.0 119:1434.0 126:279.0 127:100.0 128:346.0 129:15183.0 130:2624.0 131:3200.0 133:18066.0 134:1988.0 135:689.0 140:72.0 141:221.0 142:588.0 143:1887.0 144:357.0 146:152.0 147:49213.0 148:7660.0 149:5097.0 150…	C03878	24139	OVRNDRQMDRJTHS-FMDGEEDCSA-N	1382	761	802	2659	1909	2197	2958	3690	872	1443	1755	816	1433	1903	2333	1316	859
N-acetyl-D-galactosamine	723255	202	110343	85:627.0 86:261.0 87:21356.0 88:1373.0 89:5326.0 90:130.0 91:161.0 95:237.0 96:68.0 97:1088.0 98:343.0 99:1634.0 100:2143.0 101:1471.0 102:1075.0 103:9375.0 104:938.0 105:1028.0 107:87.0 108:134.0 109:278.0 111:454.0 112:509.0 113:954.0 114:629.0 115:703.0 116:3570.0 117:10573.0 118:1265.0 119:647.0 120:158.0 122:136.0 123:291.0 124:123.0 125:136.0 126:277.0 127:331.0 128:962.0 129:16447.0 130:32…				585	425	268	1012	2264	1879	2328	1846	1457	359	485	319	402	375	762	295	375
N-acetylaspartic acid	548028	158	4081	85:424.0 86:274.0 87:183.0 88:123.0 93:100.0 94:61.0 95:123.0 98:237.0 99:211.0 100:820.0 101:420.0 102:186.0 103:219.0 104:72.0 107:36.0 109:95.0 110:133.0 111:191.0 112:302.0 113:107.0 114:107.0 115:220.0 116:1962.0 117:4292.0 118:543.0 119:205.0 120:45.0 121:29.0 123:35.0 124:18.0 128:132.0 129:1942.0 130:860.0 131:1103.0 132:1033.0 133:678.0 134:131.0 135:58.0 137:52.0 138:25.0 139:83.0 141:4…	C01042	65065	OTCCIMWXFLJLIA-BYPYZUCNSA-N	2210	808	1144	2763	2864	2718	2812	5372	1878	5543	4041	1474	4003	2485	7695	1866	379
myristic acid	634414	285	127	85:1672.0 86:922.0 87:259.0 88:617.0 89:2301.0 90:194.0 91:565.0 93:1089.0 94:262.0 95:2947.0 96:479.0 97:1977.0 98:1752.0 99:1650.0 100:382.0 101:1406.0 104:452.0 105:1305.0 106:321.0 107:394.0 108:204.0 109:725.0 110:354.0 111:699.0 112:710.0 116:3547.0 117:55137.0 118:5160.0 119:1775.0 120:155.0 121:314.0 122:68.0 123:74.0 124:132.0 125:204.0 128:186.0 129:23236.0 130:2963.0 131:10163.0 132:11…	C06424	11005	TUNFSRHWOTWDNC-UHFFFAOYSA-N	3846	4213	1733	4111	2607	2343	1920	2098	615	2936	2888	970	3527	3706	6678	2975	1209
myo-inositol	731021	305	24347	85:18.0 87:302.0 88:118.0 89:248.0 90:4.0 92:38.0 94:27.0 97:55.0 98:95.0 99:262.0 100:138.0 101:281.0 102:26.0 103:2005.0 104:329.0 105:137.0 107:121.0 108:50.0 109:101.0 110:52.0 111:293.0 112:95.0 113:237.0 114:92.0 115:34.0 116:48.0 117:1103.0 118:43.0 119:114.0 120:67.0 121:65.0 126:63.0 127:302.0 128:177.0 129:2516.0 130:107.0 131:804.0 132:51.0 133:1882.0 134:82.0 136:2.0 139:1.0 140:48.0 …	C00137	892	CDAISMWEOUEBRE-UHFFFAOYSA-N	12809	6931	3709	5663	48719	52559	76280	113983	12710	24992	18301	8168	1339	2432	5558	1795	2335
mucic acid	709842	333	6426	85:27.0 88:2.0 89:28.0 90:101.0 93:21.0 95:66.0 99:171.0 101:153.0 102:448.0 103:1679.0 104:125.0 105:13.0 106:2.0 107:23.0 110:36.0 111:100.0 115:17.0 117:651.0 118:112.0 121:8.0 124:1.0 128:77.0 129:1082.0 130:312.0 131:424.0 133:1205.0 134:12.0 135:82.0 136:4.0 137:3.0 139:2.0 140:41.0 141:17.0 142:106.0 143:1480.0 144:111.0 145:32.0 146:17.0 147:6387.0 148:679.0 149:640.0 150:1.0 152:3.0 153:…	C00879	3037582	DSLZVSRJTYRBFB-DUHBMQHGSA-N	179	189	160	209	3347	2611	5851	4712	1356	3084	2434	707	5346	1067	243	202	172
monomyristin	838305	343	97325	85:2267.0 86:155.0 87:266.0 88:191.0 89:1079.0 90:93.0 93:174.0 94:140.0 95:2721.0 96:151.0 97:1617.0 98:472.0 99:467.0 100:29.0 101:4826.0 102:358.0 103:3998.0 104:229.0 105:244.0 107:108.0 109:1496.0 111:983.0 112:118.0 113:245.0 115:330.0 116:2438.0 117:3520.0 118:294.0 119:216.0 121:96.0 123:657.0 125:76.0 128:28.0 129:4386.0 130:725.0 131:2022.0 132:732.0 133:2276.0 134:181.0 135:134.0 137:2…		79050	DCBSHORRWZKAKO-UHFFFAOYSA-N	830	437	406	702	285	443	319	484	149	279	237	171	494	581	993	640	450
methylhexose nist	616058	204	16692	85:494.0 86:123.0 87:501.0 89:4661.0 90:281.0 93:87.0 94:97.0 95:53.0 96:37.0 97:94.0 99:347.0 100:131.0 101:1379.0 102:249.0 103:4316.0 104:358.0 105:406.0 106:9.0 107:129.0 109:40.0 111:123.0 112:39.0 113:225.0 115:500.0 116:1349.0 117:2783.0 118:213.0 119:753.0 120:95.0 121:96.0 123:26.0 125:38.0 126:5.0 128:55.0 129:6069.0 130:761.0 131:2545.0 132:333.0 133:10959.0 134:1419.0 135:786.0 141:8.…		560150	QRAXLHLYZJCAKB-UHFFFAOYSA-N	2246	1636	2417	3799	13240	14755	7066	1510	5778	9888	8661	839	4066	4895	10046	2961	1587
methionine sulfoxide	637588	128	1678	85:111.0 86:364.0 88:603.0 89:480.0 90:1509.0 91:197.0 92:84.0 93:154.0 95:15.0 97:671.0 98:290.0 99:172.0 100:3967.0 101:724.0 102:1925.0 103:992.0 104:302.0 105:398.0 108:181.0 110:1218.0 111:125.0 112:950.0 113:82.0 114:1237.0 115:308.0 116:243.0 117:622.0 118:349.0 119:370.0 120:31.0 126:441.0 127:60.0 128:36136.0 129:5558.0 130:2232.0 131:472.0 132:667.0 133:2030.0 134:1330.0 136:77.0 138:1.…	C02989	158980	QEFRNWWLZKMPFJ-YGVKFDHGSA-N	14763	9625	1497	9519	5732	6688	12656	12863	2648	5692	5099	1511	12411	8039	11877	9763	1601
methionine	483560	176	45	86:209.0 87:157.0 88:89.0 92:28.0 96:49.0 98:179.0 100:943.0 101:113.0 102:175.0 103:199.0 104:109.0 105:441.0 107:31.0 114:409.0 115:107.0 117:136.0 118:21.0 122:14.0 128:6524.0 129:603.0 130:496.0 131:1184.0 132:354.0 134:118.0 144:59.0 145:49.0 146:97.0 147:486.0 148:243.0 149:200.0 151:51.0 159:53.0 160:202.0 161:47.0 162:43.0 163:30.0 164:16.0 172:30.0 174:90.0 175:14.0 176:5168.0 177:722.0 …	C00073	6137	FFEARJCKVFRZRR-BYPYZUCNSA-N	9190	6582	2401	11982	11838	7272	9720	8711	1596	10280	2801	1271	6331	6544	12473	5834	2050
methanolphosphate	289520	241	5393	91:189.0 98:118.0 99:213.0 109:13.0 110:42.0 115:116.0 117:125.0 118:94.0 119:81.0 121:107.0 122:6.0 123:105.0 130:13.0 133:646.0 134:53.0 135:408.0 136:125.0 137:176.0 143:34.0 144:4.0 151:78.0 158:18.0 160:2.0 163:856.0 164:67.0 165:58.0 167:92.0 168:16.0 181:147.0 184:128.0 195:233.0 198:4.0 210:1.0 211:438.0 212:72.0 213:19.0 225:3.0 228:46.0 239:1.0 241:2338.0 242:433.0 243:249.0 244:9.0 256…		13130	CAAULPUQFIIOTL-UHFFFAOYSA-N	237	438	223	271	177	223	325	227	162	214	185	180	295	145	272	285	214
melibiose	988497	361	4730	87:30.0 88:14.0 89:775.0 90:43.0 96:163.0 99:91.0 100:296.0 101:841.0 102:257.0 103:3880.0 104:223.0 105:205.0 109:146.0 113:136.0 114:48.0 116:215.0 117:1162.0 118:29.0 125:3.0 129:2842.0 130:613.0 131:483.0 133:1258.0 134:133.0 135:18.0 137:14.0 138:29.0 139:3.0 140:57.0 141:70.0 142:53.0 143:226.0 145:162.0 147:3683.0 148:373.0 149:291.0 150:67.0 153:61.0 154:4.0 155:526.0 156:117.0 157:540.0 …	C05402	440658	DLRVVLDZNNYCBX-ABXHMFFYSA-N	289	221	240	327	44802	46211	41757	44976	13988	21536	28786	10901	1784	1807	3130	941	306
melezitose	1146704	361	16664	85:2882.0 86:356.0 87:1453.0 88:717.0 89:2493.0 90:260.0 94:146.0 95:522.0 96:449.0 97:1475.0 98:147.0 99:1815.0 100:130.0 101:4813.0 102:1108.0 103:59199.0 104:5259.0 105:2332.0 106:118.0 108:29.0 109:3609.0 110:126.0 111:1525.0 112:231.0 113:2422.0 114:582.0 115:2067.0 116:2464.0 117:12895.0 118:1303.0 119:1375.0 120:19.0 121:68.0 123:27.0 125:469.0 126:29.0 127:1837.0 128:405.0 129:57490.0 130…	C08243	92817	QWIZNVHXZXRPDR-WSCXOGSTSA-N	422	408	433	405	795	2653	1099	3290	4835	8486	1655	1314	294	253	351	177	452
maltotriose	1176972	361	22127	86:12.0 89:143.0 94:19.0 101:227.0 102:15.0 103:521.0 110:35.0 111:7.0 112:3.0 116:24.0 117:105.0 118:58.0 121:25.0 122:29.0 123:44.0 129:565.0 133:89.0 135:62.0 140:15.0 141:38.0 143:85.0 145:13.0 147:736.0 148:48.0 149:56.0 151:22.0 155:50.0 157:42.0 160:63.0 163:57.0 164:3.0 165:13.0 167:38.0 168:3.0 169:297.0 171:22.0 173:21.0 174:1.0 175:50.0 177:57.0 178:53.0 181:33.0 183:10.0 187:19.0 189:…	C01835	439586	FYGDTMLNYKFZSV-DZOUCCHMSA-N	2121	494	390	466	2474	590	5894	537	4576	1246	491	1076	730	2775	2592	1175	7610
maltose	946601	204	1979	85:18.0 86:40.0 87:38.0 89:640.0 90:50.0 94:3.0 95:51.0 96:226.0 97:52.0 98:60.0 99:10.0 100:262.0 101:31.0 102:157.0 103:2571.0 104:171.0 105:231.0 108:7.0 109:86.0 111:17.0 112:13.0 113:130.0 114:62.0 116:82.0 117:1560.0 118:98.0 119:98.0 125:5.0 127:10.0 128:39.0 129:1849.0 130:331.0 131:223.0 132:24.0 133:813.0 134:81.0 140:25.0 141:77.0 142:107.0 143:428.0 145:58.0 147:3256.0 148:427.0 149:3…	C00208	439186	GUBGYTABKSRVRQ-PICCSMPSSA-N	11460	10151	7662	16722	14341	18720	6735	11339	12639	75697	45775	12369	21108	12518	26298	17301	10198
malonic acid	305372	233	16918	85:1026.0 86:1326.0 87:4220.0 88:2045.0 89:1145.0 90:185.0 91:256.0 93:120.0 94:177.0 95:78.0 96:135.0 97:304.0 98:370.0 99:12693.0 100:1810.0 101:5145.0 102:1329.0 103:2418.0 104:448.0 105:1540.0 107:59.0 108:167.0 109:3011.0 110:122.0 111:448.0 113:89.0 114:57.0 115:3728.0 116:2072.0 117:4257.0 118:696.0 119:863.0 120:61.0 122:131.0 124:104.0 126:90.0 127:206.0 130:370.0 131:7673.0 132:1197.0 1…	C00383	867	OFOBLEOULBTSOW-UHFFFAOYSA-N	406	466	359	538	1435	1920	1091	1130	782	3515	2658	485	10066	12022	19191	7276	3586
malic acid	463180	233	1391	85:66.0 87:316.0 88:106.0 89:148.0 90:42.0 95:37.0 99:129.0 101:4462.0 102:488.0 103:641.0 104:93.0 105:294.0 115:533.0 116:432.0 117:2305.0 118:259.0 119:501.0 120:70.0 121:62.0 124:21.0 129:385.0 131:1945.0 132:129.0 133:6850.0 134:1075.0 135:667.0 136:51.0 137:33.0 139:20.0 142:41.0 143:745.0 144:107.0 145:145.0 147:21089.0 148:2969.0 149:2528.0 150:99.0 151:286.0 153:24.0 158:12.0 159:29.0 16…	C00711	525	BJEPYKJPYRNKOW-UHFFFAOYSA-N	1196	717	449	1084	469	552	362	489	241	289	394	256	646	668	782	520	334
maleimide	245118	154	1743	85:294.0 86:375.0 87:61.0 88:60.0 92:7.0 93:188.0 94:171.0 96:191.0 97:130.0 99:129.0 100:1406.0 101:44.0 102:144.0 103:750.0 105:72.0 107:179.0 110:1243.0 111:89.0 114:287.0 115:459.0 116:31.0 117:256.0 126:37.0 127:659.0 128:781.0 130:926.0 131:244.0 133:167.0 134:886.0 135:5.0 141:1.0 144:9.0 146:57.0 147:1899.0 149:79.0 150:32.0 154:6151.0 155:630.0 156:263.0 157:17.0 160:56.0 167:18.0 168:5.…	C07272	10935	PEEHTFAAVSWFBL-UHFFFAOYSA-N	6238	4777	4019	7039	14691	16365	15931	22959	1885	4150	7451	901	10145	9016	25503	7295	2787
lyxose	541086	217	85112	85:155.0 87:455.0 88:330.0 89:5647.0 90:390.0 94:48.0 96:79.0 99:377.0 100:2717.0 101:1492.0 102:600.0 103:35832.0 104:3052.0 105:1929.0 106:120.0 107:53.0 109:17.0 110:80.0 111:85.0 112:138.0 113:332.0 114:254.0 115:274.0 116:415.0 117:4160.0 118:270.0 119:534.0 121:96.0 126:187.0 127:203.0 128:129.0 129:3451.0 130:540.0 131:1760.0 133:4326.0 134:544.0 135:414.0 138:29.0 139:23.0 142:121.0 143:6…	C00476	439240	SRBFZHDQGSBBOR-AGQMPKSLSA-N	1439	1459	1430	2621	7211	12942	12063	14657	4706	6640	7922	2362	3876	5308	10798	5021	2009
lyxitol	573587	217	233	85:649.0 86:59.0 87:142.0 88:75.0 89:607.0 95:25.0 97:25.0 99:247.0 100:57.0 101:550.0 102:92.0 103:6136.0 104:480.0 105:198.0 106:44.0 111:98.0 112:73.0 113:193.0 114:48.0 115:140.0 116:225.0 117:3144.0 118:289.0 119:258.0 120:15.0 127:102.0 129:2235.0 130:260.0 131:777.0 133:1341.0 134:87.0 135:42.0 141:89.0 143:195.0 144:16.0 145:61.0 147:6082.0 148:964.0 149:538.0 150:39.0 151:43.0 157:231.0 …	C00532	439255	HEBKCHPVOIAQTA-IMJSIDKUSA-N	4195	4014	965	3958	213969	294102	313362	447651	94807	316133	209768	67393	2713	2253	462	2610	2002
lysine	663483	156	12	85:2755.0 86:29130.0 87:3786.0 88:12077.0 89:1291.0 90:709.0 92:136.0 93:103.0 94:668.0 95:313.0 96:506.0 97:609.0 98:2819.0 99:1955.0 100:31497.0 101:4429.0 102:7671.0 103:3645.0 104:565.0 105:379.0 106:83.0 107:97.0 108:128.0 109:134.0 110:753.0 111:416.0 112:6522.0 113:2018.0 114:7116.0 115:10574.0 116:3465.0 117:4929.0 118:1028.0 119:900.0 120:191.0 121:127.0 123:145.0 124:606.0 125:212.0 126…	C00047	5962	KDXKERNSBIXSRK-YFKPBYRVSA-N	56433	16516	7451	34711	58143	57491	108700	140015	4139	20742	8408	3462	72989	25771	47338	29086	7062
linolenic acid	780376	108	4704	85:8263.0 86:3076.0 87:2638.0 88:1997.0 89:7764.0 90:1581.0 91:88210.0 92:18165.0 93:106470.0 94:49681.0 95:90232.0 96:13310.0 97:12053.0 98:4717.0 99:6412.0 100:1262.0 101:3274.0 102:1160.0 103:5418.0 104:2581.0 105:34033.0 106:9798.0 107:47500.0 108:55116.0 109:22200.0 110:3750.0 111:4531.0 112:1209.0 113:1357.0 114:277.0 115:3868.0 116:10630.0 117:51242.0 118:6917.0 119:21073.0 120:8375.0 121:…	C06427	5280934	DTOSIQBPPRVQHS-PDBXOOCHSA-N	3897	3201	20782	4656	9093	12952	2938	9070	1529	9797	14613	5532	27115	604	81982	30093	6212
linoleic acid	777414	150	165	85:1534.0 86:470.0 87:386.0 88:244.0 89:1256.0 90:176.0 91:6885.0 92:1525.0 93:8654.0 94:6153.0 95:14372.0 96:7918.0 97:3896.0 98:518.0 99:829.0 100:115.0 101:441.0 102:166.0 103:421.0 104:436.0 105:2615.0 106:995.0 107:4482.0 108:3591.0 109:5935.0 110:3865.0 111:1556.0 112:178.0 113:194.0 115:385.0 116:1903.0 117:9875.0 118:1041.0 119:1844.0 120:836.0 121:4850.0 122:2280.0 123:2389.0 124:1664.0 …	C01595	5280450	OYHQOLUKZRVURQ-HZJYTTRNSA-N	35910	33132	23759	31970	9803	12820	2988	4694	1467	10481	15028	5779	29539	37779	101229	35801	18565
lignoceric acid	978597	132	104210	85:2380.0 86:760.0 89:854.0 91:551.0 92:193.0 93:904.0 94:146.0 95:3048.0 96:974.0 97:3155.0 98:2298.0 99:1510.0 102:139.0 105:433.0 107:88.0 109:1019.0 111:1448.0 112:385.0 113:495.0 116:1737.0 117:37070.0 118:3596.0 119:1601.0 120:87.0 121:738.0 123:159.0 125:482.0 129:17441.0 130:2113.0 131:3037.0 132:17484.0 133:6436.0 134:1239.0 135:1008.0 143:1648.0 145:11762.0 146:1599.0 153:158.0 154:47.0…	C08320	11197	QZZGJDVWLFXDLK-UHFFFAOYSA-N	979	421	521	1356	4032	4697	3649	2943	594	3338	4804	478	1820	1472	2430	969	514
levoglucosan	569637	204	3169	85:775.0 87:165.0 88:163.0 89:177.0 90:42.0 91:21.0 92:2.0 95:13.0 97:132.0 98:53.0 99:731.0 100:180.0 101:2830.0 102:212.0 103:5456.0 104:270.0 105:366.0 109:317.0 111:424.0 112:33.0 113:818.0 114:131.0 115:724.0 116:1575.0 117:3643.0 118:337.0 119:568.0 120:38.0 125:69.0 126:44.0 127:263.0 129:5991.0 130:703.0 131:1830.0 132:221.0 133:3867.0 134:297.0 135:293.0 136:48.0 139:2.0 140:20.0 141:67.…		2724705	TWNIBLMWSKIRAT-VFUOTHLCSA-N	440	221	216	521	1633	2579	1675	2351	492	1007	938	468	762	1360	2360	1224	724
leucine	346101	158	9	85:4635.0 86:3771.0 87:1723.0 88:653.0 90:216.0 92:322.0 93:257.0 94:240.0 95:264.0 96:604.0 97:648.0 98:1293.0 99:2270.0 100:16154.0 101:2483.0 102:35025.0 103:8176.0 104:1484.0 106:132.0 109:214.0 110:350.0 111:258.0 112:641.0 113:670.0 114:595.0 115:4531.0 116:6283.0 117:2966.0 118:912.0 119:1252.0 120:148.0 124:228.0 125:94.0 126:557.0 127:719.0 128:4500.0 129:1122.0 130:7269.0 131:3307.0 132…	C00123	6106	ROHFNLRQFUQHCH-YFKPBYRVSA-N	27698	17469	5230	22118	88791	84533	133369	121390	26979	162074	56455	17925	23548	13836	36734	34590	7963
lauric acid	547906	117	49	85:168.0 86:141.0 87:101.0 89:291.0 93:60.0 95:377.0 96:145.0 97:251.0 98:244.0 101:191.0 104:48.0 105:176.0 109:155.0 111:88.0 115:37.0 116:428.0 117:7512.0 118:665.0 119:226.0 120:42.0 122:42.0 129:2879.0 130:369.0 131:1222.0 132:1823.0 133:146.0 134:55.0 139:64.0 143:180.0 145:762.0 146:42.0 147:217.0 153:16.0 154:30.0 157:84.0 160:63.0 169:49.0 171:95.0 176:32.0 179:30.0 185:98.0 186:22.0 187…	C02679	3893	POULHZVOKOAJMA-UHFFFAOYSA-N	16944	9938	8659	11917	12434	16267	12164	9620	19049	26245	9854	3298	8195	23617	21022	16303	5422
lactose	935640	191	4771	86:21.0 101:156.0 103:696.0 104:4.0 112:36.0 113:18.0 117:389.0 120:17.0 127:171.0 129:837.0 130:24.0 131:125.0 133:236.0 134:94.0 136:11.0 139:3.0 142:30.0 143:176.0 145:62.0 147:1082.0 149:89.0 155:83.0 156:15.0 157:174.0 161:41.0 163:79.0 164:25.0 165:133.0 169:298.0 170:49.0 175:41.0 177:87.0 178:2.0 179:60.0 187:10.0 189:327.0 190:4.0 191:1441.0 192:295.0 193:304.0 194:86.0 197:56.0 201:17.0…	C00243	440995	GUBGYTABKSRVRQ-QKKXKWKRSA-N	3747	2648	951	2740	3717	4019	3499	6134	1697	8451	6567	2036	1537	1484	2891	1286	625
lactobionic acid	952835	260	17695	85:403.0 86:42.0 87:796.0 88:145.0 89:2121.0 90:215.0 92:28.0 95:104.0 96:443.0 97:83.0 99:753.0 101:813.0 103:9087.0 104:825.0 105:429.0 106:10.0 109:476.0 110:27.0 111:586.0 112:19.0 113:338.0 114:97.0 115:114.0 116:819.0 117:1301.0 118:179.0 119:545.0 120:86.0 121:124.0 122:60.0 123:61.0 126:92.0 127:373.0 128:19.0 129:8710.0 130:1214.0 131:1937.0 132:138.0 133:13138.0 134:1433.0 135:763.0 136…	C04247	7314	JYTUSYBCFIZPBE-AMTLMPIISA-N	315	260	210	232	17781	18874	19726	25989	11990	20466	19765	8593	273	299	331	206	269
lactitol	959541	361	62247	85:15165.0 86:3999.0 87:9771.0 88:6313.0 89:90957.0 90:7984.0 91:5304.0 92:614.0 93:862.0 94:1584.0 95:2674.0 96:1615.0 97:15793.0 98:2935.0 99:12184.0 100:25041.0 101:32274.0 102:16565.0 103:350649.0 104:34478.0 105:29796.0 106:4794.0 107:1805.0 108:900.0 109:11519.0 110:2403.0 111:9672.0 112:2642.0 113:15560.0 114:7078.0 115:12952.0 116:16047.0 117:175394.0 118:18910.0 119:17415.0 120:1844.0 12…	C13542	157355	VQHSOMBJVWLPSR-JVCRWLNRSA-N	2995	1540	1139	4346	651	6254	1518	12343	4672	22544	2993	4275	80	3213	286	4022	2301
lactic acid	217657	191	80	85:8684.0 86:6573.0 87:72227.0 88:111565.0 89:22391.0 90:1554.0 91:2622.0 92:778.0 93:502.0 94:4760.0 95:1164.0 96:739.0 97:892.0 98:246.0 99:4891.0 100:2372.0 101:61750.0 102:48891.0 103:46949.0 104:6822.0 105:17397.0 106:1817.0 107:2274.0 108:297.0 109:91.0 111:450.0 113:4576.0 114:1039.0 115:35415.0 116:15880.0 117:1091636.0 118:122979.0 119:56962.0 120:3499.0 121:613.0 126:206.0 127:1515.0 12…	C01432	612	JVTAAEKCZFNVCJ-UHFFFAOYSA-N	38515	10021	5273	8604	9388	10996	12382	15881	8291	27965	16953	7423	26003	17982	16671	13233	15149
lactamide	265698	232	415	85:1749.0 87:1762.0 89:31131.0 90:2897.0 91:1945.0 92:184.0 94:441.0 95:287.0 97:1518.0 98:396.0 99:628.0 100:51033.0 101:14200.0 102:5426.0 105:918.0 106:175.0 107:253.0 109:199.0 111:174.0 114:3184.0 115:2023.0 116:1645.0 117:30102.0 118:3480.0 119:2258.0 120:148.0 121:163.0 123:194.0 124:623.0 125:101.0 126:730.0 128:628.0 129:423.0 130:2586.0 136:194.0 137:92.0 140:32.0 141:54.0 144:2161.0 14…		94220	SXQFCVDSOLSHOQ-UHFFFAOYSA-N	260	181	150	230	192	172	189	211	133	250	200	173	295	131	162	137	177
isothreonic acid	489385	292	1679	85:304.0 86:391.0 88:631.0 89:4158.0 90:414.0 91:179.0 92:233.0 93:215.0 94:45.0 96:145.0 97:116.0 98:15.0 99:816.0 100:110.0 101:2762.0 102:21122.0 103:20966.0 104:2634.0 105:1408.0 106:64.0 107:560.0 108:290.0 109:71.0 110:395.0 111:105.0 113:1032.0 114:253.0 115:1508.0 116:877.0 117:33848.0 118:3267.0 119:2907.0 120:140.0 121:96.0 122:8.0 124:18.0 125:13.0 127:531.0 128:50.0 129:6995.0 130:178…	C00639	151152	JPIJQSOTBSSVTP-GBXIJSLDSA-N	978	984	706	1986	3179	3383	4304	4315	1586	4290	3399	866	1253	924	1171	1559	645
isomaltose	983199	160	127715	87:1211.0 88:604.0 89:4249.0 90:267.0 91:161.0 92:118.0 93:181.0 94:152.0 95:320.0 96:360.0 97:526.0 98:240.0 100:1628.0 101:6670.0 102:1545.0 103:10592.0 104:885.0 105:2387.0 107:114.0 108:114.0 109:551.0 110:107.0 111:1453.0 112:323.0 113:908.0 115:449.0 116:1006.0 117:8267.0 118:577.0 119:1599.0 124:48.0 125:234.0 126:350.0 127:713.0 128:652.0 129:7394.0 130:2008.0 131:1916.0 132:620.0 133:609…				438	363	216	451	23769	23847	36234	63213	30630	57991	52921	17348	314	329	542	374	461
isoleucine	356963	158	105087	86:184.0 98:58.0 100:1091.0 102:429.0 114:236.0 115:76.0 116:279.0 128:77.0 129:53.0 132:232.0 133:377.0 142:104.0 146:55.0 147:1109.0 158:7294.0 159:1054.0 160:288.0 161:26.0 163:31.0 218:931.0 219:155.0 220:56.0 232:255.0 233:54.0 260:48.0			AGPKZVBTJJNPAG-WHFBIAKZSA-N	18949	16016	8906	22493	66725	67700	86893	90170	19545	106531	42495	14106	10328	8580	16852	11821	4359
isohexonic acid	698302	333	100866	85:4516.0 86:1527.0 87:7244.0 88:3762.0 89:20346.0 90:1668.0 91:1161.0 92:385.0 93:296.0 94:327.0 95:832.0 96:443.0 97:3951.0 98:678.0 99:5414.0 100:1202.0 101:19281.0 102:19463.0 103:145699.0 104:14299.0 105:7979.0 106:535.0 107:1368.0 108:238.0 109:357.0 110:174.0 111:2060.0 112:443.0 113:4047.0 114:728.0 115:6155.0 116:5400.0 117:71550.0 118:7479.0 119:7784.0 120:708.0 121:457.0 122:71.0 123:2…		604	RGHNJXZEOKUKBD-UHFFFAOYSA-N	338	310	302	306	20840	19457	37271	30227	8970	21109	20279	4590	24101	10931	914	595	264
inositol-4-monophosphate	845976	315	4759	100:40.0 104:35.0 107:57.0 113:34.0 117:5.0 128:7.0 129:318.0 133:192.0 137:66.0 142:185.0 143:288.0 144:3.0 147:3716.0 148:705.0 150:3.0 151:84.0 153:82.0 155:66.0 156:40.0 158:31.0 159:5.0 163:11.0 164:91.0 166:55.0 167:35.0 168:65.0 169:49.0 173:33.0 177:50.0 178:26.0 180:12.0 181:79.0 182:9.0 183:29.0 189:11.0 190:133.0 191:543.0 192:52.0 194:70.0 195:10.0 196:25.0 201:25.0 207:133.0 209:68.0…	C03546	440043	INAPMGSXUVUWAF-GFWFORPUSA-N	443	218	353	148	224	219	283	326	151	196	259	206	272	236	190	207	243
inosine	897184	230	1728	85:163.0 86:64.0 97:4.0 99:41.0 101:305.0 103:1289.0 106:14.0 111:59.0 113:48.0 115:238.0 116:92.0 117:269.0 129:3413.0 130:316.0 131:520.0 134:189.0 142:6.0 143:110.0 144:7.0 145:89.0 147:473.0 153:24.0 157:39.0 163:23.0 166:12.0 169:201.0 171:4.0 174:37.0 189:2.0 193:773.0 194:49.0 195:1.0 201:420.0 202:29.0 203:3.0 204:4.0 207:213.0 209:266.0 215:14.0 216:5.0 217:1674.0 218:322.0 219:156.0 230…	C00294	6021	UGQMRVRMYYASKQ-KQYNXXCUSA-N	615	543	250	672	15021	18433	31823	30093	287	9251	11246	1619	82	521	1314	354	466
indole-3-lactate	764586	202	724	88:69.0 93:61.0 95:49.0 102:117.0 104:35.0 109:35.0 112:18.0 116:72.0 117:141.0 119:48.0 124:41.0 129:278.0 133:172.0 135:26.0 136:22.0 137:31.0 140:24.0 142:37.0 143:39.0 144:38.0 145:47.0 147:362.0 148:87.0 149:117.0 151:18.0 156:56.0 158:20.0 160:37.0 162:39.0 164:15.0 165:27.0 169:26.0 170:56.0 173:22.0 181:25.0 182:31.0 183:24.0 184:33.0 185:30.0 186:21.0 188:34.0 194:24.0 195:23.0 200:39.0 …	C02043	92904	XGILAAMKEQUXLS-UHFFFAOYSA-N	27718	30312	30117	32660	4606	4297	4007	2472	1836	5119	4943	1396	32052	49638	88067	32630	18763
indole-3-acetate	684929	202	69	85:142.0 87:38.0 89:42.0 91:40.0 100:21.0 101:105.0 102:208.0 105:43.0 115:43.0 116:34.0 119:53.0 121:26.0 128:130.0 129:377.0 130:199.0 131:197.0 133:47.0 145:101.0 148:147.0 157:44.0 160:50.0 161:30.0 167:14.0 169:17.0 170:37.0 172:34.0 174:29.0 184:57.0 186:179.0 187:57.0 200:136.0 201:41.0 202:3519.0 203:606.0 204:162.0 217:45.0 226:14.0 228:28.0 276:55.0 319:239.0 320:67.0 321:16.0 330:17.0 …	C00954	802	SEOVTRFCIGRIMH-UHFFFAOYSA-N	510	499	565	578	623	678	536	817	505	2316	1373	310	1661	1840	1147	1845	1228
hypoxanthine	619128	265	1663	85:17650.0 86:12163.0 87:3151.0 88:967.0 89:1497.0 90:1362.0 91:1011.0 92:2327.0 93:2705.0 94:2109.0 95:8249.0 96:4731.0 97:4274.0 98:10523.0 99:10631.0 100:18705.0 101:4328.0 102:2856.0 103:1825.0 104:825.0 105:732.0 106:877.0 107:1246.0 108:1010.0 109:1929.0 110:7804.0 111:16720.0 112:8157.0 113:3184.0 114:2386.0 115:2768.0 116:1782.0 117:3672.0 118:1096.0 119:3047.0 120:887.0 121:1152.0 122:16…	C00262	790	FDGQSTZJBFJUBT-UHFFFAOYSA-N	544	873	716	1073	10690	9850	20406	17650	2005	3160	4814	639	562	603	963	540	291
hydroxylamine	255241	146	139	85:633.0 86:2313.0 87:825.0 88:529.0 91:101.0 92:48.0 96:39.0 99:99.0 100:1181.0 101:208.0 103:445.0 105:237.0 109:19.0 116:169.0 117:579.0 118:114.0 119:2103.0 120:482.0 121:248.0 124:18.0 126:27.0 129:42.0 131:1281.0 132:298.0 133:4524.0 135:417.0 136:79.0 142:20.0 144:27.0 145:78.0 146:4294.0 147:2233.0 148:673.0 149:132.0 161:231.0 172:17.0 187:19.0 188:77.0 190:14.0 204:105.0 205:68.0 238:22…	C00192	787	AVXURJPOCDRRFD-UHFFFAOYSA-N	390	348	652	544	966	876	1152	314	1517	422	582	1883	415	507	567	342	716
hydroquinone	422583	239	16709	85:15.0 86:19.0 88:14.0 91:275.0 94:176.0 95:72.0 96:114.0 97:3.0 98:65.0 110:71.0 112:755.0 113:60.0 120:6.0 123:15.0 124:34.0 130:1.0 134:225.0 135:23.0 138:35.0 140:20.0 144:12.0 147:267.0 167:13.0 174:41.0 182:51.0 196:25.0 211:51.0 212:37.0 223:305.0 224:15.0 225:20.0 237:5.0 239:2779.0 240:576.0 241:199.0 254:1651.0 255:346.0 256:81.0 258:5.0 261:4.0 299:12.0 301:9.0 316:15.0 327:20.0 333:7…	C00530	785	QIGBRXMKCJKVMJ-UHFFFAOYSA-N	432	1261	855	1038	293	331	283	373	246	257	321	220	869	1086	2090	888	626
homoserine	443878	218	2849	101:66.0 102:400.0 103:4169.0 104:311.0 105:88.0 108:5.0 113:20.0 114:56.0 115:64.0 116:6.0 117:924.0 118:50.0 125:1.0 128:3071.0 129:503.0 130:734.0 131:345.0 132:149.0 133:513.0 134:269.0 135:55.0 139:3.0 140:11.0 141:19.0 145:11.0 146:159.0 147:1347.0 148:40.0 149:294.0 157:459.0 158:17.0 159:17.0 172:20.0 177:38.0 180:8.0 184:17.0 185:46.0 191:9.0 199:4.0 200:1.0 202:287.0 204:73.0 208:3.0 21…	C00263	12647	UKAUYVFTDYCKQA-VKHMYHEASA-N	6701	7841	1032	8114	340	442	812	764	194	415	469	167	4902	2507	3723	3560	594
homocystine	874865	128	2786	85:58.0 87:20.0 88:504.0 89:93.0 91:89.0 94:14.0 100:924.0 101:447.0 102:115.0 103:1568.0 104:115.0 107:34.0 108:14.0 110:41.0 112:98.0 113:23.0 114:484.0 115:132.0 116:34.0 117:946.0 118:171.0 119:35.0 126:15.0 128:10523.0 129:2584.0 130:634.0 131:361.0 132:23.0 133:451.0 134:29.0 142:4.0 143:6.0 144:24.0 145:41.0 146:130.0 147:2201.0 148:453.0 149:191.0 153:17.0 158:137.0 159:48.0 160:3354.0 16…	C01817	10010	ZTVZLYBCZNMWCF-UHFFFAOYSA-N	2432	1176	1339	6243	1159	1163	1427	2916	673	1617	1366	618	2294	3948	10610	3290	557
histidine	663790	154	150	85:2111.0 91:78.0 92:216.0 93:168.0 96:546.0 97:628.0 98:534.0 99:1060.0 100:5400.0 104:467.0 105:300.0 106:130.0 110:273.0 112:1060.0 113:608.0 116:436.0 117:2105.0 118:701.0 119:507.0 120:167.0 122:47.0 125:129.0 126:813.0 127:915.0 128:1600.0 129:1815.0 130:896.0 131:728.0 132:1925.0 133:1640.0 134:509.0 135:105.0 136:198.0 137:126.0 138:252.0 139:546.0 141:244.0 143:889.0 145:717.0 148:542.0 …	C00135	6274	HNDVDQJCIGZPNO-YFKPBYRVSA-N	62062	26984	1603	60061	33516	31620	69150	63408	864	28687	13627	750	30460	16876	33122	18794	1112
hexuronic acid	667373	160	4554	85:209.0 86:138.0 88:682.0 89:1276.0 90:42.0 91:290.0 92:40.0 93:62.0 95:157.0 97:343.0 98:187.0 99:94.0 100:117.0 101:506.0 102:533.0 103:960.0 104:6.0 105:780.0 107:90.0 108:8.0 109:195.0 110:46.0 111:190.0 112:6.0 113:192.0 114:283.0 115:385.0 117:357.0 118:42.0 119:105.0 127:38.0 128:156.0 129:885.0 130:376.0 131:441.0 132:5.0 133:1378.0 134:249.0 135:228.0 137:19.0 141:7.0 142:42.0 143:2086.…		152867	IAJILQKETJEXLJ-UHFFFAOYSA-N	1566	1002	409	1026	184346	184015	196518	299375	57068	114683	138179	34640	1236	979	1730	1557	678
hexose	642640	319	20287	87:46.0 89:593.0 98:26.0 100:70.0 101:184.0 103:762.0 104:80.0 105:211.0 107:72.0 112:27.0 113:40.0 114:76.0 116:57.0 117:792.0 118:43.0 119:50.0 128:26.0 129:778.0 130:84.0 131:128.0 133:426.0 134:123.0 135:46.0 138:25.0 142:40.0 143:58.0 145:57.0 146:50.0 147:2095.0 148:321.0 149:125.0 155:24.0 157:368.0 158:58.0 159:41.0 160:684.0 161:118.0 162:34.0 163:56.0 164:21.0 165:33.0 173:49.0 184:32.0…	C00738	206	WQZGKKKJIJFFOK-UHFFFAOYSA-N	315	368	276	661	2907	4932	6298	8888	2478	3642	4259	669	684	524	582	302	206
hexitol	704741	217	255	85:79.0 88:37.0 92:32.0 94:14.0 97:41.0 99:235.0 100:26.0 101:41.0 102:73.0 103:1566.0 104:206.0 105:96.0 109:97.0 110:36.0 111:111.0 112:66.0 113:39.0 114:55.0 115:112.0 116:320.0 117:397.0 118:41.0 119:91.0 127:84.0 129:2437.0 130:240.0 131:990.0 132:120.0 133:2109.0 135:188.0 136:36.0 138:15.0 141:58.0 142:51.0 143:712.0 144:95.0 146:64.0 147:9643.0 148:1032.0 149:1104.0 150:133.0 151:66.0 153…	C00392	453	FBPFZTCFMRRESA-UHFFFAOYSA-N	584	363	559	653	108	6016	350	8819	1411	4283	3318	1191	5881	4872	6068	2979	1507
hexadecylglycerol NIST	867593	205	100721	85:8744.0 86:578.0 87:1216.0 88:1214.0 89:4931.0 90:533.0 91:781.0 92:44.0 93:250.0 94:167.0 95:1193.0 96:711.0 97:3878.0 98:905.0 99:2281.0 100:306.0 101:7992.0 102:907.0 103:12467.0 104:903.0 105:1844.0 106:137.0 107:212.0 108:203.0 109:527.0 110:203.0 111:1123.0 112:450.0 113:823.0 115:2952.0 116:5985.0 117:34930.0 118:3298.0 119:2669.0 120:178.0 121:191.0 122:110.0 123:209.0 124:134.0 125:609…			OOWQBDFWEXAXPB-UHFFFAOYSA-N	1068	735	888	231	24722	9256	12655	22062	10868	13656	29560	11208	2207	13228	20180	5366	545
heptadecanoic acid	751309	117	727	86:84.0 89:126.0 93:146.0 95:297.0 97:364.0 98:171.0 99:152.0 101:71.0 105:120.0 107:47.0 109:65.0 111:142.0 112:68.0 113:69.0 116:319.0 117:6884.0 118:515.0 119:190.0 123:26.0 125:38.0 129:2928.0 130:357.0 131:779.0 132:2003.0 133:510.0 134:126.0 141:18.0 143:248.0 145:1080.0 146:130.0 149:39.0 152:19.0 153:14.0 159:91.0 163:18.0 171:63.0 174:86.0 177:28.0 182:19.0 187:82.0 189:15.0 197:18.0 201…		10465	KEMQGTRYUADPNZ-UHFFFAOYSA-N	9377	6891	3598	10322	7592	5563	3665	9034	1541	6922	7773	1524	8256	9775	16992	9996	2647
guanosine	957445	324	64568	85:3730.0 86:6111.0 87:6461.0 88:1183.0 89:20272.0 90:1215.0 92:726.0 97:12441.0 98:5083.0 99:33446.0 100:9239.0 101:30640.0 102:3188.0 103:241653.0 104:22140.0 105:10423.0 106:801.0 107:933.0 109:935.0 110:3275.0 111:12688.0 112:3363.0 113:14407.0 114:2874.0 115:59667.0 116:14000.0 117:46098.0 118:5769.0 119:7215.0 120:950.0 122:433.0 123:1322.0 124:1959.0 125:4378.0 126:5262.0 127:8454.0 129:59…	C00387	6802	NYHBQMYGNKIUIF-UUOKFMHZSA-N	485	376	221	441	10500	14284	31194	26730	2024	4517	6425	1075	281	333	415	234	228
guanine	744307	352	2519	85:485.0 86:288.0 87:42.0 89:317.0 95:86.0 98:175.0 99:1474.0 100:782.0 101:980.0 102:75.0 103:1581.0 104:106.0 105:14.0 110:49.0 111:272.0 112:15.0 113:289.0 114:183.0 115:231.0 116:930.0 117:753.0 118:116.0 119:40.0 122:16.0 124:27.0 125:94.0 126:14.0 127:102.0 128:117.0 129:1922.0 130:538.0 131:1046.0 132:378.0 133:1248.0 135:247.0 137:42.0 138:19.0 139:86.0 140:23.0 141:220.0 142:118.0 143:24…	C00242	764	UYTPUPDQBNUYGX-UHFFFAOYSA-N	1092	580	393	854	1645	1575	2604	3034	510	1286	1095	439	473	460	479	466	230
glycolic acid	227215	177	34086	87:1425.0 92:213.0 93:59.0 94:53.0 100:1068.0 101:928.0 102:746.0 103:3767.0 104:374.0 105:894.0 106:225.0 109:62.0 115:803.0 116:336.0 119:879.0 120:116.0 121:21.0 133:7528.0 137:4.0 152:79.0 153:20.0 154:42.0 156:71.0 157:41.0 158:44.0 160:65.0 161:3953.0 162:856.0 163:458.0 164:50.0 165:50.0 166:7.0 168:24.0 173:188.0 175:46.0 176:27.0 177:10553.0 178:1655.0 179:815.0 180:109.0 182:15.0 184:77…	C00160	757	AEMRFAOFKBGASW-UHFFFAOYSA-N	10360	9834	10430	16354	4094	6695	4466	7056	6983	17591	12220	5975	11464	11513	16205	12011	9362
glycocyamine	510732	171	7964	86:589.0 88:823.0 92:34.0 93:218.0 96:381.0 97:129.0 98:171.0 99:493.0 100:1822.0 101:161.0 104:796.0 108:1344.0 110:188.0 111:107.0 114:238.0 115:1808.0 118:1160.0 127:237.0 128:57.0 130:1500.0 131:316.0 136:24.0 141:551.0 142:196.0 144:253.0 155:279.0 157:489.0 158:556.0 159:49.0 166:2.0 171:14960.0 172:3060.0 173:1308.0 174:100.0 185:462.0 186:3372.0 187:543.0 188:378.0 198:2214.0 199:693.0 20…	C00581	763	BPMFZUMJYQTVII-UHFFFAOYSA-N	10394	9899	8768	20978	1211	1973	1183	1389	639	1745	1507	582	8827	13221	21512	10934	5673
glycine	368707	248	6	85:2882.0 86:87494.0 87:10917.0 88:4018.0 89:822.0 92:65.0 93:42.0 94:27.0 95:426.0 96:50.0 97:67.0 99:1489.0 100:53029.0 101:10140.0 102:5892.0 103:928.0 105:1276.0 110:146.0 113:1787.0 114:44.0 115:2820.0 116:1864.0 117:12472.0 118:47.0 119:3422.0 122:40.0 123:85.0 125:63.0 129:156.0 130:9640.0 131:7466.0 132:862.0 133:31722.0 134:5661.0 135:2633.0 144:2949.0 145:349.0 146:1208.0 147:26782.0 14…	C00037	750	DHMQDGOQFOQNFH-UHFFFAOYSA-N	142156	90456	4499	178090	93080	118039	185525	88589	9067	120212	71800	7710	46717	38294	51317	47755	3103
glycerol-alpha-phosphate	593299	357	62254	87:8694.0 88:4191.0 89:11433.0 91:1884.0 92:79.0 93:566.0 94:275.0 101:102101.0 102:12242.0 103:100742.0 104:10244.0 105:10029.0 106:1478.0 107:3362.0 108:394.0 109:1271.0 114:1073.0 115:21169.0 116:22830.0 117:21094.0 118:3210.0 119:10846.0 120:1726.0 121:5718.0 122:528.0 123:2359.0 124:280.0 129:67176.0 130:12007.0 131:50454.0 132:6337.0 133:92102.0 134:12770.0 135:27101.0 136:3144.0 137:9042.0…	C03189	754	AWUCVROLDVIAJX-UHFFFAOYSA-N	6668	4215	2322	5941	4758	5072	4669	10322	1028	4796	3075	1173	11511	4467	11089	5542	1009
glycerol-3-galactoside	805227	204	1693	89:176.0 90:53.0 99:49.0 101:827.0 102:83.0 103:3126.0 104:331.0 105:191.0 109:15.0 113:33.0 115:65.0 116:293.0 117:746.0 118:35.0 119:28.0 122:1.0 123:8.0 128:61.0 129:2561.0 130:485.0 131:662.0 132:17.0 133:977.0 135:25.0 141:39.0 142:42.0 143:281.0 147:3311.0 148:255.0 149:318.0 151:50.0 155:78.0 156:127.0 157:175.0 159:38.0 160:42.0 161:110.0 163:57.0 169:415.0 170:55.0 171:14.0 175:57.0 177:…	C05401	16048618	NHJUPBDCSOGIKX-NTXXKDEISA-N	1295	795	282	922	137823	170591	165758	186160	72092	241586	176020	56207	1294	1329	3114	1413	673
glycerol	344428	205	102844	86:35649.0 87:13782.0 89:52081.0 90:4636.0 91:2790.0 92:331.0 94:2130.0 95:638.0 96:309.0 97:382.0 98:441.0 99:3874.0 100:44651.0 101:54722.0 102:14716.0 103:190700.0 104:22113.0 105:17401.0 106:820.0 113:6809.0 114:4692.0 115:32295.0 116:19426.0 117:387803.0 118:38731.0 119:35848.0 127:1203.0 128:4038.0 129:54615.0 130:16196.0 131:81985.0 132:12409.0 133:263730.0 134:35271.0 135:20567.0 146:458.…			PEDCQBHIVMGVHV-UHFFFAOYSA-N	19936	22993	10350	28721	122442	155714	164186	203863	70531	210820	131486	33482	17358	29579	33853	22102	10083
glyceric acid	377495	189	48	87:199.0 89:698.0 90:111.0 93:56.0 98:33.0 99:176.0 100:63.0 101:1315.0 102:3672.0 103:4054.0 104:371.0 105:293.0 106:106.0 107:60.0 108:48.0 113:36.0 114:94.0 115:261.0 116:366.0 117:2480.0 119:409.0 122:34.0 130:941.0 131:1036.0 133:4658.0 135:416.0 142:23.0 147:8908.0 148:1388.0 149:813.0 157:22.0 158:22.0 159:33.0 161:42.0 162:30.0 163:86.0 166:42.0 175:382.0 176:31.0 177:220.0 189:3993.0 190…	C00258	439194	RBNPOMFGQQGHHO-UWTATZPHSA-N	2859	2514	1120	4598	19761	13959	32349	22322	12090	28793	24173	3695	4261	3971	5608	5083	1582
glutaric acid	421596	261	16952	85:4857.0 86:408.0 87:632.0 88:1429.0 89:752.0 92:72.0 93:162.0 94:11.0 95:581.0 97:15164.0 98:1176.0 99:2227.0 101:4169.0 102:981.0 103:27.0 106:67.0 107:367.0 110:432.0 111:140.0 113:709.0 114:83.0 115:2230.0 116:9480.0 117:5385.0 118:622.0 119:88.0 123:1269.0 124:368.0 126:294.0 127:328.0 128:231.0 129:14698.0 130:6115.0 131:3690.0 132:878.0 133:5237.0 138:106.0 140:284.0 141:16.0 142:59.0 143…	C00489	743	JFCQEDHGNNZCLN-UHFFFAOYSA-N	1033	890	566	1063	234	218	212	258	174	176	172	196	235	307	350	319	283
glutamine	603222	156	64560	86:63520.0 87:26476.0 88:10436.0 89:2696.0 90:22879.0 91:10271.0 92:3191.0 94:8272.0 98:32189.0 100:283704.0 101:102293.0 102:53104.0 103:30897.0 104:16308.0 105:3811.0 106:1051.0 107:4566.0 108:491.0 110:5193.0 112:69405.0 113:63891.0 114:257965.0 115:221627.0 117:38567.0 118:8060.0 119:22087.0 120:1276.0 121:203.0 122:862.0 124:1533.0 126:46974.0 127:10770.0 128:283801.0 129:174180.0 130:98989.…	C00064	5961	ZDXPYRJPNDTMRX-VKHMYHEASA-N	171622	124798	3878	77942	74070	110080	153949	70862	4436	61186	1522	3134	3327	31992	60387	27364	2233
glutamic acid	529100	246	28	85:1143.0 86:983.0 87:725.0 88:453.0 89:313.0 90:36.0 91:51.0 95:189.0 96:269.0 97:224.0 98:467.0 99:626.0 100:5243.0 101:1252.0 102:493.0 103:1043.0 104:79.0 105:259.0 108:335.0 109:58.0 110:448.0 111:44.0 112:737.0 113:669.0 114:1398.0 115:911.0 116:669.0 117:712.0 118:217.0 119:303.0 120:26.0 122:179.0 123:41.0 125:90.0 126:202.0 127:190.0 128:17149.0 129:3445.0 130:1476.0 131:1330.0 132:969.0…	C00025	33032	WHUUTDBJXJRKMK-VKHMYHEASA-N	679479	334557	283350	1203684	159017	163080	186781	238111	26060	63804	59982	22727	792638	753820	1240458	855421	140605
glucose-6-phosphate	812757	387	62248	85:20595.0 86:14230.0 87:13113.0 88:4780.0 89:90919.0 90:8396.0 91:7440.0 92:781.0 93:1301.0 94:1459.0 95:1657.0 96:4201.0 97:5865.0 98:4892.0 99:13986.0 100:23591.0 101:99970.0 102:25934.0 103:82450.0 104:9702.0 105:52916.0 106:7570.0 107:5998.0 108:1370.0 109:2079.0 110:2887.0 111:6399.0 112:6580.0 113:14339.0 114:24242.0 115:26760.0 116:43808.0 117:42229.0 118:6862.0 119:17014.0 120:2553.0 121…	C01172	439427	NBSCHQHZLSJFNQ-VFUOTHLCSA-N	159	240	183	278	232	286	198	827	155	279	247	213	155	169	174	177	218
glucose-1-phosphate	594647	217	3167	85:385.0 86:98.0 87:248.0 88:286.0 89:468.0 90:224.0 92:20.0 95:218.0 99:284.0 101:1180.0 103:1916.0 104:47.0 107:220.0 109:96.0 110:193.0 111:260.0 112:20.0 113:386.0 114:41.0 115:209.0 116:863.0 117:2309.0 118:189.0 119:243.0 125:12.0 126:151.0 128:127.0 129:1571.0 130:306.0 131:508.0 132:123.0 133:2331.0 134:352.0 135:130.0 136:1.0 139:40.0 140:858.0 141:105.0 142:138.0 143:915.0 144:125.0 145…	C00103	65533	HXXFSFRBOHSIMQ-VFUOTHLCSA-N	2702	2246	1489	2831	30983	34217	29361	43956	9345	8368	23429	7028	9348	10789	13083	7919	2195
glucose	650867	319	5	85:8086.0 86:11427.0 87:11651.0 88:7928.0 89:100314.0 90:8478.0 91:4620.0 92:397.0 93:206.0 94:821.0 95:652.0 96:898.0 97:3635.0 98:2475.0 99:9503.0 100:22000.0 101:34521.0 102:17924.0 103:194583.0 104:19618.0 105:50627.0 106:5040.0 107:1934.0 108:375.0 109:525.0 110:1483.0 111:3999.0 112:3200.0 113:7268.0 114:21434.0 115:15337.0 116:11291.0 117:146841.0 118:15191.0 119:15558.0 120:1398.0 121:846…	C00221	64689	WQZGKKKJIJFFOK-VFUOTHLCSA-N	28601	24422	15456	33437	226766	334744	139083	292229	136691	451321	275164	103349	39281	30192	51721	25687	12202
glucosaminic acid	709426	291	88042	85:323.0 86:795.0 87:656.0 88:159.0 89:1762.0 90:184.0 96:59.0 98:161.0 99:381.0 100:5031.0 101:3212.0 102:1198.0 103:11068.0 104:922.0 105:546.0 110:91.0 111:164.0 112:133.0 113:251.0 114:288.0 115:592.0 116:443.0 117:5639.0 118:613.0 119:540.0 120:35.0 121:11.0 122:7.0 123:8.0 124:70.0 125:76.0 127:213.0 128:512.0 129:7069.0 130:1640.0 131:1949.0 132:1335.0 133:3241.0 134:535.0 135:220.0 136:91…	C03752	73563	UFYKDFXCZBTLOO-TXICZTDVSA-N	198	231	165	268	697	648	562	818	180	384	376	155	357	177	264	236	160
gluconic acid lactone	645815	220	3502	87:376.0 89:418.0 91:200.0 93:213.0 94:7.0 95:277.0 97:419.0 98:28.0 99:247.0 100:286.0 101:1266.0 102:1454.0 103:3165.0 104:660.0 105:405.0 106:2.0 107:9.0 109:98.0 111:303.0 112:10.0 113:395.0 115:310.0 117:3173.0 118:208.0 119:432.0 120:76.0 121:161.0 122:35.0 123:45.0 125:72.0 127:87.0 128:55.0 129:13415.0 130:2506.0 131:1543.0 132:118.0 133:3838.0 134:325.0 135:258.0 136:14.0 137:2.0 138:26.…	C00198	7027	PHOQVHQSTUBQQK-SQOUGZDYSA-N	271	204	155	270	9685	10758	11895	13263	2664	6267	5772	1802	281	273	286	271	172
gluconic acid	693148	333	7501	87:39.0 89:155.0 99:15.0 100:306.0 101:268.0 102:393.0 103:2729.0 104:264.0 105:196.0 109:2.0 111:2.0 113:144.0 116:8.0 117:1117.0 118:12.0 127:30.0 129:1186.0 130:285.0 131:546.0 132:183.0 133:997.0 134:13.0 137:1.0 139:7.0 140:38.0 141:4.0 142:28.0 143:746.0 144:263.0 145:25.0 147:6161.0 148:1144.0 149:642.0 150:39.0 151:46.0 153:74.0 154:66.0 155:3.0 157:599.0 159:89.0 160:27.0 161:88.0 164:14…	C00800	6857417	RGHNJXZEOKUKBD-QTBDOELSSA-N	585	595	343	1089	257266	266525	223109	244366	44603	91593	133343	35223	303	341	428	323	245
galacturonic acid	669400	333	131445	85:1361.0 86:2529.0 88:750.0 89:21261.0 90:1552.0 91:867.0 92:119.0 93:210.0 94:209.0 95:161.0 98:431.0 99:2655.0 100:2868.0 101:4337.0 102:5377.0 103:12489.0 104:1477.0 105:12704.0 106:1273.0 107:408.0 109:208.0 110:156.0 111:792.0 112:799.0 113:1649.0 114:4067.0 115:3182.0 116:3013.0 117:3204.0 118:790.0 119:2407.0 120:446.0 121:317.0 122:92.0 125:201.0 126:859.0 127:1358.0 128:1637.0 129:8961.…	C08348	441476	AEMOLEFTQBMNLQ-DTEWXJGMSA-N	404	375	306	346	5697	5468	5016	9836	3281	9037	8524	2161	488	625	862	513	290
galactose	648756	319	16668	85:620.0 86:2348.0 87:2074.0 88:1466.0 89:22824.0 90:1966.0 91:898.0 97:640.0 99:1455.0 100:3867.0 101:6075.0 102:3366.0 103:44973.0 104:4301.0 105:11826.0 106:888.0 107:318.0 110:106.0 111:644.0 112:551.0 113:1365.0 114:3837.0 115:2232.0 116:2050.0 117:35884.0 118:3511.0 119:3431.0 120:215.0 121:47.0 123:25.0 124:36.0 125:81.0 126:497.0 127:465.0 128:1073.0 129:39974.0 130:6567.0 131:10141.0 132…	C00984	439357	WQZGKKKJIJFFOK-PHYPRBDBSA-N	2027	22929	12800	28469	148650	205993	14232	7038	103629	11308	13445	2879	28405	17255	30651	18362	9618
galactonic acid	690882	292	4706	85:918.0 86:238.0 87:865.0 88:630.0 89:3376.0 90:737.0 91:316.0 95:57.0 96:68.0 97:1011.0 98:413.0 99:1406.0 100:448.0 101:4514.0 102:3806.0 103:26292.0 104:2417.0 105:1403.0 106:36.0 107:255.0 108:13.0 109:160.0 110:149.0 111:353.0 112:80.0 113:956.0 114:440.0 115:1587.0 116:1106.0 117:12863.0 118:1333.0 119:1189.0 124:209.0 125:121.0 126:8.0 127:610.0 128:752.0 129:11296.0 130:3317.0 131:4665.0…	C00880	128869	RGHNJXZEOKUKBD-MGCNEYSASA-N	598	520	513	705	62020	85305	109217	141739	18448	32580	36895	13006	1373	1893	2809	549	378
galactinol	1017580	204	1975	85:17.0 86:36.0 87:46.0 88:20.0 97:9.0 99:36.0 101:68.0 102:47.0 103:1462.0 104:144.0 105:69.0 111:44.0 116:13.0 117:137.0 118:2.0 122:4.0 124:26.0 125:24.0 129:1340.0 130:121.0 131:155.0 133:138.0 136:13.0 139:5.0 140:38.0 142:58.0 143:185.0 144:24.0 147:1783.0 148:114.0 149:219.0 153:11.0 154:30.0 155:123.0 156:92.0 157:109.0 158:4.0 159:4.0 161:42.0 163:14.0 164:29.0 165:10.0 168:5.0 169:376.0…	C01235	11727586	VCWMRQDBPZKXKG-ZNVDUFQESA-N	3559	3400	1831	3925	1337141	1436982	1900822	3113140	656213	1089168	965120	576502	3082	3816	5178	2781	5773
fumaric acid	392338	245	64523	87:4096.0 89:14447.0 93:5424.0 95:1377.0 97:17909.0 98:22930.0 99:25859.0 103:25556.0 104:4519.0 105:12225.0 106:1044.0 108:401.0 109:85.0 111:5421.0 113:36144.0 114:4711.0 115:203643.0 116:17056.0 117:40588.0 118:8308.0 119:17857.0 120:1207.0 121:1194.0 122:832.0 123:134.0 126:21945.0 127:60663.0 128:24748.0 129:5497.0 131:43947.0 132:16519.0 133:243740.0 134:26331.0 135:17144.0 136:749.0 138:22…	C00122	444972	VZCYOOQTPOCHFL-OWOJBTEDSA-N	2927	2307	1869	2516	6361	6330	8136	14167	903	2301	3510	724	4041	1019	7358	2859	1077
fucose	578299	160	3009	85:191.0 89:328.0 91:5.0 98:6.0 100:250.0 101:182.0 103:132.0 105:64.0 107:33.0 117:5349.0 118:423.0 119:197.0 127:28.0 129:429.0 130:344.0 131:248.0 133:363.0 134:138.0 143:112.0 147:658.0 148:60.0 159:12.0 160:926.0 161:309.0 162:4.0 171:31.0 174:36.0 189:39.0 191:27.0 204:79.0 205:9.0 206:19.0 217:28.0 219:124.0 223:10.0 231:37.0 233:151.0 235:13.0 277:238.0 278:54.0 293:13.0 299:12.0 321:80.0…	C02095	439650	SHZGCJCMOBCMKK-FPRJBGLDSA-N	8316	7483	4821	7291	15601	24992	18140	31691	6295	20352	13661	4343	117485	7095	10866	7167	4748
fructose	639442	307	21	85:1065.0 86:372.0 87:1570.0 88:1347.0 89:11886.0 90:1027.0 91:450.0 94:125.0 95:108.0 96:150.0 97:341.0 98:337.0 99:854.0 100:2150.0 101:3537.0 102:951.0 103:87115.0 104:8453.0 105:4107.0 106:219.0 110:160.0 111:332.0 112:91.0 113:824.0 114:1370.0 115:1277.0 116:899.0 117:11742.0 118:1067.0 119:1473.0 120:185.0 121:95.0 124:47.0 125:43.0 126:175.0 127:390.0 129:7908.0 130:1485.0 131:4620.0 132:6…	C02336	439709	RFSUNEUAIZKAJO-ARQDHWQXSA-N	1830	2545	2670	2418	68761	53917	52279	84574	62827	78653	94754	15940	2454	4480	7495	4954	983
ferulic acid	732779	338	14814	85:35.0 86:52.0 87:36.0 88:252.0 89:926.0 90:120.0 91:235.0 92:43.0 93:27.0 94:29.0 95:40.0 97:6.0 98:21.0 99:29.0 101:30.0 102:222.0 103:196.0 104:38.0 105:67.0 106:8.0 107:131.0 109:38.0 110:53.0 111:14.0 112:24.0 114:2.0 115:318.0 116:103.0 117:412.0 118:150.0 119:161.0 120:2.0 121:50.0 122:3.0 123:12.0 125:13.0 126:30.0 127:39.0 128:15.0 129:111.0 130:123.0 131:114.0 132:24.0 133:221.0 134:13…	C01494	445858	KSEBMYQBYZTDHS-HWKANZROSA-N	337	258	305	331	2108	1918	3288	7712	1182	1399	4582	738	923	1669	5262	899	393
ethanolamine	344719	174	3212	85:264.0 86:22410.0 87:2464.0 88:1167.0 89:864.0 90:146.0 91:145.0 92:17.0 93:231.0 95:19.0 98:171.0 99:314.0 100:23665.0 101:2784.0 102:1878.0 103:1289.0 104:174.0 105:611.0 107:614.0 108:113.0 110:216.0 111:30.0 112:10.0 113:773.0 114:2996.0 115:1679.0 116:1285.0 117:1574.0 118:333.0 119:1092.0 120:245.0 121:402.0 122:18.0 123:33.0 124:42.0 128:44.0 129:170.0 130:2698.0 131:3342.0 132:927.0 133…	C00189	700	HZAXFHJVJLSVMW-UHFFFAOYSA-N	6885	5183	8329	8213	63496	57597	127435	148314	30319	59035	28602	19680	19206	5153	6704	6845	5211
ethanol phosphate NIST	317291	211	100892	87:78.0 88:97.0 89:256.0 91:314.0 92:90.0 93:145.0 94:40.0 98:266.0 99:46.0 102:181.0 103:1317.0 104:160.0 105:416.0 106:296.0 107:321.0 108:142.0 109:166.0 110:48.0 113:54.0 114:59.0 115:794.0 116:181.0 117:169.0 118:90.0 119:551.0 120:74.0 121:445.0 123:467.0 127:77.0 128:49.0 129:30.0 131:211.0 132:149.0 133:4081.0 134:722.0 135:1706.0 136:99.0 137:1236.0 138:139.0 139:133.0 140:21.0 143:24.0 …				193	429	184	214	211	193	643	348	230	219	203	213	197	213	494	186	220
erythrose	443306	205	102661	85:252.0 86:309.0 87:286.0 88:262.0 89:3396.0 90:347.0 98:95.0 99:207.0 100:1047.0 101:1152.0 102:512.0 103:2966.0 104:321.0 105:570.0 111:37.0 112:126.0 113:92.0 114:259.0 115:522.0 116:243.0 117:8801.0 118:811.0 119:677.0 120:43.0 121:19.0 125:24.0 126:85.0 127:101.0 128:90.0 129:712.0 130:1223.0 131:821.0 132:198.0 133:2835.0 134:401.0 135:233.0 140:40.0 141:30.0 142:111.0 143:111.0 144:41.0 1…	C01796	439574	FMAORJIQYMIRHF-HERZVMAMSA-N	557	543	219	667	418	538	504	1047	267	589	621	223	702	427	424	439	224
erythritol	471922	217	92	86:57.0 87:443.0 89:682.0 90:92.0 99:480.0 100:41.0 101:1823.0 103:7046.0 104:676.0 105:300.0 106:59.0 109:27.0 111:45.0 113:474.0 115:473.0 116:1861.0 117:6123.0 118:476.0 119:295.0 127:453.0 129:1559.0 130:129.0 131:448.0 133:1902.0 134:216.0 144:53.0 147:9776.0 148:785.0 149:656.0 158:25.0 159:8.0 163:98.0 169:60.0 174:40.0 175:153.0 176:58.0 177:60.0 183:21.0 189:1255.0 190:194.0 191:893.0 19…	C00503	222285	UNXHWFMMPAWVPI-ZXZARUISSA-N	851	549	403	789	6385	10088	9232	12462	2334	7130	4312	1602	578	754	1402	808	691
enolpyruvate NIST	234394	217	16823	85:72.0 86:319.0 87:712.0 88:700.0 89:28.0 90:24.0 91:16.0 92:32.0 93:3.0 97:16.0 99:126.0 100:271.0 101:92.0 102:495.0 103:57.0 104:47.0 105:38.0 106:90.0 107:819.0 108:294.0 110:702.0 111:342.0 113:543.0 114:39.0 115:324.0 118:82.0 120:96.0 124:11.0 125:301.0 126:257.0 127:693.0 130:102.0 131:827.0 133:419.0 134:585.0 136:215.0 137:19.0 143:30.0 144:43.0 146:3.0 147:26175.0 148:4289.0 149:2351.…	C00074	1005	DTBNBXWJWCWCIK-UHFFFAOYSA-N	472	422	490	1012	367	525	872	1219	370	826	997	451	758	609	1435	721	232
docosahexaenoic acid	902819	91	87709	89:153.0 91:4417.0 92:909.0 93:2453.0 94:871.0 95:942.0 96:135.0 97:156.0 98:30.0 99:74.0 103:158.0 104:148.0 105:1782.0 106:442.0 107:727.0 108:775.0 109:294.0 110:46.0 111:42.0 115:239.0 116:175.0 117:1938.0 118:276.0 119:1453.0 120:408.0 121:401.0 122:154.0 123:56.0 128:107.0 129:1147.0 130:243.0 131:1109.0 132:276.0 133:714.0 134:388.0 135:292.0 136:81.0 137:51.0 141:89.0 142:64.0 143:202.0 1…			MBMBGCFOFBJSGT-KUBAVDMBSA-N	3569	1799	1173	3807	938	1485	1021	1576	428	1818	1386	474	2155	6683	12336	5131	1638
dihydroxyacetone	332120	89	22000	85:347.0 86:296.0 87:242.0 88:356.0 89:3561.0 90:168.0 97:34.0 98:98.0 99:129.0 100:1180.0 101:141.0 102:427.0 103:3726.0 104:261.0 105:358.0 110:95.0 111:8.0 114:1204.0 115:134.0 116:33.0 117:58.0 119:160.0 120:2.0 121:18.0 128:42.0 130:6.0 131:151.0 133:1424.0 134:167.0 135:46.0 136:7.0 139:4.0 142:708.0 143:3.0 147:3616.0 148:459.0 149:251.0 150:1.0 151:34.0 152:3.0 154:4.0 157:51.0 158:20.0 1…	C00184	670	RXKJFZQQPQGTFL-UHFFFAOYSA-N	926	926	457	989	5871	5019	9103	8546	2386	8240	9571	2338	1789	1473	1205	2645	527
dihydrocholesterol	1082070	215	42937	85:915.0 86:94.0 87:34.0 89:485.0 91:4176.0 92:787.0 93:4869.0 94:1228.0 95:5414.0 96:299.0 97:914.0 98:121.0 99:603.0 100:190.0 101:817.0 103:357.0 104:284.0 105:3131.0 106:3045.0 107:4872.0 108:1660.0 109:2455.0 110:512.0 111:1052.0 112:39.0 113:254.0 115:321.0 116:86.0 117:909.0 118:257.0 119:2448.0 120:1216.0 121:2904.0 122:777.0 123:1040.0 124:179.0 125:446.0 128:124.0 129:1634.0 130:938.0 1…	C12978	66066	QYIXCDOBOSTCEI-FBVYSKEZSA-N	13666	6808	2499	15966	503	3059	1146	5797	484	933	2358	589	905	2643	5295	3665	942
digalacturonic acid	988150	169	100883	85:124.0 86:158.0 87:187.0 88:70.0 89:1221.0 90:105.0 91:77.0 92:36.0 93:78.0 95:130.0 96:101.0 97:75.0 98:43.0 99:302.0 100:331.0 101:398.0 102:567.0 103:2785.0 104:175.0 105:287.0 109:46.0 111:152.0 112:43.0 113:151.0 114:133.0 115:198.0 116:386.0 117:697.0 118:57.0 119:162.0 120:58.0 122:25.0 123:33.0 125:25.0 126:80.0 127:295.0 128:41.0 129:1621.0 130:412.0 131:501.0 132:112.0 133:1775.0 134:…	C02273	439694	IGSYEZFZPOZFNC-LKIWRGPLSA-N	340	315	418	588	26009	27814	24977	23423	7220	8126	16693	1961	1282	1339	2442	414	472
D-erythro-sphingosine	859500	204	126903	100:421.0 114:218.0 116:303.0 128:133.0 129:310.0 130:24.0 147:380.0 155:21.0 188:166.0 202:115.0 204:5513.0 205:732.0 206:427.0 223:20.0 345:29.0				7212	3431	849	16085	28573	34817	23920	46877	8601	27497	24046	7628	2998	3293	5343	2864	941
deoxycholic acid	1106875	255	114648	85:547.0 86:120.0 87:216.0 88:121.0 89:518.0 91:4875.0 92:464.0 93:4870.0 94:631.0 95:3302.0 96:180.0 97:350.0 99:223.0 101:665.0 102:68.0 103:871.0 104:157.0 105:4838.0 106:564.0 107:3674.0 108:368.0 109:1502.0 110:117.0 111:115.0 113:193.0 114:61.0 115:649.0 116:930.0 117:5273.0 118:557.0 119:2667.0 120:495.0 121:1582.0 122:437.0 123:268.0 124:85.0 125:104.0 127:277.0 128:386.0 129:5214.0 130:6…	C04483	222528	KXGVEGMKQFWNSR-LLQZFEROSA-N	13664	5192	4162	13246	358	588	390	3353	211	353	442	259	514	415	790	777	1042
delta-tocopherol NIST	997765	208	105385	85:45.0 87:79.0 90:67.0 91:816.0 93:148.0 95:320.0 97:560.0 98:80.0 102:47.0 105:364.0 107:175.0 108:92.0 109:305.0 111:200.0 115:140.0 116:110.0 117:258.0 118:63.0 119:135.0 120:77.0 121:212.0 123:148.0 128:77.0 131:335.0 132:57.0 134:84.0 135:258.0 136:43.0 137:226.0 140:24.0 141:83.0 144:82.0 145:135.0 146:54.0 147:394.0 149:309.0 151:240.0 152:62.0 159:67.0 161:169.0 163:177.0 164:44.0 165:55…			GZIFEOYASATJEH-VHFRWLAGSA-N	1127	1150	982	1156	1411	1298	1468	981	424	1073	954	471	1290	1159	1727	1321	758
dehydroascorbic acid	633423	173	3163	85:4938.0 86:2632.0 87:3842.0 88:1599.0 89:36445.0 90:4196.0 91:3962.0 92:500.0 94:671.0 95:633.0 96:448.0 97:1730.0 98:1823.0 99:5999.0 100:7321.0 101:16741.0 102:6187.0 103:11081.0 104:1207.0 105:674.0 106:1178.0 108:899.0 109:458.0 110:290.0 111:2948.0 112:1836.0 113:6752.0 114:2900.0 115:4370.0 116:6371.0 117:18187.0 118:3044.0 119:4528.0 120:1247.0 121:273.0 124:120.0 126:1913.0 127:3252.0 1…	C05422	440667	SBJKKFFYIZUCET-JLAZNSOCSA-N	510	459	329	369	1961	2757	2113	3051	569	1767	1571	526	1758	1054	564	265	272
daidzein	1013259	398	115854	88:418.0 89:2048.0 90:422.0 91:1774.0 93:588.0 94:218.0 95:506.0 98:126.0 99:106.0 100:61.0 101:497.0 102:129.0 105:469.0 107:338.0 108:179.0 109:180.0 111:379.0 112:23.0 113:149.0 114:101.0 115:2219.0 117:592.0 118:164.0 119:1360.0 120:245.0 121:680.0 123:14.0 124:76.0 125:177.0 128:41.0 132:354.0 133:410.0 134:45.0 135:845.0 137:337.0 139:376.0 141:219.0 145:844.0 146:246.0 147:3151.0 149:1208.…				553	442	239	284	517	12998	8445	19652	1357	3197	4164	1269	2876	20126	29478	12224	8096
cytosin	486724	254	2186	85:305.0 86:945.0 88:631.0 89:66.0 91:93.0 92:12.0 93:60.0 94:50.0 95:688.0 96:493.0 97:996.0 98:12707.0 99:1818.0 100:5096.0 101:1193.0 102:433.0 103:101.0 104:99.0 105:431.0 106:204.0 107:67.0 108:20.0 109:92.0 110:178.0 111:229.0 112:504.0 113:1713.0 114:980.0 115:589.0 116:686.0 117:327.0 118:47.0 120:75.0 123:207.0 124:149.0 125:2555.0 126:219.0 127:121.0 128:47.0 129:459.0 130:1719.0 131:51…	C00380	597	OPTASPLRGRRNAP-UHFFFAOYSA-N	181	154	150	273	2299	1761	2855	2328	862	729	538	385	270	211	319	212	209
cytidine-5-monophosphate	700635	243	2246	85:144.0 86:125.0 87:68.0 95:74.0 97:27.0 99:140.0 100:73.0 101:52.0 102:63.0 103:170.0 105:12.0 107:4.0 111:73.0 113:108.0 114:60.0 115:113.0 116:36.0 117:50.0 119:18.0 121:11.0 123:12.0 125:20.0 129:308.0 130:71.0 131:47.0 133:687.0 135:189.0 137:50.0 140:12.0 141:91.0 142:23.0 143:12.0 144:18.0 147:1244.0 148:217.0 149:105.0 151:75.0 152:6.0 153:132.0 154:7.0 157:15.0 162:14.0 164:23.0 167:29.…				418	335	294	553	273	386	434	786	183	468	375	201	449	449	691	403	228
cystine	804619	218	94	85:108.0 86:247.0 87:139.0 88:76.0 89:69.0 91:149.0 92:44.0 93:30.0 95:38.0 98:79.0 99:84.0 100:3048.0 101:429.0 102:207.0 103:131.0 104:31.0 109:39.0 111:37.0 114:248.0 115:750.0 116:370.0 117:152.0 118:99.0 119:32.0 120:118.0 121:41.0 122:20.0 128:86.0 129:101.0 130:257.0 131:402.0 132:617.0 133:343.0 134:123.0 135:57.0 143:27.0 144:115.0 145:43.0 146:3584.0 147:1813.0 148:1380.0 149:261.0 156:…	C01420	595	LEVWYRKDKASIDU-UHFFFAOYSA-N	2532	1001	591	1223	6967	6302	16054	24244	4737	16582	1575	3674	4425	1791	2148	1715	509
cysteine-glycine	715335	220	2787	85:185.0 86:404.0 88:100.0 90:67.0 91:332.0 92:34.0 94:53.0 97:57.0 98:151.0 99:49.0 100:1375.0 101:377.0 102:262.0 103:390.0 104:15.0 105:20.0 107:142.0 110:50.0 112:23.0 113:69.0 114:78.0 115:367.0 116:813.0 118:39.0 126:62.0 129:25.0 130:279.0 131:65.0 132:916.0 134:134.0 135:1.0 141:102.0 142:99.0 144:44.0 146:198.0 147:351.0 148:451.0 154:30.0 155:46.0 157:102.0 158:256.0 159:18.0 160:51.0 1…	C01419	439498	ZUKPVRWZDMRIEO-VKHMYHEASA-N	934	668	353	969	849	740	1216	1240	224	674	884	205	1398	1422	2459	1031	511
cysteine	500158	220	65	86:175.0 90:83.0 91:341.0 97:81.0 98:68.0 100:3118.0 101:289.0 102:126.0 103:157.0 104:40.0 106:71.0 111:61.0 112:46.0 113:48.0 115:193.0 116:681.0 117:121.0 119:107.0 120:61.0 130:238.0 132:808.0 133:307.0 135:39.0 146:182.0 147:1274.0 149:187.0 163:84.0 172:22.0 204:108.0 217:15.0 218:2544.0 219:362.0 220:2803.0 221:383.0 222:297.0 223:28.0 231:29.0 232:38.0 262:21.0 287:23.0 301:27.0 304:25.0 …	C00097	5862	XUJNEKJLAYXESH-REOHCLBHSA-N	7499	2721	2242	5396	8924	10822	14540	18145	827	3222	4910	723	7339	10819	16682	4502	1429
creatinine	502599	115	31	85:370.0 88:85.0 89:36.0 93:61.0 98:181.0 99:1414.0 100:9158.0 101:1232.0 103:128.0 108:34.0 111:15.0 113:594.0 114:567.0 115:27718.0 116:1868.0 118:47.0 124:34.0 130:931.0 134:91.0 135:38.0 136:59.0 139:101.0 142:85.0 143:10910.0 144:1070.0 147:1641.0 155:268.0 158:453.0 159:92.0 160:80.0 161:20.0 162:30.0 165:17.0 167:15.0 169:18.0 170:66.0 171:2993.0 172:140.0 173:285.0 174:113.0 175:26.0 176:…	C00791	588	DDRJAANPRJIHGJ-UHFFFAOYSA-N	5611	4340	610	3943	23444	22053	20732	10191	2049	18025	13486	672	44226	45313	103321	31506	8118
conduritol-beta-expoxide	675635	318	2670	85:36.0 86:264.0 87:119.0 89:71.0 90:3.0 96:4.0 97:45.0 100:25.0 101:25.0 102:89.0 103:1499.0 104:98.0 106:19.0 108:25.0 110:52.0 111:13.0 113:96.0 114:7.0 115:120.0 116:89.0 117:65.0 120:22.0 121:16.0 122:20.0 125:21.0 126:64.0 127:5.0 128:52.0 129:2124.0 130:118.0 131:398.0 132:68.0 133:1415.0 139:13.0 140:24.0 141:13.0 142:4.0 143:397.0 144:106.0 146:101.0 147:5675.0 148:698.0 149:369.0 150:2.…		9989541	ZHMWOVGZCINIHW-SPHYCDKFSA-N	5038	3551	985	1530	5604	6713	6952	6568	2129	6769	4440	1797	37646	25409	34541	18755	8208
citric acid	617342	273	288	85:108.0 87:167.0 88:92.0 89:136.0 92:58.0 93:86.0 95:193.0 96:108.0 97:78.0 99:605.0 100:143.0 101:223.0 102:92.0 103:336.0 104:70.0 105:58.0 109:24.0 110:55.0 111:256.0 112:15.0 114:87.0 115:639.0 116:312.0 117:522.0 118:105.0 119:62.0 120:32.0 124:17.0 125:53.0 126:49.0 127:177.0 128:22.0 129:915.0 131:952.0 132:92.0 133:1929.0 134:60.0 135:258.0 136:35.0 137:44.0 139:90.0 140:83.0 141:331.0 1…	C00158	311	KRKNYBCHXYNGOX-UHFFFAOYSA-N	602	2025	465	616	3610	818	722	1592	479	1218	671	410	573	553	1243	565	251
cis-gondoic acid	847372	117	87783	85:2318.0 89:1537.0 91:1953.0 92:494.0 93:1867.0 94:1814.0 95:6984.0 96:10449.0 97:6552.0 98:6703.0 99:1435.0 105:1710.0 106:308.0 107:1454.0 108:883.0 109:3479.0 110:3575.0 111:2492.0 112:1073.0 113:314.0 117:29549.0 118:2998.0 119:2252.0 120:341.0 121:1361.0 122:447.0 123:2047.0 124:1355.0 125:876.0 126:132.0 127:401.0 129:20607.0 130:2301.0 131:4009.0 132:4647.0 133:2381.0 134:1003.0 135:968.0…	C16526	5282768		12400	6745	5474	12138	2969	7331	10414	3693	806	2670	5410	1854	5698	22506	40844	14147	4804
cholic acid	1109517	253	110403	86:112.0 87:393.0 91:1529.0 92:106.0 93:2143.0 94:725.0 95:890.0 98:123.0 99:478.0 101:1421.0 102:297.0 103:1585.0 105:1612.0 106:525.0 107:961.0 111:562.0 113:342.0 114:82.0 115:934.0 116:1665.0 117:5088.0 118:316.0 119:870.0 122:172.0 123:602.0 126:54.0 127:179.0 128:336.0 130:423.0 131:2675.0 133:1074.0 135:840.0 138:179.0 141:543.0 142:940.0 143:3459.0 144:581.0 145:1308.0 146:755.0 147:4753.…	C05463	221493	BHQCQFFYRZLCQQ-OELDTZBJSA-N	1400	1189	768	1957	707	1476	600	1737	433	877	842	441	1621	2131	3419	1884	1025
cholesterol	1078536	129	19	85:3277.0 86:357.0 87:698.0 88:331.0 89:2173.0 90:402.0 91:29340.0 92:4360.0 93:20764.0 94:3772.0 95:27816.0 96:2369.0 97:5814.0 98:576.0 99:1514.0 100:67.0 101:2755.0 102:616.0 103:3141.0 104:1732.0 105:26895.0 106:4885.0 107:20090.0 108:3742.0 109:12657.0 110:1522.0 111:3689.0 112:263.0 113:906.0 114:11.0 115:5342.0 116:2555.0 117:9801.0 118:2755.0 119:20567.0 120:8989.0 121:16634.0 122:2141.0 …	C00187	5997	HVYWMOMLDIMFJA-DPAQBDIFSA-N	127974	118619	60675	97022	156621	293255	65931	290739	31583	117782	156538	38719	211426	364327	507412	397815	72616
chenodeoxycholic acid	1114867	255	104361	85:6651.0 86:1341.0 88:1179.0 89:5004.0 90:918.0 91:38728.0 92:6733.0 93:52484.0 94:12378.0 95:48804.0 96:3708.0 97:4202.0 98:989.0 99:2877.0 100:205.0 101:10363.0 102:1883.0 103:9068.0 104:1731.0 105:48295.0 106:10513.0 107:45502.0 108:8796.0 109:20093.0 110:3001.0 111:4102.0 112:972.0 113:4189.0 114:610.0 115:9575.0 116:13187.0 117:81513.0 118:12627.0 119:35456.0 120:7967.0 121:29263.0 122:7133…	C02528	10133	RUDATBOHQWOJDD-BSWAIDMHSA-N	851	680	672	802	320	490	451	295	542	875	570	623	625	660	824	582	610
cellobiose	932179	204	1373	85:169.0 86:40.0 87:224.0 89:1164.0 93:16.0 95:81.0 96:78.0 97:144.0 99:39.0 100:142.0 101:420.0 102:239.0 103:2566.0 104:303.0 105:530.0 107:39.0 108:20.0 113:215.0 114:2.0 115:122.0 116:171.0 117:1882.0 119:55.0 123:25.0 125:56.0 127:215.0 129:1861.0 130:230.0 131:535.0 132:80.0 133:993.0 141:125.0 142:21.0 143:419.0 144:69.0 145:87.0 146:72.0 147:5903.0 148:921.0 149:340.0 155:337.0 156:102.0 …	C01971	6255	GUBGYTABKSRVRQ-QUYVBRFLSA-N	2798	1653	2683	3889	26418	7751	27292	34334	11445	107683	71840	38786	19801	28949	40258	23758	14807
catechol	376695	254	31654	91:577.0 92:334.0 93:115.0 95:3.0 99:82.0 100:110.0 103:11.0 105:263.0 107:8.0 108:313.0 109:65.0 114:59.0 123:37.0 127:337.0 130:41.0 131:58.0 132:7.0 133:23.0 134:138.0 135:40.0 136:2070.0 137:379.0 138:55.0 143:19.0 149:304.0 151:2501.0 152:226.0 153:73.0 161:9.0 165:10.0 166:1403.0 167:230.0 168:17.0 171:128.0 172:68.0 173:10.0 178:5.0 179:97.0 181:38.0 182:33.0 186:72.0 193:38.0 195:8.0 199:…	C00090	289	YCIMNLLNPGFGHC-UHFFFAOYSA-N	741	333	382	719	178	198	203	215	172	188	186	193	463	800	1898	670	439
caprylic acid	343457	201	6866	85:59.0 86:798.0 87:223.0 88:510.0 89:1377.0 90:189.0 95:33.0 97:16.0 98:32.0 99:40.0 100:399.0 101:2158.0 102:361.0 103:5236.0 104:718.0 105:608.0 106:42.0 109:166.0 110:56.0 113:210.0 114:71.0 115:93.0 116:330.0 117:11722.0 118:1237.0 119:890.0 120:77.0 126:65.0 129:2848.0 130:455.0 131:1940.0 132:1583.0 133:4028.0 134:684.0 135:115.0 140:1.0 142:10.0 143:100.0 145:423.0 146:62.0 147:4390.0 148…	C06423	379	WWZKQHOCKIZLMA-UHFFFAOYSA-N	1227	1614	782	3027	906	1347	1560	1096	448	2732	1124	535	1085	1561	1375	2028	516
capric acid	451790	229	726	85:361.0 86:211.0 87:97.0 88:188.0 89:198.0 91:72.0 92:53.0 93:28.0 95:596.0 97:211.0 98:268.0 99:154.0 100:272.0 101:339.0 102:103.0 105:195.0 107:56.0 108:74.0 109:24.0 111:141.0 112:93.0 115:176.0 116:533.0 117:8029.0 118:528.0 119:291.0 122:50.0 123:33.0 125:55.0 126:57.0 129:3117.0 130:404.0 131:2042.0 132:1733.0 133:413.0 134:170.0 136:42.0 138:29.0 139:27.0 143:208.0 145:657.0 150:34.0 152…	C01571	2969	GHVNFZFCNZKVNT-UHFFFAOYSA-N	873	1154	508	1064	832	886	976	794	437	964	938	308	1159	1137	1051	1317	368
butyrolactam NIST	277199	142	2047	85:20.0 86:58.0 88:236.0 89:101.0 99:89.0 100:965.0 101:112.0 102:36.0 107:15.0 108:64.0 110:113.0 112:60.0 113:20.0 114:80.0 115:83.0 116:36.0 134:97.0 140:21.0 142:4184.0 143:458.0 144:89.0 155:31.0 156:217.0 157:779.0 158:23.0 173:153.0 184:27.0 185:7.0 199:33.0 213:132.0 302:10.0 306:2.0 314:3.0		12025	HNJBEVLQSNELDL-UHFFFAOYSA-N	1481	1196	1088	2378	2369	2186	1888	3819	767	1874	1259	613	1962	2464	2719	2510	634
biphenyl	426625	154	68719	89:3302.0 97:316.0 107:235.0 124:383.0 136:397.0 137:350.0 139:89.0 152:471.0 154:23828.0 155:316.0 156:3822.0 157:1218.0 174:2709.0 175:157.0 183:108.0 184:13.0 187:110.0 216:13.0 228:376.0 229:264.0 274:94.0 277:19.0 279:11.0 313:1.0 323:3.0 324:4.0 332:5.0 336:1.0 353:1.0 368:1.0 398:3.0 403:2.0 405:7.0 407:4.0 418:2.0 421:5.0 424:3.0 425:11.0 427:3.0 431:2.0 438:6.0 440:3.0 442:4.0 445:1.0 44…				4900	3038	870	4116	1612	1621	2239	3987	206	913	1179	221	4718	2286	4710	2830	299
beta-sitosterol	1128225	129	3174	85:2766.0 86:101.0 87:57.0 89:458.0 91:5648.0 92:1009.0 93:4837.0 94:854.0 95:7005.0 96:398.0 97:1583.0 98:69.0 99:841.0 101:529.0 102:39.0 103:648.0 104:289.0 105:5798.0 106:1007.0 107:5082.0 108:945.0 109:3381.0 110:296.0 111:1228.0 112:109.0 113:310.0 114:25.0 115:1041.0 116:430.0 117:2402.0 118:725.0 119:4929.0 120:2342.0 121:4665.0 122:692.0 123:1370.0 124:121.0 125:512.0 127:195.0 128:627.0…	C01753	222284	KZJWDPNRJALLNS-VJSFXXLFSA-N	89497	85835	45002	57459	102798	210448	63675	323220	17614	130511	112500	33957	156385	206187	309395	242411	47760
beta-glutamic acid	525547	232	104384	85:333.0 86:220.0 88:96.0 95:148.0 96:59.0 98:246.0 99:360.0 100:5232.0 101:740.0 102:106.0 110:86.0 114:463.0 115:338.0 116:303.0 117:1332.0 118:115.0 119:148.0 132:163.0 133:632.0 134:116.0 144:264.0 146:71.0 147:3261.0 148:479.0 163:139.0 172:233.0 173:60.0 174:357.0 185:38.0 188:586.0 189:211.0 190:62.0 191:53.0 200:139.0 204:51.0 216:650.0 230:64.0 232:4033.0 233:826.0 234:395.0 235:32.0 246…	C05574	73064	BBJIPMIXTXKYLZ-UHFFFAOYSA-N	18720	2312	6275	40075	228	295	207	331	163	182	171	171	89098	132326	386301	185451	33045
beta-alanine	435564	248	148	85:228.0 86:3117.0 87:240.0 90:32.0 93:32.0 95:19.0 99:386.0 100:1891.0 101:337.0 102:313.0 103:237.0 104:118.0 107:63.0 113:116.0 114:91.0 117:236.0 119:17.0 120:39.0 129:105.0 130:635.0 133:1533.0 134:301.0 135:92.0 137:24.0 142:51.0 146:224.0 147:2196.0 148:431.0 160:346.0 161:56.0 162:41.0 164:29.0 168:16.0 170:19.0 172:67.0 173:3.0 174:3380.0 175:583.0 176:292.0 181:27.0 187:19.0 188:94.0 18…	C00099	239	UCMIRNVEIXFBKS-UHFFFAOYSA-N	2559	2445	1123	5646	947	1525	1583	1264	614	882	840	665	4246	3450	7151	3591	1370
benzoic acid	339067	179	36	86:343.0 87:342.0 88:702.0 89:324.0 90:144.0 91:469.0 93:84.0 95:73.0 98:224.0 101:459.0 102:419.0 103:2363.0 105:19922.0 106:1506.0 107:541.0 108:41.0 109:28.0 115:81.0 116:11012.0 117:1187.0 118:403.0 119:326.0 120:194.0 121:192.0 128:258.0 130:1267.0 131:785.0 132:5944.0 133:1178.0 134:622.0 135:12484.0 136:1522.0 137:356.0 139:52.0 144:953.0 146:581.0 149:399.0 158:68.0 159:237.0 160:66.0 161…	C00180	243	WPYMKLBDIGXBTP-UHFFFAOYSA-N	4669	5970	2268	5359	1949	2521	2872	3543	1038	3445	1593	1092	3329	4188	5692	5280	1641
behenic acid	920648	117	46315	89:63.0 90:3.0 96:62.0 98:113.0 116:141.0 117:2302.0 118:208.0 121:9.0 123:25.0 129:995.0 130:112.0 131:119.0 132:880.0 133:179.0 135:29.0 136:5.0 137:25.0 142:23.0 143:98.0 145:236.0 146:32.0 148:40.0 149:92.0 150:14.0 151:20.0 159:48.0 171:13.0 173:12.0 176:19.0 185:40.0 187:53.0 195:1.0 196:10.0 200:36.0 202:12.0 205:33.0 216:10.0 219:5.0 226:7.0 227:15.0 231:24.0 235:4.0 241:33.0 243:42.0 247…	C08281	8215	UKMSUNONTOPOIO-UHFFFAOYSA-N	3833	3533	3292	2960	5138	17771	15960	35082	3269	9865	16201	3022	5891	8299	17787	7132	1279
aspartic acid	480387	232	79	87:91.0 96:51.0 97:57.0 98:86.0 99:100.0 100:3071.0 101:325.0 102:140.0 103:85.0 115:76.0 117:579.0 118:67.0 129:72.0 130:177.0 132:82.0 133:399.0 134:83.0 142:92.0 147:1028.0 148:289.0 149:74.0 160:33.0 163:47.0 164:28.0 173:22.0 174:51.0 188:319.0 189:76.0 190:42.0 202:314.0 203:31.0 204:79.0 216:94.0 218:511.0 219:116.0 220:18.0 232:2572.0 233:417.0 234:183.0 235:21.0 267:39.0 291:15.0 306:42.…	C00049	5960	CKLJMWTZIZZHCS-REOHCLBHSA-N	197207	114740	21946	247324	67785	71047	95880	124055	12081	30557	27631	10710	375423	150224	322036	221731	18215
asparagine	553078	188	146	86:261.0 87:142.0 88:87.0 89:283.0 90:151.0 91:43.0 92:46.0 93:35.0 98:167.0 100:1725.0 101:112.0 102:22.0 104:36.0 107:43.0 108:48.0 109:43.0 111:105.0 112:77.0 113:62.0 114:223.0 115:405.0 116:5151.0 117:1014.0 118:309.0 119:90.0 120:36.0 125:136.0 126:95.0 128:266.0 130:448.0 131:829.0 132:2241.0 133:857.0 134:239.0 135:54.0 137:47.0 141:1377.0 142:341.0 143:178.0 144:126.0 145:46.0 146:126.0 …	C00152	6267	DCXYFEDJOCDNAF-REOHCLBHSA-N	22173	16133	4289	22690	30523	37691	66612	51633	2790	20581	14343	2852	33337	21846	44550	22032	2875
arachidonic acid	834339	91	6529	85:397.0 86:104.0 87:64.0 89:105.0 90:43.0 91:4416.0 92:1216.0 93:2782.0 94:1158.0 95:941.0 96:496.0 97:213.0 98:69.0 99:155.0 100:26.0 101:139.0 102:52.0 103:160.0 104:234.0 105:1843.0 106:1764.0 107:979.0 108:197.0 109:348.0 110:119.0 111:47.0 112:6.0 113:53.0 114:46.0 115:358.0 116:598.0 117:2905.0 118:489.0 119:1172.0 120:880.0 121:800.0 122:154.0 123:154.0 124:66.0 125:11.0 128:134.0 129:150…	C00219	444899	YZXBAPSDXZZRGB-DOFZRALJSA-N	2760	2748	1301	2538	2412	1360	1362	3479	1004	2284	1158	1347	1370	1477	5849	2175	1058
aminomalonate	455754	218	413	86:2942.0 88:141.0 89:112.0 91:83.0 95:21.0 96:52.0 99:117.0 100:1404.0 101:500.0 102:258.0 103:262.0 105:161.0 113:119.0 114:63.0 115:110.0 116:295.0 117:454.0 119:188.0 120:63.0 121:40.0 122:45.0 131:1530.0 132:103.0 133:2100.0 134:376.0 143:19.0 144:92.0 147:5888.0 148:433.0 149:305.0 152:37.0 154:11.0 158:171.0 160:45.0 161:81.0 164:29.0 167:17.0 173:76.0 174:1023.0 175:272.0 176:72.0 178:67.…	C00872	100714	JINBYESILADKFW-UHFFFAOYSA-N	820	978	443	1792	645	2441	3498	3682	1403	18663	3924	123	925	1090	779	1073	515
alpha-ketoglutarate	507392	198	294	85:208.0 87:154.0 89:4657.0 90:84.0 91:201.0 94:49.0 98:155.0 99:133.0 101:112.0 102:113.0 103:234.0 110:90.0 112:1654.0 113:180.0 114:75.0 115:296.0 118:19.0 125:56.0 126:615.0 128:246.0 129:323.0 131:331.0 133:422.0 135:87.0 142:51.0 143:95.0 144:23.0 145:67.0 147:7768.0 148:1161.0 149:693.0 152:14.0 154:243.0 155:35.0 156:3139.0 157:398.0 158:205.0 159:36.0 160:14.0 161:16.0 163:100.0 170:1125…	C00026	51	KPGXRSRHYNQIFN-UHFFFAOYSA-N	677	344	542	746	294	367	241	425	177	336	248	204	377	390	596	458	387
alpha-aminoadipic acid	571057	260	17973	85:1555.0 86:2633.0 87:846.0 88:680.0 89:284.0 90:386.0 92:329.0 94:164.0 95:2.0 96:908.0 98:4190.0 99:1189.0 100:13430.0 101:1626.0 102:1520.0 103:3607.0 104:385.0 105:2.0 107:7.0 108:1334.0 109:203.0 110:74.0 112:723.0 114:1527.0 115:7109.0 116:3722.0 117:7399.0 118:1068.0 119:192.0 120:191.0 124:222.0 126:23.0 128:18099.0 129:16012.0 130:3295.0 131:5367.0 132:1481.0 133:4474.0 134:744.0 135:24…	C00956	92136	OYIFNHCXNCRBQI-BYPYZUCNSA-N	444	313	114	1515	636	242	153	198	125	233	193	195	457	1212	2523	1049	598
allantoic acid	726050	259	117021	85:9202.0 86:13527.0 87:6721.0 88:2646.0 89:3219.0 90:881.0 91:267.0 92:306.0 93:763.0 94:240.0 95:279.0 96:330.0 97:473.0 98:1578.0 99:17000.0 100:119531.0 101:43572.0 102:14466.0 103:2967.0 104:591.0 105:379.0 106:147.0 107:115.0 108:53.0 109:92.0 110:262.0 111:598.0 112:367.0 113:1495.0 114:2528.0 115:12227.0 116:26372.0 117:15426.0 118:2713.0 119:1020.0 120:394.0 121:150.0 124:100.0 125:271.0…				595	631	420	285	57290	130067	117127	80412	10384	32838	39775	8784	574	542	894	496	401
alanine-alanine	523110	116	114683	86:4308.0 87:938.0 89:660.0 90:85.0 91:105.0 92:48.0 93:88.0 94:36.0 96:133.0 97:194.0 100:3903.0 101:1008.0 102:1184.0 103:1209.0 104:93.0 105:169.0 106:46.0 107:58.0 108:46.0 110:39.0 111:55.0 114:1266.0 116:90302.0 117:10500.0 118:8719.0 119:688.0 128:1227.0 129:2108.0 130:1543.0 132:128.0 133:262.0 134:42.0 135:72.0 137:33.0 141:9.0 143:370.0 144:409.0 146:171.0 150:55.0 153:40.0 157:764.0 15…				9910	6350	3584	18615	5690	3243	4255	11460	879	4462	2712	735	31588	27513	47072	20224	3930
alanine	243971	116	34178	85:333.0 86:2106.0 87:467.0 88:280.0 89:5.0 90:53.0 91:138.0 92:168.0 93:215.0 94:1333.0 95:43.0 96:6.0 98:74.0 99:48.0 100:4652.0 101:1063.0 102:1419.0 103:3674.0 104:501.0 105:328.0 106:3.0 108:75.0 109:236.0 110:175.0 112:94.0 114:926.0 115:860.0 116:84295.0 117:10442.0 118:3671.0 119:545.0 120:126.0 121:65.0 122:38.0 123:90.0 124:32.0 125:42.0 126:107.0 127:278.0 128:1618.0 129:278.0 130:1195…	C00041	5950	QNAYBMKLOCPYGJ-REOHCLBHSA-N	405063	380676	92956	451040	110728	126627	237390	182013	39125	164705	70155	31349	180403	183612	314170	236146	56431
adenosine-5-monophosphate	1041375	315	26719	85:696.0 86:186.0 91:22.0 93:9.0 94:366.0 95:1191.0 97:483.0 98:151.0 99:737.0 101:1386.0 102:66.0 106:322.0 107:85.0 108:1903.0 109:373.0 111:385.0 112:345.0 113:986.0 114:85.0 115:885.0 116:368.0 119:38.0 120:49.0 121:622.0 123:185.0 125:488.0 126:42.0 127:526.0 129:4373.0 130:530.0 131:161.0 133:3619.0 134:404.0 135:4104.0 136:4066.0 137:529.0 138:164.0 139:179.0 140:1369.0 141:702.0 142:982.0…	C00020	6083	UDMBCSSLTHHNCD-KQYNXXCUSA-N	7161	974	3895	10340	163	143	168	219	168	169	207	224	5347	5288	16972	5494	1223
adenosine	918039	236	290	85:353.0 86:112.0 89:208.0 95:41.0 98:54.0 99:460.0 100:35.0 101:439.0 102:88.0 103:2553.0 104:236.0 105:110.0 109:159.0 111:217.0 113:236.0 115:473.0 116:284.0 117:469.0 119:106.0 120:28.0 126:71.0 129:719.0 130:43.0 131:300.0 132:124.0 133:869.0 134:103.0 135:182.0 136:60.0 137:23.0 138:121.0 139:38.0 142:46.0 143:329.0 144:32.0 145:58.0 147:1456.0 148:317.0 149:320.0 151:23.0 153:75.0 155:49.0…	C00212	60961	OIRDTQYFTABQOQ-KQYNXXCUSA-N	2748	2340	1308	6355	398	533	491	864	226	826	463	242	1063	2418	3317	1747	269
adenine	646534	264	1764	85:258.0 92:26.0 93:169.0 98:13.0 99:241.0 100:98.0 102:99.0 104:48.0 110:149.0 111:262.0 112:6.0 116:64.0 122:1.0 124:60.0 126:21.0 129:21.0 130:276.0 137:10.0 138:43.0 139:12.0 144:218.0 148:39.0 149:1110.0 150:48.0 152:17.0 153:364.0 157:26.0 158:2.0 160:15.0 162:52.0 164:56.0 165:208.0 166:57.0 167:27.0 180:42.0 192:582.0 202:3.0 205:36.0 206:131.0 219:65.0 221:9.0 223:14.0 225:69.0 226:52.0 …	C00147	190	GFFGJBXGBJISGV-UHFFFAOYSA-N	1743	1340	590	1821	904	1139	1012	1465	322	629	573	267	923	986	1501	724	159
7-methylguanine NIST	768706	294	31651	85:262.0 86:94.0 90:13.0 93:4.0 94:3.0 95:30.0 98:44.0 99:972.0 100:521.0 101:141.0 102:55.0 110:97.0 111:141.0 112:12.0 113:8.0 114:24.0 115:22.0 117:134.0 123:31.0 124:48.0 125:597.0 128:42.0 129:29.0 130:588.0 131:283.0 132:12.0 138:11.0 139:46.0 140:31.0 141:31.0 143:15.0 144:12.0 145:13.0 147:46.0 150:9.0 151:57.0 153:14.0 155:25.0 156:3.0 157:93.0 158:174.0 159:10.0 168:11.0 169:21.0 171:30…				839	711	380	1334	738	846	1277	875	375	551	678	340	564	835	1329	811	391
6-deoxyglucose	573663	117	85102	85:1382.0 86:894.0 87:839.0 88:367.0 89:5317.0 90:407.0 91:305.0 95:82.0 96:126.0 97:153.0 98:192.0 99:868.0 100:2605.0 101:2321.0 102:1181.0 103:5551.0 104:561.0 105:2504.0 106:242.0 107:146.0 108:149.0 109:70.0 110:120.0 111:250.0 112:338.0 113:533.0 114:1548.0 115:2124.0 116:1054.0 117:90320.0 118:9236.0 119:3823.0 120:191.0 121:50.0 122:58.0 124:133.0 125:98.0 126:205.0 127:703.0 128:771.0 12…	C08352	441480	SHZGCJCMOBCMKK-DVKNGEFBSA-N	5530	3419	2329	8270	105170	34267	149654	201469	49379	22651	14810	35959	5380	3795	5107	4175	3129
5-methoxytryptamine	864466	174	284	86:1203.0 87:181.0 88:92.0 90:42.0 92:34.0 95:29.0 100:628.0 101:65.0 102:70.0 105:49.0 110:34.0 112:50.0 115:39.0 117:67.0 118:56.0 121:41.0 124:29.0 130:92.0 131:54.0 132:79.0 135:54.0 150:31.0 155:19.0 158:46.0 159:57.0 172:30.0 174:4979.0 175:869.0 176:366.0 202:87.0 204:33.0 205:32.0 206:13.0 211:21.0 212:12.0 217:34.0 218:39.0 222:50.0 223:29.0 225:17.0 228:24.0 231:36.0 233:36.0 235:29.0 2…	C05659	1833	JTEJPPKMYBDEMY-UHFFFAOYSA-N	833	538	931	615	925	958	1257	1336	340	956	817	360	1059	907	1546	801	836
5-hydroxy-3-indoleacetic acid	777606	290	31552	95:15.0 101:72.0 106:26.0 134:100.0 141:29.0 142:43.0 145:9.0 146:79.0 154:6.0 168:12.0 172:17.0 174:37.0 184:6.0 186:85.0 187:14.0 188:4.0 196:11.0 198:9.0 200:12.0 202:266.0 203:46.0 204:40.0 214:15.0 216:53.0 217:147.0 218:82.0 226:9.0 234:29.0 244:6.0 247:17.0 260:59.0 264:1.0 274:15.0 288:59.0 289:8.0 290:2213.0 291:624.0 292:226.0 293:29.0 304:17.0 325:60.0 328:3.0 335:2.0 340:53.0 364:26.0…	C05635	1826	DUUGKQCEGZLZNO-UHFFFAOYSA-N	2570	2248	2486	3113	969	862	767	369	213	352	659	200	5330	1421	4471	2984	3881
5'-deoxy-5'-methylthioadenosine	967036	236	21821	85:99.0 86:132.0 94:26.0 96:62.0 99:123.0 100:70.0 101:24.0 105:120.0 111:44.0 112:105.0 113:82.0 114:27.0 115:34.0 121:46.0 122:14.0 123:36.0 126:141.0 129:197.0 130:26.0 134:23.0 137:43.0 138:17.0 141:16.0 142:14.0 143:9.0 145:27.0 147:46.0 149:28.0 151:2.0 155:2.0 157:5.0 162:54.0 163:36.0 164:9.0 165:196.0 167:14.0 169:374.0 170:80.0 171:39.0 173:30.0 175:661.0 176:140.0 177:69.0 179:27.0 185…	C00170	439176	WUUGFSXJNOTRMR-IOSLPCCCSA-N	1256	718	809	2497	699	1219	662	760	277	766	622	272	773	785	1489	911	420
5-aminovaleric acid	540425	174	1676	85:369.0 86:10350.0 87:1290.0 88:826.0 89:171.0 90:349.0 91:794.0 92:175.0 93:16.0 94:755.0 98:386.0 99:226.0 100:8033.0 101:1381.0 102:1524.0 103:1205.0 104:425.0 105:143.0 106:393.0 107:239.0 108:12.0 111:7.0 112:401.0 113:1004.0 114:819.0 115:408.0 116:220.0 117:634.0 118:164.0 119:364.0 120:371.0 121:525.0 122:101.0 124:97.0 125:53.0 126:1504.0 127:324.0 128:185.0 129:1067.0 130:2254.0 131:17…	C00431	138	JJMDCOVWQOJGCB-UHFFFAOYSA-N	21738	13099	819083	47848	218	2311	1869	4090	542	1024	895	514	418592	93493	224120	150983	184444
4-pyridoxic acid	673225	309	34098	88:70.0 91:240.0 92:181.0 93:158.0 95:300.0 97:217.0 98:58.0 99:395.0 100:204.0 103:353.0 104:105.0 105:182.0 107:611.0 108:32.0 109:103.0 110:16.0 111:145.0 112:85.0 114:48.0 115:227.0 116:40.0 117:178.0 118:125.0 119:429.0 120:1308.0 121:87.0 122:83.0 123:102.0 124:82.0 125:22.0 131:794.0 132:173.0 133:1755.0 134:266.0 135:202.0 136:177.0 137:151.0 138:40.0 140:39.0 142:128.0 143:145.0 144:81.0…	C00847	6723	HXACOUQIXZGNBF-UHFFFAOYSA-N	186	535	154	223	437	624	645	681	263	480	440	165	626	964	1629	696	466
4-hydroxyphenylacetic acid	542795	179	31555	85:74.0 89:848.0 90:484.0 91:340.0 93:30.0 95:3.0 97:50.0 98:40.0 101:1.0 102:542.0 104:207.0 105:301.0 107:207.0 109:9.0 112:6.0 113:36.0 114:37.0 116:22.0 117:97.0 119:14.0 121:91.0 123:17.0 130:32.0 133:307.0 134:89.0 135:516.0 136:71.0 137:25.0 142:12.0 145:27.0 147:753.0 149:559.0 150:125.0 151:12.0 153:1.0 161:273.0 162:35.0 163:909.0 164:2215.0 165:409.0 166:53.0 169:9.0 171:18.0 172:6.0 1…	C00642	127	XQXPVVBIMDBYFF-UHFFFAOYSA-N	4655	4182	3920	6616	376	453	541	730	305	410	360	212	10023	239	376	276	343
4-hydroxymandelic acid	601658	267	131944	85:296.0 90:109.0 91:971.0 92:169.0 93:182.0 95:1095.0 97:117.0 100:86.0 105:907.0 107:182.0 109:74.0 110:92.0 115:487.0 116:91.0 119:550.0 121:117.0 122:52.0 127:281.0 128:39.0 131:58.0 133:2349.0 134:292.0 135:1394.0 136:116.0 137:112.0 140:71.0 147:4696.0 149:1655.0 150:258.0 151:1492.0 152:72.0 153:52.0 161:720.0 162:67.0 163:1228.0 164:205.0 165:191.0 171:120.0 174:72.0 176:61.0 177:414.0 17…	C11527	328	YHXHKYRQLYQUIH-UHFFFAOYSA-N	871	651	549	1031	1735	2597	2081	389	190	380	300	221	2300	3561	5646	2276	1430
4-hydroxybutyric acid	325027	233	85123	85:1473.0 86:1030.0 88:1141.0 90:78.0 97:88.0 99:1509.0 100:534.0 101:1470.0 102:152.0 103:1274.0 104:135.0 105:287.0 109:555.0 110:127.0 111:131.0 113:83.0 115:915.0 116:653.0 117:10011.0 118:922.0 119:717.0 129:821.0 130:174.0 131:930.0 132:466.0 133:1873.0 134:148.0 143:2878.0 144:298.0 147:42121.0 148:6583.0 149:3200.0 150:406.0 151:85.0 157:102.0 187:41.0 192:99.0 204:836.0 205:197.0 222:17.…	C00989	10413	SJZRECIVHVDYJC-UHFFFAOYSA-N	206	500	290	397	232	237	210	251	189	339	265	218	384	497	448	449	320
4-hydroxybenzoate	537925	223	34016	85:234.0 86:343.0 87:138.0 88:10.0 89:445.0 90:153.0 91:1213.0 92:426.0 94:40.0 95:138.0 97:24.0 99:110.0 100:926.0 102:103.0 103:924.0 104:382.0 105:205.0 107:273.0 108:181.0 109:237.0 110:52.0 111:54.0 112:151.0 113:137.0 114:118.0 115:619.0 116:25.0 117:1204.0 118:246.0 119:2.0 120:165.0 121:272.0 122:78.0 126:804.0 128:1.0 129:116.0 130:67.0 131:85.0 132:195.0 133:25.0 134:349.0 135:418.0 136…	C00156	135	FJKROLUGYXJWQN-UHFFFAOYSA-N	1116	900	11534	20813	835	719	785	1279	332	722	795	316	17248	1429	2464	1039	691
4-aminobutyric acid minor	488730	304	1842	85:2931.0 86:36127.0 88:1868.0 89:824.0 90:367.0 91:21.0 92:27.0 93:383.0 94:61.0 95:474.0 96:289.0 97:896.0 98:1926.0 99:2673.0 100:23284.0 101:4921.0 102:4701.0 103:1487.0 104:675.0 105:715.0 106:24.0 107:184.0 108:203.0 109:406.0 110:716.0 111:335.0 112:2089.0 113:1884.0 114:3527.0 115:3212.0 116:3300.0 117:5040.0 118:1020.0 119:1376.0 120:195.0 121:54.0 122:39.0 123:55.0 124:233.0 125:201.0 1…	C00334	119	BTCSSZJGUNDROE-UHFFFAOYSA-N	14001	11782	3999	16967	5007	10622	18335	10925	1553	7157	5058	1203	17850	24472	33416	15685	2953
3-phenyllactic acid	516011	193	113643	90:151.0 91:4047.0 92:276.0 93:36.0 101:283.0 103:861.0 104:675.0 105:348.0 115:199.0 117:554.0 118:76.0 119:236.0 120:23.0 121:151.0 123:19.0 131:1334.0 132:204.0 133:1618.0 134:213.0 135:228.0 137:22.0 144:30.0 147:9562.0 148:1737.0 149:951.0 150:54.0 161:262.0 163:188.0 164:41.0 169:74.0 175:49.0 176:17.0 177:84.0 178:39.0 190:53.0 191:160.0 192:127.0 193:7922.0 194:979.0 195:193.0 205:277.0 2…				431	332	295	271	211	226	215	279	220	246	241	193	1377	1441	2042	1368	689
3-hydroxypropionic acid	269265	177	1977	85:317.0 87:1774.0 88:555.0 89:599.0 90:145.0 92:72.0 94:12.0 97:21.0 98:250.0 99:13.0 100:2863.0 101:1816.0 102:1129.0 103:1749.0 104:165.0 105:296.0 106:148.0 107:346.0 108:79.0 110:47.0 111:3.0 112:18.0 114:15.0 115:504.0 116:1895.0 117:741.0 118:214.0 124:3.0 125:97.0 127:452.0 128:11.0 129:912.0 130:261.0 131:1035.0 132:105.0 133:1862.0 134:111.0 135:188.0 139:1.0 140:13.0 142:22.0 143:205.0…	C01013	68152	ALRHLSYJTWAHJZ-UHFFFAOYSA-N	1840	1568	819	1973	1446	1417	1307	1676	1366	5731	3854	1028	1316	1403	1743	2000	2449
3-hydroxybutyric acid	278829	191	46	85:450.0 87:771.0 88:5166.0 89:671.0 90:145.0 94:224.0 95:75.0 97:109.0 98:70.0 99:1234.0 101:2196.0 102:582.0 103:2032.0 105:352.0 109:157.0 113:55.0 115:2782.0 116:646.0 117:17448.0 118:1693.0 119:885.0 129:133.0 130:3251.0 131:2461.0 132:429.0 133:4316.0 134:935.0 135:236.0 136:26.0 139:19.0 141:18.0 142:263.0 143:1572.0 144:186.0 145:164.0 147:38986.0 148:6470.0 149:3551.0 150:327.0 151:91.0 …	C01089	92135	WHBMMWSBFZVSSR-GSVOUGTGSA-N	443	1169	5144	686	284	5970	1892	2320	437	740	260	339	4255	762	599	517	4611
3-hydroxy-3-methylglutaric acid	521554	247	32000	85:626.0 88:16.0 99:275.0 100:730.0 101:73.0 102:61.0 103:177.0 105:4.0 109:1920.0 110:105.0 111:74.0 112:83.0 113:58.0 114:82.0 115:2396.0 116:497.0 117:648.0 119:126.0 122:1.0 128:36.0 129:150.0 131:335.0 133:955.0 134:20.0 135:5.0 140:38.0 141:84.0 142:47.0 144:16.0 147:3623.0 148:545.0 149:525.0 150:59.0 151:23.0 157:174.0 159:95.0 163:168.0 164:7.0 170:7.0 171:247.0 172:45.0 183:513.0 184:30…	C03761	1662	NPOAOTPXWNWTSH-UHFFFAOYSA-N	143	247	185	193	148	177	206	251	222	321	214	213	1243	958	346	328	267
3-aminoisobutyric acid	452655	248	12265	85:597.0 86:13016.0 87:1490.0 88:949.0 89:797.0 90:166.0 92:362.0 93:86.0 98:30.0 100:7092.0 101:1294.0 102:1025.0 103:128.0 105:276.0 107:6192.0 108:70.0 112:39.0 113:827.0 114:1152.0 115:687.0 116:561.0 117:328.0 118:776.0 119:537.0 120:118.0 122:127.0 125:28.0 126:183.0 129:421.0 131:2577.0 132:376.0 133:6354.0 135:228.0 136:597.0 140:81.0 142:450.0 144:69.0 145:74.0 146:715.0 147:7387.0 148:1…	C05145	64956	QCHPKSFMDHPSNR-UHFFFAOYSA-N	531	1068	537	1331	631	528	641	731	377	628	611	1112	18310	21941	35876	17943	3364
3,6-anhydro-d-hexose	602439	231	16831	85:1106.0 86:456.0 87:784.0 88:151.0 89:9261.0 90:842.0 91:422.0 93:550.0 94:779.0 95:15560.0 96:1047.0 97:371.0 98:1417.0 99:1263.0 100:1605.0 101:5484.0 102:1031.0 103:14128.0 104:1344.0 105:12134.0 106:1092.0 107:461.0 108:265.0 109:164.0 110:242.0 111:1152.0 112:677.0 113:384.0 114:326.0 115:1025.0 116:1984.0 117:10955.0 118:1193.0 119:1300.0 120:101.0 121:714.0 122:212.0 123:1036.0 124:101.0…	C06478	16069993	SYSZGJKBOHEMPB-FIVCZYLNSA-N	3604	3752	3908	4311	5032	7686	3314	4596	3061	5654	5339	1566	6641	4925	10358	5022	3317
3,6-anhydro-D-galactose minor2	588886	231	102714	85:192.0 86:135.0 87:64.0 88:217.0 89:4369.0 90:296.0 91:328.0 92:63.0 93:171.0 94:173.0 95:2021.0 96:291.0 97:94.0 98:608.0 99:333.0 100:613.0 101:2506.0 102:326.0 103:4816.0 104:494.0 105:1735.0 106:197.0 107:96.0 108:60.0 109:30.0 110:66.0 111:435.0 112:245.0 113:287.0 114:68.0 115:458.0 116:580.0 117:2812.0 118:407.0 119:583.0 121:215.0 122:64.0 123:123.0 124:59.0 125:104.0 126:952.0 127:256.…	C06474	16069996	WZYRMLAWNVOIEX-BGPJRJDNSA-N	3829	1483	2063	4863	13231	13389	12259	30255	4783	14139	10964	3157	6562	3420	7669	4358	4718
3,4-dihydroxyhydrocinnamic acid NIST	673176	179	34133	86:57.0 88:2.0 89:62.0 91:247.0 93:29.0 95:307.0 98:55.0 100:233.0 101:210.0 103:148.0 104:129.0 105:148.0 107:217.0 108:38.0 109:71.0 110:8.0 111:71.0 112:54.0 113:469.0 114:111.0 115:183.0 116:91.0 117:147.0 119:382.0 120:201.0 121:24.0 122:57.0 123:94.0 126:18.0 129:72.0 130:135.0 131:466.0 134:44.0 135:65.0 136:344.0 137:95.0 139:47.0 140:6.0 141:102.0 142:161.0 143:60.0 144:161.0 146:24.0 14…	C10447	348154	DZAUWHJDUNRCTF-UHFFFAOYSA-N	1234	1383	1000	990	10230	7956	13725	12549	370	12353	4568	823	308277	416940	1010019	373086	175743
3,4-dihydroxycinnamic acid	748847	219	16546	85:1780.0 86:20.0 87:24.0 88:1684.0 89:4807.0 90:388.0 91:739.0 92:85.0 93:33.0 94:49.0 95:700.0 97:1259.0 98:647.0 99:413.0 101:816.0 102:963.0 103:1469.0 104:421.0 105:1160.0 106:113.0 107:601.0 108:95.0 109:940.0 110:199.0 111:64.0 112:116.0 113:303.0 115:3976.0 116:1253.0 117:4062.0 118:601.0 119:1232.0 120:1.0 121:523.0 122:115.0 123:7.0 124:63.0 125:51.0 127:648.0 128:467.0 129:1690.0 130:4…	C01197	689043	QAIPRVGONGVQAS-DUXPYHPUSA-N	1022	1027	549	824	1008	1360	1780	1800	560	789	745	412	2784	1593	3452	1721	981
3-(4-hydroxyphenyl)propionic acid	598147	179	110341	85:576.0 87:354.0 88:431.0 89:1639.0 90:679.0 91:2659.0 92:227.0 93:254.0 95:404.0 97:47.0 99:124.0 101:578.0 102:306.0 104:649.0 105:1003.0 107:471.0 110:63.0 115:641.0 116:1512.0 117:868.0 118:186.0 119:494.0 120:81.0 121:377.0 123:164.0 124:62.0 127:41.0 131:1081.0 133:818.0 134:134.0 135:1445.0 136:155.0 137:195.0 140:1363.0 141:53.0 145:234.0 147:1204.0 148:168.0 149:1752.0 150:374.0 151:130…				861	696	402	614	439	611	523	1078	292	816	781	293	14039	26042	76909	37334	17203
3-(3-hydroxyphenyl)propionic acid	583925	192	49497	89:291.0 93:40.0 95:377.0 96:195.0 98:245.0 121:35.0 135:49.0 151:15.0 173:14.0 176:25.0 177:220.0 179:63.0 180:67.0 192:568.0 193:139.0 205:579.0 206:39.0 310:46.0 334:3.0	C11457	91	QVWAEZJXDYOKEH-UHFFFAOYSA-N	3326	3281	902	880	239	208	274	461	266	513	236	204	2638	3515	28842	2861	3020
3-(3-hydroxyphenyl)-3-hydroxypropionic acid nist	632357	267	31650	85:379.0 86:289.0 87:440.0 88:135.0 89:1238.0 90:336.0 91:2529.0 92:218.0 93:258.0 94:115.0 95:526.0 96:146.0 97:299.0 99:35.0 101:1118.0 102:635.0 103:794.0 104:222.0 105:539.0 106:175.0 107:285.0 109:112.0 110:48.0 111:210.0 113:98.0 114:128.0 115:1785.0 116:2111.0 117:1430.0 118:180.0 119:879.0 120:194.0 121:306.0 122:92.0 123:212.0 124:192.0 125:62.0 126:16.0 127:118.0 129:353.0 131:1912.0 13…		102959	KHTAGVZHYUZYMF-UHFFFAOYSA-N	390	292	212	198	523	615	345	476	205	513	163	400	295	242	211	161	245
2-picolinic acid	383668	180	121035	86:84.0 92:84.0 93:239.0 95:84.0 106:547.0 108:158.0 109:135.0 115:87.0 120:119.0 122:176.0 124:29.0 125:35.0 128:45.0 136:2525.0 137:206.0 138:56.0 142:41.0 148:162.0 150:356.0 151:110.0 152:531.0 153:126.0 157:71.0 166:36.0 167:140.0 180:3764.0 181:391.0 182:142.0 204:31.0 219:28.0 226:18.0 232:21.0 257:32.0 267:68.0 287:53.0 288:18.0 289:25.0 293:23.0 294:25.0 298:27.0 322:15.0 332:14.0 472:15…			SIOXPEMLGUPBBT-UHFFFAOYSA-N	641	667	485	820	691	726	590	1168	308	811	709	261	800	702	973	695	364
2-monopalmitin	890356	129	2080	85:1173.0 86:178.0 88:144.0 89:1066.0 90:126.0 91:140.0 94:99.0 95:941.0 96:63.0 97:733.0 98:502.0 99:592.0 100:60.0 101:2348.0 102:302.0 103:7151.0 104:680.0 105:645.0 107:102.0 109:408.0 111:290.0 112:75.0 113:755.0 115:765.0 116:501.0 117:1096.0 118:156.0 119:207.0 123:127.0 125:88.0 127:131.0 128:189.0 129:12972.0 130:1803.0 131:2768.0 132:385.0 133:1642.0 134:217.0 135:186.0 137:85.0 139:19.…		123409	BBNYCLAREVXOSG-UHFFFAOYSA-N	12521	6123	4390	7175	15161	14742	19028	29129	5635	14386	12657	3117	4431	9339	20588	4697	1745
2-monoolein	941794	129	84531	85:232.0 87:211.0 88:58.0 89:445.0 91:823.0 92:128.0 93:916.0 94:354.0 95:1224.0 96:388.0 97:243.0 98:63.0 99:217.0 101:1656.0 102:154.0 103:14217.0 104:1223.0 105:902.0 107:335.0 108:145.0 109:395.0 110:153.0 111:102.0 112:25.0 113:248.0 114:23.0 115:284.0 116:221.0 117:652.0 119:259.0 120:34.0 121:300.0 122:28.0 123:125.0 124:65.0 125:21.0 128:32.0 129:8919.0 130:1155.0 131:1582.0 132:109.0 133…		5319879	UPWGQKDVAURUGE-KTKRTIGZSA-N	31452	13548	9274	18029	4655	7355	29768	3883	2430	33285	49508	2963	7161	9159	31438	7504	2986
2-hydroxyvaleric acid	309587	131	25922	85:783.0 86:12.0 89:96.0 95:343.0 99:185.0 101:10.0 110:16.0 113:33.0 115:380.0 116:57.0 117:78.0 127:85.0 130:28.0 131:2537.0 132:259.0 133:199.0 147:2527.0 148:299.0 149:168.0 189:23.0 200:55.0 204:42.0 205:87.0 247:159.0		98009	JRHWHSJDIILJAT-UHFFFAOYSA-N	2052	1670	1807	2460	560	1151	700	1116	581	1057	8726	5181	2954	2340	5190	3253	1979
2-hydroxyhexanoic acid	323093	159	106285	85:2528.0 86:217.0 89:1183.0 91:1239.0 92:10.0 95:533.0 96:320.0 97:3794.0 99:1207.0 100:413.0 101:9121.0 102:2348.0 103:244244.0 104:22720.0 105:10978.0 106:385.0 107:98.0 111:328.0 113:645.0 114:79.0 115:3049.0 116:1091.0 117:13399.0 118:1166.0 119:2183.0 120:143.0 121:80.0 123:138.0 125:211.0 126:184.0 127:839.0 128:82.0 129:7199.0 130:1397.0 131:13592.0 132:1792.0 133:21896.0 134:3009.0 135:1…				1604	1897	916	1000	355	342	268	365	349	320	341	428	1321	2465	2853	2435	1121
2-hydroxyglutaric acid	506306	247	2000	85:987.0 86:115.0 99:30.0 101:119.0 103:121.0 105:91.0 115:9.0 116:84.0 117:39.0 129:3826.0 130:487.0 131:370.0 132:6.0 133:412.0 134:38.0 146:11.0 147:1685.0 148:252.0 149:537.0 150:24.0 157:1113.0 158:97.0 159:129.0 163:13.0 172:4.0 184:12.0 203:612.0 204:140.0 217:9.0 218:20.0 231:219.0 247:1048.0 248:174.0 249:17.0 349:124.0 350:3.0 354:11.0 477:11.0 479:1.0	C02630	43	HWXBTNAVRSUOJR-UHFFFAOYSA-N	1064	272	496	810	187	246	204	296	167	319	263	226	386	587	954	293	377
2-hydroxybutanoic acid	258161	131	40	86:245.0 87:1207.0 89:112.0 95:545.0 97:102.0 99:553.0 101:976.0 103:517.0 104:78.0 112:23.0 113:68.0 114:20.0 115:1186.0 116:223.0 117:711.0 125:24.0 129:273.0 131:25648.0 132:2895.0 133:3706.0 134:1175.0 137:61.0 138:29.0 139:26.0 143:727.0 144:93.0 145:26.0 147:22332.0 148:3774.0 149:2177.0 150:118.0 151:24.0 169:35.0 175:94.0 184:455.0 189:64.0 190:978.0 191:270.0 192:77.0 195:16.0 205:1662.0…	C05984	440864	AFENDNXGAFYKQO-VKHMYHEASA-N	3738	2590	1822	3277	2508	3596	4020	1467	677	3735	2794	623	1199	2035	1456	1209	2099
2-deoxytetronic acid	433456	189	1208	85:3678.0 86:419.0 87:1070.0 88:693.0 89:3868.0 90:231.0 91:269.0 92:61.0 94:196.0 96:136.0 97:220.0 98:279.0 99:1268.0 100:276.0 101:10175.0 102:1066.0 103:3549.0 104:443.0 105:707.0 106:118.0 107:102.0 108:142.0 109:54.0 111:177.0 112:57.0 113:377.0 114:530.0 115:1621.0 116:869.0 117:12125.0 118:1194.0 119:1640.0 120:183.0 121:154.0 123:18.0 127:243.0 129:6961.0 130:984.0 131:3106.0 132:474.0 1…		150929	DZAIOXUZHHTJKN-UHFFFAOYSA-N	2842	1846	850	2647	1488	3966	3344	4089	2086	6605	4954	1181	2617	3115	2687	2722	1910
2-deoxypentitol NIST	521785	231	21714	86:46.0 88:28.0 89:367.0 90:3.0 95:6.0 98:2.0 99:11.0 100:23.0 101:430.0 103:1724.0 104:27.0 108:40.0 114:18.0 115:39.0 116:38.0 117:1441.0 118:62.0 119:35.0 129:1593.0 131:604.0 133:684.0 134:7.0 143:75.0 145:46.0 147:2914.0 148:403.0 149:190.0 155:107.0 159:21.0 163:94.0 171:245.0 172:17.0 174:77.0 175:47.0 189:139.0 190:8.0 200:16.0 203:169.0 204:37.0 205:891.0 206:114.0 207:17.0 217:14.0 231:…		249377	ZDAWZDFBPUUDAY-UHFFFAOYSA-N	482	622	324	424	621	829	840	855	312	650	488	245	2122	1327	2226	1661	583
2'-deoxyguanosine	962182	295	66347	86:2040.0 87:1083.0 88:190.0 92:139.0 95:2345.0 98:1403.0 99:4292.0 100:2864.0 101:6663.0 102:1254.0 103:28013.0 104:2187.0 106:43.0 110:418.0 111:3389.0 112:745.0 115:2873.0 116:4328.0 117:5319.0 124:464.0 126:476.0 127:1111.0 128:776.0 130:1554.0 131:4490.0 132:2283.0 133:6645.0 134:1134.0 137:481.0 138:959.0 140:130.0 142:841.0 143:1812.0 144:2945.0 145:2257.0 146:1088.0 148:1407.0 152:178.0 1…	C00330	187790	YKBGVTZYEHREMT-KVQBGUIXSA-N	315	348	259	296	5878	5019	7542	12042	987	2468	2663	370	284	231	217	296	200
2-deoxyerythritol	355045	117	102843	86:255.0 87:3691.0 88:1982.0 89:4813.0 90:485.0 91:620.0 92:107.0 94:88.0 95:139.0 98:138.0 99:1285.0 100:326.0 101:17767.0 102:2800.0 103:31803.0 104:2971.0 105:2763.0 106:180.0 109:94.0 110:87.0 111:355.0 112:163.0 113:481.0 114:229.0 115:7863.0 116:51006.0 117:147126.0 118:16979.0 119:8974.0 120:667.0 121:341.0 122:29.0 123:61.0 124:14.0 125:98.0 127:1061.0 128:237.0 129:15276.0 130:3803.0 131…		18302	ARXKVVRQIIOZGF-UHFFFAOYSA-N	1395	2004	1310	1872	788	933	812	1093	421	1263	985	385	1578	7148	4083	3050	1818
2,8-dihydroxyquinoline	626989	290	104444	87:102.0 88:99.0 89:206.0 90:68.0 95:23.0 101:41.0 102:51.0 103:154.0 104:35.0 114:72.0 115:280.0 116:203.0 117:27.0 128:71.0 129:93.0 131:54.0 132:39.0 133:73.0 135:37.0 140:31.0 141:30.0 142:66.0 143:123.0 148:163.0 150:67.0 151:27.0 156:46.0 158:46.0 159:349.0 160:63.0 161:38.0 162:28.0 169:14.0 170:25.0 172:110.0 173:26.0 174:28.0 176:19.0 180:24.0 186:82.0 187:385.0 188:185.0 189:37.0 190:40…	C06342	97250	ZXZKYYHTWHJHFT-UHFFFAOYSA-N	2455	680	454	564	7883	9647	5470	11241	2876	9159	7806	2432	648	393	1063	554	625
2,6-diaminopimelic acid	686035	200	133922	86:650.0 90:154.0 96:107.0 97:67.0 98:89.0 99:196.0 100:2211.0 102:795.0 107:185.0 108:159.0 109:165.0 110:472.0 111:139.0 113:71.0 114:584.0 115:245.0 117:308.0 122:203.0 125:42.0 126:1004.0 128:5835.0 129:1002.0 130:287.0 131:610.0 133:758.0 134:76.0 140:163.0 142:619.0 143:229.0 144:338.0 146:199.0 147:3426.0 148:745.0 154:766.0 155:977.0 160:71.0 166:60.0 170:89.0 171:393.0 172:253.0 177:34.0…				1875	762	345	1352	269	263	445	333	198	317	296	175	978	645	1317	696	267
2,5-dihydroxypyrazine NIST	397526	241	2254	85:168.0 86:172.0 87:115.0 93:14.0 97:710.0 98:27.0 100:66.0 108:4.0 109:15.0 111:179.0 113:419.0 114:172.0 115:562.0 127:101.0 128:126.0 129:169.0 130:13.0 140:38.0 144:10.0 145:499.0 146:11.0 167:155.0 168:17.0 172:5.0 174:1.0 177:4.0 182:157.0 183:31.0 197:1.0 211:11.0 213:6.0 215:3.0 241:1811.0 242:397.0 243:132.0 255:138.0 256:387.0 257:73.0 258:12.0 302:5.0 311:2.0 328:1.0 337:1.0 395:8.0 4…		23368901	USHRADXTTYICIJ-UHFFFAOYSA-N	301	300	262	276	475	557	484	815	383	540	499	287	582	646	1135	615	336
2,4-diaminobutyric acid	570766	174	104406	86:4905.0 87:90.0 88:301.0 91:62.0 94:20.0 98:160.0 99:142.0 100:4281.0 101:897.0 102:1077.0 103:277.0 112:246.0 113:93.0 114:435.0 115:672.0 116:612.0 118:65.0 119:157.0 126:145.0 127:154.0 128:428.0 129:233.0 130:1039.0 131:479.0 132:493.0 133:942.0 134:73.0 135:57.0 139:76.0 142:61.0 145:112.0 146:917.0 147:2627.0 148:46.0 149:79.0 155:335.0 157:53.0 158:170.0 170:85.0 171:44.0 172:682.0 174:1…	C03283	134490	OGNSCSPNOLGXSM-VKHMYHEASA-N	1647	1022	606	2291	630	703	815	600	267	1274	655	262	2555	1482	2388	2582	1048
1-monostearin	959214	203	648	85:2387.0 86:245.0 88:342.0 89:880.0 90:108.0 91:126.0 93:404.0 94:183.0 95:2259.0 96:306.0 97:2167.0 98:609.0 99:768.0 100:91.0 101:4087.0 102:436.0 103:4290.0 104:462.0 105:416.0 106:95.0 107:246.0 108:39.0 109:1410.0 110:130.0 111:1003.0 112:196.0 113:337.0 114:74.0 115:511.0 116:2218.0 117:3517.0 118:444.0 119:328.0 120:48.0 121:179.0 122:22.0 123:677.0 124:97.0 125:278.0 128:153.0 129:4761.0…	D01947	24699	VBICKXHEKHSIBG-UHFFFAOYSA-N	1394	1073	839	941	740	930	36526	1145	771	2973	2060	662	1436	555	3122	1669	695
1-monopalmitin	901749	129	2070	85:11049.0 86:1066.0 87:1727.0 88:2503.0 89:4332.0 90:546.0 91:849.0 93:1712.0 94:656.0 95:11870.0 96:1156.0 97:8236.0 98:3082.0 99:3966.0 100:546.0 101:20046.0 102:2216.0 103:20674.0 104:2095.0 105:2096.0 106:183.0 107:1123.0 108:131.0 109:6523.0 110:712.0 111:3012.0 112:681.0 113:1739.0 114:217.0 115:2374.0 116:10634.0 117:15865.0 118:1742.0 119:1613.0 120:72.0 121:1202.0 122:204.0 123:3774.0 1…	C01885	14900	QHZLMUACJMDIAE-UHFFFAOYSA-N	14859	10817	10718	16489	9869	13641	9749	7437	5756	1952	5262	1687	8426	9908	39094	10196	5232
1-methyladenosine	829921	259	106901	87:114.0 88:94.0 89:616.0 90:83.0 92:43.0 94:28.0 95:82.0 96:126.0 97:728.0 98:68.0 99:269.0 101:792.0 102:237.0 103:9854.0 104:917.0 105:242.0 107:72.0 108:259.0 110:108.0 111:203.0 113:300.0 115:2852.0 116:626.0 117:1680.0 118:221.0 119:192.0 121:27.0 122:69.0 125:51.0 126:88.0 129:1501.0 130:201.0 131:876.0 132:134.0 133:1144.0 134:156.0 136:64.0 138:159.0 139:43.0 140:48.0 141:303.0 142:133.0…			GFYLSDSUCHVORB-JOLDIKRXSA-N	215	243	220	250	1236	1092	1206	1809	294	1698	1191	291	488	326	437	312	212
1-kestose	1123027	361	14692	85:82.0 86:7.0 87:73.0 88:49.0 89:205.0 90:6.0 91:36.0 92:11.0 93:9.0 94:6.0 95:27.0 96:65.0 97:71.0 98:15.0 99:87.0 100:11.0 101:252.0 102:170.0 103:4097.0 104:359.0 105:175.0 106:23.0 107:40.0 108:5.0 109:193.0 110:14.0 111:55.0 112:15.0 113:139.0 114:34.0 115:149.0 116:95.0 117:736.0 118:77.0 119:85.0 120:6.0 121:16.0 122:12.0 123:22.0 124:13.0 125:21.0 126:24.0 127:99.0 128:17.0 129:2764.0 13…	C03661	440080	VAWYEUIPHLMNNF-OESPXIITSA-N	2331	1409	465	1223	573249	95020	627750	804713	655057	469749	175922	649310	512	729	2702	761	2550
1-hexadecanol	679596	299	16713	85:705.0 86:51.0 89:1086.0 90:140.0 91:307.0 97:1910.0 98:76.0 99:149.0 100:37.0 101:703.0 102:99.0 103:1810.0 104:22.0 106:25.0 110:37.0 111:800.0 112:61.0 113:101.0 114:49.0 115:16.0 117:120.0 125:182.0 127:25.0 129:351.0 130:47.0 142:3.0 143:136.0 144:18.0 145:15.0 157:186.0 184:83.0 187:40.0 189:14.0 201:2.0 204:93.0 205:304.0 206:39.0 209:9.0 217:431.0 218:22.0 219:17.0 227:8.0 229:22.0 231:…	C00823	2682	BXWNKGSJHAJOGX-UHFFFAOYSA-N	615	329	351	603	387	672	315	430	171	2438	258	193	2995	616	1057	685	237
1-deoxyerythritol	357129	117	17781	85:236.0 86:64.0 87:671.0 88:30.0 89:302.0 90:15.0 100:175.0 101:3971.0 102:319.0 103:7576.0 104:803.0 105:90.0 110:329.0 114:382.0 115:1520.0 116:16358.0 117:42947.0 118:4762.0 119:2153.0 120:13.0 127:335.0 129:3334.0 130:1054.0 131:3525.0 132:400.0 133:5494.0 135:111.0 140:549.0 142:164.0 143:2360.0 144:141.0 145:408.0 147:17853.0 148:3097.0 149:2517.0 150:147.0 151:82.0 153:1.0 156:243.0 158:1…				3236	4208	3531	5781	867	1151	794	1058	359	742	842	257	4620	6978	10132	6393	3163
1,5-anhydroglucitol	633969	217	17	85:3830.0 86:670.0 87:3850.0 88:1333.0 89:11135.0 90:1039.0 91:868.0 93:226.0 94:498.0 95:560.0 96:248.0 97:3886.0 98:483.0 99:4523.0 100:383.0 101:27052.0 102:3840.0 103:44003.0 104:4289.0 105:3288.0 106:166.0 107:339.0 108:152.0 109:586.0 110:532.0 111:3639.0 112:380.0 113:5892.0 114:996.0 115:8674.0 116:15923.0 117:26062.0 118:3201.0 119:4964.0 120:514.0 121:428.0 122:73.0 123:80.0 124:59.0 12…	C07326	64960	MPCAJMNYNOGXPB-SLPGGIOYSA-N	5463	1552	2211	1594	27508	33626	28636	39977	9862	1602	3523	682	2860	2468	5589	1980	2119
1,2-anhydro-myo-inositol NIST	651472	318	16557	85:790.0 86:151.0 87:1307.0 88:8.0 90:93.0 91:58.0 95:305.0 97:198.0 98:63.0 99:708.0 101:2297.0 102:106.0 103:7446.0 104:505.0 109:190.0 110:51.0 111:679.0 112:156.0 113:813.0 116:1127.0 119:592.0 124:1.0 125:76.0 126:241.0 127:578.0 129:10841.0 131:3376.0 132:122.0 133:9161.0 134:1359.0 135:672.0 137:79.0 138:32.0 139:109.0 140:12.0 141:333.0 142:319.0 143:2694.0 144:231.0 146:121.0 147:30131.0…		119054	ZHMWOVGZCINIHW-FTYOSCRSSA-N	717	610	402	742	4697	4968	2884	9523	1373	5307	2549	1387	8345	1623	10157	4838	2145
146442	700964	142	146442	85:1019.0 86:2102.0 87:1909.0 88:172.0 90:299.0 97:281.0 98:443.0 99:4253.0 100:24494.0 101:2792.0 103:4213.0 104:1636.0 109:310.0 110:766.0 112:374.0 113:514.0 114:1189.0 115:2143.0 116:2125.0 118:615.0 119:615.0 122:334.0 124:128.0 127:375.0 128:2199.0 129:3109.0 130:5977.0 131:2895.0 132:2556.0 133:5042.0 134:571.0 136:65.0 137:102.0 139:109.0 141:541.0 142:99430.0 143:13615.0 144:7941.0 145:4…				755	389	463	520	21770	10641	29455	18791	1445	5705	10029	568	50664	7705	34546	2889	456
146435	1152163	343	146435	85:312.0 86:168.0 87:332.0 88:187.0 89:1126.0 90:209.0 91:8324.0 92:1592.0 93:5314.0 94:892.0 95:5988.0 96:735.0 97:1804.0 98:953.0 99:326.0 101:1350.0 102:380.0 103:936.0 104:95.0 105:6933.0 106:1276.0 107:5480.0 108:792.0 109:2587.0 110:380.0 111:414.0 113:178.0 114:78.0 115:1465.0 116:746.0 117:3407.0 118:993.0 119:4641.0 120:1071.0 121:2569.0 122:810.0 123:1093.0 124:161.0 125:120.0 127:621.0…				1442	588	209	905	708	1001	562	1454	309	899	677	445	622	1336	2722	1331	674
146433	1137126	233	146433	85:846.0 86:228.0 90:112.0 91:1144.0 92:888.0 93:2784.0 94:547.0 95:3529.0 96:251.0 100:65.0 101:5589.0 102:695.0 103:2376.0 104:652.0 105:3789.0 106:944.0 107:1883.0 109:385.0 112:82.0 113:159.0 114:34.0 115:1357.0 116:1014.0 117:7161.0 119:460.0 121:1629.0 129:1669.0 130:135.0 131:3257.0 132:259.0 133:2737.0 134:965.0 135:1328.0 136:129.0 138:120.0 139:234.0 140:60.0 141:131.0 143:2343.0 144:79…				2564	803	791	2024	277	501	283	358	384	682	420	310	425	427	814	458	276
146432	862191	244	146432	85:737.0 86:419.0 87:915.0 88:125.0 89:1535.0 93:228.0 95:585.0 97:2203.0 98:464.0 99:634.0 100:419.0 101:3164.0 102:782.0 103:19778.0 104:2151.0 106:489.0 107:484.0 109:1011.0 110:189.0 111:1388.0 112:533.0 113:902.0 114:320.0 115:933.0 116:1262.0 117:5855.0 118:425.0 119:523.0 120:116.0 121:264.0 123:224.0 125:349.0 127:1438.0 128:219.0 129:8848.0 130:344.0 131:1612.0 132:267.0 133:4762.0 134:6…				329	270	280	534	1653	527	2563	2027	546	1606	1165	402	704	1284	2402	810	330
146430	975336	204	146430	85:4001.0 86:1211.0 87:2120.0 88:1099.0 89:13013.0 90:1043.0 91:1242.0 94:176.0 95:237.0 96:701.0 97:1435.0 98:380.0 99:3574.0 100:631.0 101:10214.0 102:1850.0 103:52009.0 104:5047.0 105:2877.0 109:2162.0 110:440.0 111:2649.0 112:423.0 113:2303.0 114:495.0 115:3344.0 116:8912.0 117:9761.0 118:1178.0 119:1858.0 120:182.0 124:112.0 125:329.0 127:1706.0 128:2505.0 129:46808.0 130:6616.0 131:15880.0 …				8334	5009	1302	2980	1635894	1692454	1679785	2074063	1085793	1750030	1708916	832846	4419	4359	7416	4318	19304
146409	865980	462	146409	85:2035.0 87:997.0 89:7529.0 90:435.0 93:110.0 94:231.0 95:515.0 97:727.0 98:154.0 99:577.0 100:1655.0 101:2892.0 102:728.0 103:13112.0 104:1734.0 105:1202.0 106:380.0 109:865.0 111:542.0 112:169.0 113:1185.0 114:2472.0 115:2313.0 116:2347.0 117:3921.0 118:472.0 119:1155.0 120:143.0 121:74.0 122:1081.0 125:222.0 126:290.0 127:880.0 128:1006.0 129:8587.0 130:2343.0 131:3823.0 132:425.0 133:6844.0 …				153	216	173	215	601	2338	1657	2678	733	2176	2635	551	163	240	210	136	240
146389	1007633	253	146389	86:375.0 89:968.0 90:396.0 91:1083.0 93:175.0 94:199.0 95:860.0 99:196.0 100:321.0 101:671.0 102:1011.0 104:1208.0 105:612.0 106:132.0 109:498.0 110:123.0 113:146.0 114:90.0 116:376.0 117:1337.0 119:568.0 121:383.0 122:193.0 125:294.0 126:117.0 129:2498.0 130:756.0 131:1069.0 133:2562.0 135:682.0 136:111.0 137:905.0 139:191.0 143:5074.0 144:461.0 147:10180.0 148:2625.0 149:1817.0 150:449.0 151:67…				644	656	1240	980	7218	6892	6097	11531	2485	6232	6343	1484	8751	5231	1294	564	416
146367	912768	273	146367	85:989.0 86:406.0 87:594.0 88:505.0 89:5376.0 90:230.0 91:207.0 94:71.0 99:718.0 100:1324.0 101:2662.0 102:290.0 103:16486.0 104:1608.0 105:1902.0 111:749.0 113:722.0 115:1555.0 116:445.0 117:12863.0 118:812.0 119:664.0 127:428.0 129:10270.0 130:1247.0 131:2084.0 133:4081.0 135:739.0 136:143.0 141:772.0 142:111.0 143:1673.0 147:18192.0 148:3137.0 149:2077.0 150:111.0 153:486.0 154:125.0 155:5203.…				1960	1123	3423	3122	1067	1928	165	3382	1057	13027	2066	2460	11992	8917	12693	5908	3978
146343	595597	296	146343	85:1098.0 87:1227.0 88:375.0 89:328.0 90:514.0 91:6179.0 92:2962.0 93:435.0 94:648.0 95:458.0 99:141.0 104:2136.0 105:932.0 106:2517.0 107:170.0 108:1200.0 109:728.0 110:326.0 111:192.0 112:875.0 113:535.0 114:196.0 115:414.0 119:3363.0 120:5494.0 121:708.0 122:733.0 123:140.0 124:157.0 126:31.0 131:1851.0 132:832.0 133:5656.0 134:1963.0 135:1207.0 136:7500.0 137:395.0 138:340.0 141:1012.0 144:35…				506	196	323	595	293	267	270	786	228	362	299	212	778	307	676	381	251
146341	873155	273	146341	85:343.0 86:346.0 88:433.0 89:2520.0 90:112.0 92:81.0 94:429.0 97:534.0 99:65.0 100:358.0 102:895.0 103:10674.0 104:979.0 105:652.0 106:361.0 107:211.0 109:136.0 112:236.0 113:534.0 114:72.0 115:643.0 116:197.0 117:2659.0 118:584.0 119:130.0 122:59.0 129:2836.0 130:1133.0 131:1433.0 132:328.0 133:2312.0 139:109.0 142:809.0 143:696.0 145:410.0 147:6876.0 148:571.0 149:1479.0 150:114.0 151:154.0 15…				5423	3145	1407	9990	434	512	540	833	263	524	379	272	6372	7828	8283	6776	3276
146337	716652	225	146337	85:502.0 87:199.0 89:284.0 91:2244.0 92:791.0 93:2862.0 94:446.0 95:865.0 96:212.0 99:748.0 101:2369.0 103:1898.0 104:104.0 105:1232.0 106:853.0 107:1688.0 109:479.0 111:250.0 113:269.0 114:112.0 115:1182.0 116:1254.0 117:18299.0 118:1735.0 119:1979.0 121:513.0 122:149.0 124:36.0 127:480.0 129:4497.0 130:1885.0 131:1778.0 132:725.0 133:3681.0 134:3421.0 135:4620.0 136:418.0 137:180.0 139:160.0 14…				1743	1263	196	2061	197	191	148	306	178	194	177	191	168	262	247	204	195
146317	915728	259	146317	85:388.0 87:322.0 89:2995.0 93:110.0 95:72.0 97:1749.0 98:176.0 101:2185.0 102:151.0 103:6557.0 104:652.0 105:1308.0 106:39.0 111:300.0 114:671.0 115:739.0 116:1561.0 117:5184.0 118:578.0 120:40.0 123:58.0 127:301.0 129:5073.0 130:677.0 131:2013.0 132:611.0 133:4476.0 134:821.0 141:283.0 143:1403.0 147:11376.0 148:901.0 149:1697.0 150:224.0 153:157.0 155:525.0 157:1363.0 159:274.0 160:1782.0 161:…				753	534	372	749	2702	2857	2943	5660	1118	4675	2631	1056	382	337	396	352	319
146315	1012416	471	146315	86:393.0 87:130.0 89:873.0 90:277.0 91:665.0 92:73.0 93:139.0 94:216.0 95:635.0 98:380.0 99:732.0 100:412.0 101:689.0 102:256.0 103:873.0 105:1341.0 107:622.0 110:51.0 111:289.0 112:300.0 113:403.0 114:175.0 115:1433.0 116:227.0 117:466.0 118:202.0 120:314.0 121:701.0 122:310.0 123:232.0 125:222.0 126:608.0 127:453.0 128:260.0 130:195.0 131:680.0 132:373.0 133:1928.0 134:264.0 135:1268.0 136:419.…				1835	2436	394	453	3074	4766	3378	8230	1211	4462	5875	918	8497	58433	90690	33841	20178
146306	579780	245	146306	85:951.0 87:1093.0 88:168.0 89:374.0 93:78.0 97:147.0 98:83.0 99:941.0 101:5426.0 102:1500.0 103:46189.0 104:4201.0 105:1805.0 110:125.0 111:2527.0 112:173.0 113:439.0 115:1515.0 116:600.0 117:1335.0 119:479.0 125:46.0 126:109.0 127:365.0 128:82.0 129:7937.0 130:3373.0 131:6552.0 132:738.0 133:8262.0 134:1163.0 135:556.0 139:29.0 140:29.0 141:367.0 142:94.0 143:1300.0 144:84.0 145:103.0 147:27061…				2010	2752	14037	2829	212	246	216	3908	185	220	228	175	14205	22274	41986	14458	5864
146295	637998	292	146295	85:1186.0 87:2149.0 91:170.0 92:72.0 93:111.0 95:206.0 97:389.0 99:977.0 100:1481.0 101:5996.0 102:3968.0 103:48989.0 104:4747.0 105:2563.0 106:394.0 108:47.0 109:982.0 111:628.0 112:84.0 115:25121.0 116:2571.0 118:536.0 119:859.0 122:69.0 125:145.0 128:6738.0 129:8767.0 130:4511.0 131:3957.0 132:1025.0 133:5394.0 134:2382.0 136:122.0 139:287.0 140:2592.0 141:1780.0 143:10442.0 144:1712.0 145:136…				9563	7970	10625	5807	11434	12860	10167	15999	1152	11160	9763	2546	13317	12261	21651	16365	5035
146294	621430	186	146294	85:1447.0 86:611.0 87:1635.0 88:768.0 89:7424.0 92:86.0 94:371.0 98:616.0 101:7696.0 102:1674.0 103:119082.0 104:11447.0 105:2023.0 113:1178.0 115:3214.0 118:350.0 119:1565.0 120:243.0 121:110.0 122:229.0 124:227.0 126:515.0 128:302.0 129:13247.0 130:1374.0 131:9643.0 132:1532.0 133:9398.0 134:1618.0 135:1117.0 136:201.0 139:161.0 140:554.0 141:125.0 143:2137.0 144:310.0 147:32422.0 148:4597.0 14…				1265	196	474	591	12506	13950	11869	22593	4680	13806	10996	3893	1524	1114	668	370	390
146292	939861	292	146292	86:621.0 87:1770.0 88:1358.0 89:1790.0 90:89.0 91:1042.0 92:268.0 94:285.0 95:1260.0 98:1077.0 99:2063.0 101:10423.0 102:7539.0 103:51577.0 104:7261.0 105:2852.0 107:380.0 109:2280.0 111:2607.0 113:1798.0 114:205.0 115:2967.0 116:4693.0 117:10992.0 119:1840.0 120:309.0 121:141.0 125:443.0 126:203.0 127:2330.0 128:246.0 129:25305.0 130:3398.0 131:9814.0 132:227.0 133:18364.0 134:2325.0 135:1312.0 …				242	238	162	227	2856	1476	2176	2040	1053	3537	985	1186	309	211	308	300	193
146289	855690	462	146289	85:1646.0 86:2098.0 87:1214.0 88:1228.0 89:23685.0 90:1653.0 91:1971.0 92:672.0 94:579.0 95:1472.0 97:121.0 98:278.0 100:10891.0 101:5733.0 102:595.0 103:28022.0 104:3270.0 105:1246.0 107:500.0 109:680.0 111:1620.0 112:813.0 113:2565.0 114:8666.0 115:1851.0 117:5817.0 119:1732.0 120:889.0 125:315.0 126:463.0 128:712.0 129:11523.0 131:10443.0 132:2141.0 133:14646.0 134:2834.0 137:446.0 138:531.0 1…				238	224	201	226	11464	11494	10532	21506	4391	13751	14225	3387	261	251	433	308	241
146285	920019	160	146285	85:2806.0 87:2386.0 88:192.0 89:12559.0 90:1709.0 96:1240.0 98:1134.0 99:1364.0 100:5043.0 101:4700.0 102:3762.0 103:36996.0 104:2624.0 105:8400.0 106:1043.0 108:425.0 110:938.0 111:1034.0 113:1556.0 114:2874.0 115:3559.0 116:4294.0 117:16396.0 118:778.0 119:2770.0 121:101.0 122:830.0 124:190.0 127:882.0 129:11773.0 130:2510.0 131:5914.0 132:639.0 133:30190.0 134:5692.0 135:294.0 136:337.0 138:33…				989	721	700	818	6362	6732	8611	20971	779	1810	4946	1294	3464	1375	3935	1949	469
146277	891768	160	146277	85:1086.0 86:863.0 88:756.0 89:9479.0 90:839.0 96:89.0 97:1932.0 99:1336.0 100:2099.0 101:3008.0 103:23407.0 104:1964.0 105:5565.0 106:812.0 107:35.0 109:1997.0 111:1031.0 113:1354.0 114:1328.0 115:1613.0 116:4201.0 117:18997.0 118:1719.0 119:1650.0 126:237.0 127:505.0 128:1304.0 129:13649.0 130:2693.0 131:4727.0 132:1064.0 133:10328.0 134:1325.0 135:1183.0 139:147.0 140:413.0 141:763.0 142:1322.…				1285	1092	7526	1612	11985	11488	12306	21354	3931	11270	10056	2256	11023	6592	3999	1649	499
146273	878230	228	146273	85:208.0 87:1075.0 89:5581.0 90:319.0 91:364.0 92:113.0 94:205.0 95:621.0 97:2450.0 98:752.0 99:1303.0 100:684.0 101:4055.0 103:13045.0 104:1407.0 105:1783.0 106:100.0 108:231.0 109:119.0 110:1006.0 111:602.0 112:283.0 113:724.0 114:4266.0 115:429.0 116:1950.0 117:7896.0 118:455.0 119:750.0 122:58.0 123:17.0 124:148.0 125:87.0 127:954.0 129:7674.0 130:1207.0 131:2203.0 132:376.0 133:6161.0 134:11…				680	514	342	353	9852	9416	10444	17172	3503	7378	8617	1624	5036	5423	11380	3062	1716
146272	919353	186	146272	85:1952.0 86:3344.0 87:1627.0 89:4200.0 92:410.0 94:947.0 98:860.0 100:1116.0 101:4308.0 102:1720.0 103:15229.0 104:682.0 106:1083.0 108:625.0 112:660.0 114:499.0 115:1545.0 116:3424.0 119:397.0 120:535.0 122:138.0 128:10505.0 129:6732.0 131:2301.0 133:4234.0 134:1321.0 140:548.0 141:512.0 142:2003.0 144:11159.0 146:231.0 147:25863.0 148:3927.0 149:1605.0 150:990.0 152:100.0 153:361.0 154:498.0 1…				4983	874	1448	2842	8067	10186	16136	26796	269	3260	3197	217	7626	4991	12437	6096	1123
146266	1096783	114	146266	85:2315.0 87:1138.0 88:1666.0 89:9638.0 90:820.0 91:251.0 94:463.0 95:157.0 97:1283.0 98:338.0 99:865.0 100:1903.0 101:3734.0 102:1010.0 103:23854.0 104:1979.0 105:4179.0 106:478.0 107:751.0 108:397.0 110:1362.0 111:1471.0 112:988.0 113:1660.0 114:8720.0 116:2323.0 117:14387.0 118:999.0 119:954.0 121:392.0 122:256.0 124:162.0 125:386.0 126:1734.0 127:874.0 128:978.0 129:10473.0 130:3275.0 131:442…				306	254	232	288	1386	3816	1848	2817	2457	5211	3099	1263	2536	2969	9309	1972	2741
146264	968097	160	146264	85:1774.0 86:819.0 87:1251.0 88:618.0 89:5378.0 90:560.0 92:59.0 95:319.0 97:983.0 99:1333.0 100:1133.0 101:2679.0 102:218.0 103:12077.0 104:2041.0 105:1598.0 108:57.0 109:144.0 110:115.0 112:256.0 113:1573.0 114:492.0 115:1309.0 116:3762.0 117:3375.0 119:1103.0 120:50.0 122:88.0 124:39.0 125:270.0 129:11683.0 130:2015.0 131:1290.0 132:852.0 133:4578.0 134:1301.0 135:858.0 139:282.0 141:398.0 142…				960	677	542	838	3371	3576	2724	4884	2159	7536	6971	1910	1205	802	1481	755	717
146263	645885	349	146263	85:1391.0 86:1422.0 87:353.0 89:11231.0 90:1548.0 92:116.0 99:339.0 101:3098.0 102:2126.0 103:53773.0 104:7160.0 105:3555.0 107:521.0 108:260.0 113:1610.0 114:1179.0 115:2081.0 116:1833.0 117:9104.0 118:1659.0 119:1164.0 124:293.0 127:1188.0 129:11958.0 131:3623.0 132:728.0 133:11302.0 134:1781.0 135:1041.0 142:483.0 143:2808.0 144:1110.0 145:1726.0 147:41093.0 148:5649.0 149:2975.0 150:786.0 151…				200	203	157	206	6214	6209	6783	12062	1192	3110	2275	1119	242	274	174	173	210
146262	801622	245	146262	87:577.0 88:456.0 94:92.0 95:427.0 97:288.0 98:1051.0 99:818.0 102:428.0 103:7209.0 104:1009.0 105:552.0 114:232.0 117:4610.0 118:585.0 119:914.0 120:62.0 123:138.0 125:191.0 129:4130.0 130:1178.0 132:364.0 133:3423.0 137:44.0 139:44.0 141:218.0 142:414.0 143:500.0 144:136.0 145:460.0 146:804.0 147:21796.0 148:3337.0 149:3022.0 150:421.0 152:125.0 157:2703.0 158:493.0 163:527.0 167:114.0 168:112.…				1504	231	473	308	5593	5070	6252	8377	1623	3300	4046	1205	3142	3340	8049	2727	1166
146261	873354	228	146261	85:749.0 86:657.0 87:795.0 89:7550.0 90:628.0 91:471.0 95:339.0 96:1193.0 97:1490.0 98:391.0 99:767.0 100:1840.0 101:4419.0 102:1511.0 103:14942.0 104:1788.0 105:2185.0 107:564.0 108:163.0 110:2311.0 111:937.0 112:660.0 113:819.0 114:949.0 115:1335.0 116:2132.0 117:9088.0 118:1379.0 119:1133.0 120:534.0 125:256.0 126:1512.0 127:432.0 128:356.0 129:7774.0 130:1616.0 131:3063.0 132:352.0 133:8692.0…				1468	837	414	741	9700	10243	15483	34162	5190	12076	9120	2445	10179	6435	12619	7550	2675
146259	629600	160	146259	85:1711.0 86:849.0 87:1303.0 88:648.0 89:11180.0 90:713.0 97:117.0 98:359.0 99:184.0 100:2876.0 101:2823.0 103:37743.0 104:3389.0 105:4660.0 109:69.0 111:462.0 113:820.0 114:1269.0 115:1333.0 116:1766.0 117:7438.0 119:430.0 123:54.0 126:462.0 128:538.0 129:4638.0 130:797.0 131:4989.0 132:787.0 133:11370.0 134:1593.0 139:51.0 141:185.0 142:624.0 143:1409.0 144:570.0 145:685.0 147:17296.0 148:2598.…				659	339	295	710	23648	31395	17828	44262	8127	30598	25735	5644	615	433	424	434	375
146256	993772	217	146256	85:8519.0 86:2194.0 87:6515.0 88:3032.0 89:8949.0 90:746.0 91:2947.0 92:456.0 93:1148.0 94:1288.0 95:2360.0 96:1248.0 97:4642.0 98:1572.0 99:8532.0 100:1576.0 101:26631.0 102:5561.0 103:140603.0 104:14436.0 105:8820.0 106:873.0 107:1055.0 108:359.0 109:12399.0 110:1114.0 111:9226.0 112:1585.0 113:10121.0 114:1886.0 115:8137.0 116:15525.0 117:35272.0 118:4412.0 119:8432.0 120:942.0 121:606.0 122:9…				1089	667	724	445	169822	162866	176623	209954	5469	61920	80481	8284	625	679	1294	844	551
146255	1094956	318	146255	85:677.0 86:77.0 87:299.0 88:97.0 89:5013.0 90:344.0 94:179.0 96:803.0 97:444.0 98:459.0 99:201.0 100:399.0 101:2464.0 102:661.0 103:9457.0 104:630.0 105:1009.0 108:218.0 109:250.0 110:1619.0 111:467.0 113:504.0 114:453.0 116:871.0 117:5446.0 118:633.0 124:123.0 125:38.0 126:499.0 128:377.0 129:4107.0 130:757.0 131:1443.0 132:365.0 133:5326.0 138:405.0 140:187.0 141:294.0 142:1793.0 143:1964.0 14…				978	739	397	991	12996	26180	1313	38444	24886	60375	24339	18978	55407	32177	83661	45254	28867
146254	686515	318	146254	88:422.0 91:237.0 101:1149.0 102:683.0 105:123.0 109:138.0 114:186.0 115:1150.0 116:308.0 117:639.0 121:93.0 122:105.0 127:539.0 130:735.0 131:553.0 133:409.0 134:248.0 140:151.0 141:161.0 143:463.0 146:472.0 147:1266.0 152:565.0 156:797.0 157:500.0 170:424.0 172:602.0 173:33.0 182:189.0 185:128.0 186:1022.0 198:82.0 201:522.0 202:1344.0 203:156.0 204:845.0 214:88.0 215:5749.0 216:3814.0 217:917.…				1069	749	567	1191	256	307	394	446	141	5107	282	176	300	248	250	266	211
146248	1257879	157	146248	85:703.0 87:318.0 88:119.0 89:919.0 90:237.0 91:6779.0 92:927.0 93:7525.0 94:1295.0 95:6908.0 96:599.0 97:838.0 99:409.0 101:2386.0 102:455.0 103:9542.0 104:1164.0 105:8793.0 106:1461.0 107:6479.0 108:1087.0 109:3480.0 110:161.0 111:268.0 113:259.0 114:123.0 115:1997.0 116:932.0 117:7472.0 118:1625.0 119:7794.0 120:1570.0 121:4831.0 122:837.0 123:1141.0 124:212.0 125:173.0 127:697.0 128:695.0 129…				22136	15522	4197	6815	204	191	214	319	255	214	204	221	12954	25871	48981	16237	11776
146245	390779	116	146245	85:242.0 88:114.0 95:58.0 97:168.0 99:1450.0 100:655.0 101:3627.0 102:474.0 103:480.0 105:363.0 106:104.0 115:1204.0 116:10266.0 117:1788.0 118:267.0 119:579.0 120:54.0 124:38.0 131:2319.0 132:290.0 133:6833.0 134:2025.0 135:616.0 137:90.0 141:562.0 144:44.0 145:684.0 147:18517.0 148:2350.0 149:2793.0 150:241.0 151:206.0 152:122.0 157:23.0 163:329.0 164:173.0 169:109.0 171:162.0 172:77.0 175:707.…				2384	1841	1139	2485	1748	1197	2353	2218	853	3230	2645	629	3992	3034	5549	213	962
146242	540008	171	146242	85:498.0 87:190.0 88:102.0 89:1046.0 90:144.0 92:100.0 94:74.0 95:1850.0 96:243.0 97:192.0 99:411.0 101:5650.0 102:283.0 103:4106.0 110:132.0 111:166.0 115:595.0 116:4454.0 117:4571.0 118:634.0 119:396.0 125:36.0 129:1819.0 130:381.0 131:855.0 132:246.0 133:2529.0 135:199.0 138:33.0 143:3881.0 144:299.0 145:804.0 146:67.0 147:4611.0 149:762.0 151:121.0 155:52.0 156:778.0 157:366.0 158:152.0 159:1…				5754	6283	4323	7835	674	788	828	881	454	1271	998	334	12660	19774	49640	4738	10708
146236	486696	160	146236	89:710.0 90:251.0 95:327.0 97:896.0 98:578.0 99:1525.0 100:16166.0 101:4382.0 102:2394.0 103:1491.0 110:1135.0 113:649.0 114:863.0 115:807.0 116:15510.0 117:19300.0 118:2301.0 119:644.0 121:190.0 126:399.0 127:56.0 128:326.0 129:1604.0 131:2740.0 132:772.0 133:1429.0 134:883.0 135:242.0 139:223.0 142:1521.0 143:461.0 144:8496.0 145:1074.0 146:497.0 147:12174.0 148:3788.0 149:424.0 150:374.0 153:1…				1633	575	1682	3663	394	565	336	1329	256	543	288	206	9013	8777	25386	14919	4241
146233	1161202	121	146233	85:720.0 86:72.0 87:128.0 88:349.0 89:1256.0 90:257.0 91:7718.0 92:709.0 93:6717.0 94:1632.0 95:4295.0 96:1178.0 97:445.0 99:704.0 101:1720.0 102:376.0 103:631.0 104:391.0 105:5519.0 106:787.0 107:5509.0 108:1295.0 109:3647.0 110:756.0 111:345.0 113:505.0 115:531.0 116:1137.0 117:6569.0 118:305.0 119:3647.0 120:950.0 121:8129.0 122:1427.0 123:2106.0 124:1420.0 125:580.0 127:508.0 128:723.0 129:69…				544	397	454	480	404	506	339	480	355	380	562	337	551	465	861	514	448
146227	784605	125	146227	85:355.0 86:169.0 89:244.0 91:552.0 92:130.0 93:793.0 95:2875.0 96:88.0 97:1037.0 98:260.0 99:482.0 100:157.0 101:594.0 103:771.0 105:407.0 106:214.0 107:1199.0 108:107.0 109:1436.0 110:981.0 111:812.0 113:369.0 114:138.0 115:506.0 116:465.0 117:1723.0 119:617.0 120:66.0 121:578.0 122:166.0 123:897.0 124:990.0 125:6870.0 126:468.0 128:129.0 129:898.0 130:229.0 131:298.0 133:640.0 134:282.0 135:11…				7647	6695	5717	7646	260	317	1951	442	181	284	2782	635	3888	1486	26450	295	1206
146226	904537	273	146226	85:356.0 87:372.0 88:235.0 89:2659.0 91:1449.0 92:136.0 93:2267.0 94:811.0 95:827.0 96:277.0 97:355.0 99:431.0 100:331.0 101:1299.0 102:367.0 103:4293.0 104:531.0 105:1113.0 106:694.0 107:921.0 108:249.0 109:291.0 110:143.0 112:121.0 113:306.0 114:360.0 115:694.0 116:1083.0 117:6017.0 118:645.0 119:748.0 121:271.0 122:108.0 123:128.0 124:73.0 125:117.0 127:329.0 128:150.0 129:4101.0 130:453.0 131…				4640	3236	12716	5919	3090	6797	2279	5891	4227	50450	19345	10966	52029	41896	61858	27464	16843
146225	755179	306	146225	86:151.0 87:307.0 88:126.0 89:1536.0 90:359.0 91:354.0 92:118.0 93:198.0 95:228.0 96:135.0 97:699.0 100:687.0 101:206.0 102:156.0 103:1491.0 104:592.0 105:478.0 106:170.0 109:112.0 111:208.0 114:227.0 115:968.0 116:1301.0 117:999.0 118:186.0 120:54.0 121:111.0 122:77.0 123:43.0 125:134.0 126:98.0 128:152.0 129:199.0 130:837.0 131:162.0 132:308.0 134:263.0 135:242.0 136:118.0 139:52.0 142:276.0 14…				293	215	318	371	167	178	264	215	136	156	195	153	1343	541	7090	277	858
146224	1195205	291	146224	85:333.0 89:607.0 91:3001.0 92:611.0 93:2969.0 94:566.0 95:3559.0 96:368.0 97:544.0 99:131.0 101:1250.0 102:285.0 103:1381.0 104:298.0 105:4086.0 106:1263.0 107:3771.0 108:413.0 109:1465.0 115:887.0 116:492.0 117:2444.0 118:527.0 119:4466.0 120:1228.0 121:1861.0 122:270.0 123:552.0 124:69.0 125:126.0 126:84.0 127:405.0 128:339.0 129:2586.0 130:516.0 131:1883.0 132:442.0 133:2735.0 134:992.0 135:1…				508	612	3218	2399	163	186	141	174	139	155	232	159	131	197	214	181	181
146222	514968	204	146222	85:133.0 87:208.0 88:181.0 89:174.0 94:41.0 96:80.0 99:146.0 100:115.0 101:1109.0 102:225.0 103:870.0 105:152.0 111:179.0 113:199.0 116:493.0 117:255.0 129:2367.0 131:1296.0 132:163.0 133:1272.0 134:339.0 147:5503.0 148:1494.0 149:204.0 155:117.0 157:30.0 159:28.0 163:89.0 177:35.0 189:2236.0 190:535.0 191:893.0 192:166.0 193:83.0 196:55.0 198:41.0 199:46.0 203:550.0 204:24755.0 205:4461.0 206:18…				26463	20322	22576	70572	18684	26762	29937	34729	11999	36634	25437	7160	25345	27052	49499	30533	13919
136146	654455	327	136146	85:821.0 86:190.0 88:506.0 89:13588.0 90:1694.0 91:4775.0 92:913.0 93:4951.0 94:1036.0 95:2618.0 96:6702.0 97:1810.0 98:4416.0 99:2609.0 103:2061.0 104:3866.0 105:4709.0 106:2340.0 107:2439.0 108:1074.0 109:4539.0 110:897.0 111:2011.0 112:1431.0 113:2299.0 114:85.0 116:108.0 119:5287.0 120:1132.0 121:2731.0 122:2413.0 123:1933.0 124:1185.0 125:644.0 126:968.0 127:1440.0 128:98.0 133:7066.0 134:37…				321	214	978	1173	2605	3111	1554	7526	494	3657	4821	479	2358	2673	10138	1975	544
136141	533292	103	136141	85:1018.0 86:1291.0 87:1756.0 88:979.0 89:12509.0 90:926.0 91:546.0 94:256.0 95:148.0 97:213.0 98:248.0 99:963.0 100:1880.0 101:2571.0 102:981.0 103:101327.0 104:9313.0 105:8536.0 106:634.0 111:237.0 112:456.0 113:1366.0 114:1163.0 115:1440.0 116:502.0 117:2943.0 118:303.0 119:1407.0 120:204.0 121:30.0 126:385.0 127:294.0 128:744.0 129:14186.0 130:2949.0 131:5491.0 132:852.0 133:12350.0 134:1490.…				1983	2181	11088	2254	3669	5014	4569	701	1468	2642	1858	630	7128	2564	8435	4982	2780
135231	565624	231	135231	85:1264.0 87:357.0 99:660.0 101:838.0 102:2428.0 107:98.0 109:58.0 112:54.0 113:164.0 115:2354.0 116:659.0 117:1388.0 119:38.0 120:76.0 127:492.0 130:2919.0 131:1776.0 132:233.0 133:2944.0 134:358.0 143:5434.0 144:836.0 145:279.0 147:5023.0 148:314.0 149:1828.0 150:244.0 151:109.0 156:77.0 170:60.0 172:72.0 173:53.0 175:154.0 183:278.0 184:68.0 189:1364.0 190:407.0 191:221.0 199:335.0 203:54.0 20…				356	296	198	399	1268	1360	1563	1782	618	1773	1395	676	264	412	666	386	336
134673	723954	245	134673	85:131.0 87:47.0 89:267.0 90:77.0 101:264.0 102:167.0 103:2449.0 104:149.0 105:110.0 113:123.0 116:46.0 117:1714.0 118:131.0 119:101.0 126:81.0 128:33.0 129:983.0 130:73.0 131:270.0 133:1020.0 135:49.0 147:6820.0 148:792.0 149:576.0 150:127.0 151:141.0 153:25.0 155:35.0 156:26.0 157:84.0 158:27.0 160:21.0 161:74.0 162:19.0 163:260.0 166:14.0 167:35.0 169:38.0 170:56.0 173:88.0 174:41.0 175:94.0 1…				545	244	765	315	2924	2815	2935	4839	570	1653	1675	834	1210	1847	3575	357	193
134177	843097	142	134177	85:662.0 86:559.0 88:96.0 89:366.0 95:253.0 98:446.0 99:231.0 100:3657.0 101:706.0 102:664.0 104:88.0 109:95.0 113:204.0 114:183.0 115:483.0 116:1016.0 117:291.0 119:84.0 124:53.0 125:93.0 126:325.0 129:815.0 133:783.0 136:124.0 141:245.0 142:25929.0 143:2982.0 144:1414.0 147:3076.0 149:677.0 150:194.0 152:85.0 153:171.0 158:1061.0 159:438.0 171:299.0 173:139.0 176:163.0 180:47.0 181:86.0 182:151…				468	389	390	504	19473	12366	23856	21320	1245	3082	3706	779	29211	3810	21816	7107	1021
134162	761214	142	134162	86:410.0 88:120.0 89:205.0 91:194.0 93:121.0 94:55.0 96:192.0 97:113.0 98:474.0 99:672.0 100:2286.0 101:549.0 102:364.0 103:862.0 104:102.0 105:175.0 110:60.0 112:276.0 113:291.0 114:411.0 115:1045.0 116:557.0 117:4645.0 118:588.0 119:301.0 120:41.0 123:47.0 126:250.0 128:580.0 129:407.0 130:760.0 131:566.0 132:607.0 133:1185.0 134:190.0 135:189.0 136:46.0 139:94.0 141:62.0 142:18976.0 143:2381.0…				828	590	541	701	7781	7371	7303	9047	819	2721	3089	755	16938	7442	14407	4544	746
133907	529455	246	133907	85:85011.0 86:38496.0 87:17544.0 88:7712.0 89:19810.0 90:3998.0 91:3022.0 92:461.0 93:269.0 94:1917.0 95:10701.0 96:7250.0 97:1138.0 98:29653.0 99:15728.0 100:102069.0 101:36934.0 102:27953.0 103:37385.0 104:1338.0 105:10218.0 106:280.0 107:1435.0 109:1272.0 110:1548.0 111:3925.0 112:24384.0 113:10407.0 114:28465.0 115:50002.0 116:24692.0 117:21354.0 118:5370.0 119:9793.0 120:1106.0 122:759.0 123…				638689	310823	225102	1135272	134120	153421	170684	201193	19630	54631	53183	19120	731097	702532	1167732	794841	116132
133590	679679	292	133590	102:4074.0 103:42760.0 104:4238.0 107:529.0 117:20595.0 131:7968.0 133:14377.0 134:2526.0 143:8822.0 147:101273.0 148:15149.0 149:11793.0 150:1142.0 151:600.0 175:2223.0 177:932.0 179:319.0 191:39945.0 192:9235.0 193:4883.0 195:231.0 197:963.0 201:2408.0 205:54880.0 207:4958.0 208:1946.0 209:411.0 221:4627.0 223:705.0 229:5992.0 250:134.0 259:693.0 261:296.0 263:324.0 265:443.0 266:264.0 268:75.0…				270	257	252	312	29156	38536	27383	7182	1342	6411	11426	3306	12013	14720	4226	394	322
133478	545398	211	133478	98:376.0 99:572.0 101:1932.0 106:328.0 107:591.0 108:34.0 109:407.0 111:141.0 113:2358.0 114:28.0 116:642.0 119:209.0 121:452.0 123:359.0 125:29.0 128:189.0 129:2367.0 131:1367.0 133:2515.0 134:272.0 135:1091.0 136:116.0 137:1049.0 138:132.0 139:212.0 153:150.0 155:353.0 163:248.0 167:122.0 169:701.0 181:560.0 182:112.0 183:210.0 184:65.0 186:19.0 193:266.0 195:278.0 197:174.0 208:207.0 209:160.0…				296	323	236	373	991	1016	1458	1243	380	824	690	299	218	229	251	324	252
132248	850487	259	132248	85:88.0 86:106.0 87:119.0 88:67.0 89:1405.0 90:121.0 97:618.0 98:59.0 99:197.0 100:221.0 101:1205.0 102:190.0 103:4827.0 104:373.0 105:544.0 110:53.0 112:45.0 113:218.0 114:207.0 115:423.0 116:1008.0 117:2434.0 118:245.0 119:105.0 127:194.0 128:289.0 129:2309.0 130:359.0 131:709.0 132:151.0 133:1605.0 134:149.0 135:139.0 140:41.0 141:107.0 142:192.0 143:380.0 144:814.0 145:281.0 147:7331.0 148:10…				444	319	258	375	3824	3635	4381	6269	1274	4065	2424	1116	292	306	451	265	225
132247	940109	259	132247	85:266.0 87:258.0 88:95.0 89:1027.0 97:623.0 99:205.0 101:2578.0 102:122.0 103:9476.0 104:663.0 105:405.0 107:54.0 109:44.0 111:109.0 113:351.0 114:87.0 115:745.0 116:1553.0 117:4875.0 118:436.0 119:223.0 120:64.0 127:240.0 128:51.0 129:6195.0 130:339.0 131:1108.0 132:147.0 133:2008.0 135:50.0 136:65.0 139:44.0 143:851.0 144:80.0 145:132.0 147:10733.0 148:546.0 150:117.0 153:102.0 154:22.0 155:26…				293	422	231	367	2778	2923	3291	5262	971	2554	2831	753	547	431	619	320	182
131766	794415	95	131766	85:1179.0 86:419.0 87:181.0 88:135.0 89:981.0 90:72.0 91:5894.0 92:1251.0 93:7546.0 94:5536.0 95:11244.0 96:7032.0 97:3345.0 98:565.0 99:666.0 100:35.0 101:317.0 104:166.0 105:1792.0 106:822.0 107:3448.0 108:3160.0 109:4875.0 110:3338.0 111:1293.0 112:212.0 113:149.0 114:18.0 115:197.0 116:1601.0 117:10205.0 118:1081.0 119:1648.0 120:609.0 121:3956.0 122:1879.0 123:1959.0 124:1428.0 125:568.0 126…				1452	691	521	1070	415	554	519	444	252	417	425	235	6844	4879	10694	4067	368
131620	293525	87	131620	85:239.0 87:10326.0 88:1615.0 91:133.0 93:68.0 95:540.0 96:1011.0 97:268.0 107:699.0 108:80.0 113:291.0 114:325.0 115:151.0 118:48.0 123:60.0 124:331.0 125:1007.0 128:66.0 131:781.0 134:176.0 137:22.0 139:25.0 140:28.0 141:104.0 144:25.0 146:305.0 174:28.0 182:19.0 185:28.0 186:64.0 188:33.0 190:51.0 200:34.0 222:28.0 226:20.0 232:20.0 284:20.0 335:14.0 358:19.0 376:21.0 393:15.0 401:25.0 417:22.…				107520	117015	119123	111384	110073	114899	106614	102188	117948	102037	110696	123051	115809	110200	104294	113476	120246
131496	541001	205	131496	85:1344.0 86:1131.0 87:292.0 88:249.0 89:4894.0 90:316.0 91:349.0 92:18.0 95:159.0 98:274.0 99:302.0 100:751.0 101:1982.0 104:89.0 105:919.0 111:465.0 112:354.0 113:825.0 114:330.0 115:487.0 116:460.0 117:12049.0 118:851.0 119:1053.0 120:51.0 121:100.0 122:29.0 124:50.0 125:94.0 126:245.0 127:1981.0 128:537.0 129:439.0 131:1099.0 132:240.0 133:4258.0 134:489.0 135:589.0 138:19.0 139:574.0 140:189…				4177	489	749	640	3116	2136	4935	9052	773	1702	2080	616	1946	2779	4491	2639	886
131427	939443	437	131427	85:1144.0 86:322.0 87:207.0 88:272.0 89:1858.0 94:123.0 99:496.0 100:668.0 101:3093.0 102:656.0 103:24708.0 104:1832.0 105:1540.0 107:189.0 109:793.0 111:337.0 112:72.0 113:535.0 115:185.0 116:902.0 117:2397.0 119:438.0 120:87.0 121:130.0 122:52.0 124:27.0 125:139.0 126:59.0 127:215.0 128:286.0 129:10967.0 130:1352.0 131:2318.0 132:226.0 133:8108.0 134:558.0 135:459.0 137:58.0 138:30.0 140:370.0 …				138	185	156	145	370	2184	1910	3607	813	2423	1977	570	213	209	269	195	156
131101	680261	217	131101	85:1062.0 87:1051.0 89:818.0 90:406.0 91:322.0 93:153.0 94:125.0 95:242.0 97:395.0 98:361.0 99:1103.0 100:233.0 101:2033.0 102:420.0 103:6690.0 104:877.0 105:758.0 106:139.0 107:130.0 108:88.0 109:1023.0 110:175.0 111:1965.0 112:284.0 113:721.0 114:150.0 115:1217.0 116:1467.0 117:1780.0 118:92.0 119:1210.0 120:228.0 121:103.0 122:46.0 123:61.0 124:95.0 125:222.0 126:252.0 127:808.0 128:322.0 129:…				5485	3931	762	2968	49016	72968	41553	55678	13074	42660	40811	8531	38888	33254	33023	13866	7152
130478	381606	214	130478	86:511.0 89:226.0 91:259.0 92:121.0 94:141.0 100:1530.0 102:341.0 103:92.0 104:311.0 105:59.0 106:157.0 109:83.0 110:2876.0 113:81.0 128:106.0 130:594.0 131:244.0 132:91.0 133:237.0 139:39.0 141:37.0 147:158.0 154:15.0 160:43.0 161:80.0 166:13.0 167:32.0 171:263.0 172:52.0 177:74.0 178:36.0 184:223.0 185:34.0 186:147.0 194:1545.0 195:113.0 204:40.0 209:20.0 211:494.0 212:120.0 214:4647.0 215:604.…				754	733	860	888	955	988	811	815	816	702	703	648	894	818	765	785	552
129059	352022	226	129059	88:59.0 93:82.0 96:56.0 100:99.0 102:206.0 115:273.0 116:131.0 119:206.0 120:20.0 128:145.0 130:450.0 131:427.0 132:105.0 133:684.0 135:235.0 137:68.0 138:48.0 142:62.0 146:1094.0 147:14206.0 148:2287.0 149:889.0 150:139.0 165:19.0 186:141.0 200:47.0 226:2737.0 227:437.0 228:384.0 229:54.0 284:9.0 298:53.0 366:12.0 372:40.0 376:43.0 377:15.0 390:16.0 391:13.0 417:18.0 476:17.0 499:15.0				286	247	267	332	844	783	1390	563	447	552	303	354	319	310	374	353	298
128096	971543	423	128096	85:1595.0 86:261.0 88:385.0 89:2643.0 90:319.0 91:1906.0 92:345.0 93:6465.0 94:2407.0 95:18344.0 96:16283.0 97:16707.0 98:7250.0 99:2282.0 101:1060.0 102:444.0 105:551.0 106:903.0 107:1992.0 108:1554.0 109:7361.0 110:6331.0 111:5177.0 112:2042.0 113:985.0 116:5553.0 117:41864.0 118:4863.0 119:3036.0 120:693.0 121:2159.0 122:1200.0 123:4644.0 124:2968.0 125:2251.0 128:750.0 129:41410.0 130:5345.0 …				86	179	216	346	264	233	206	204	152	158	292	345	287	277	411	237	194
127847	1015842	91	127847	86:133.0 89:550.0 90:291.0 91:26043.0 92:5464.0 93:11603.0 94:1424.0 95:10063.0 96:420.0 97:1873.0 98:169.0 99:249.0 103:1897.0 104:627.0 105:20562.0 106:2963.0 107:8601.0 108:2615.0 109:4505.0 110:569.0 111:773.0 115:3775.0 116:1676.0 117:8426.0 118:1480.0 119:5301.0 120:4800.0 121:5129.0 122:1080.0 123:1766.0 124:240.0 127:1158.0 128:4608.0 129:7129.0 130:1215.0 131:7087.0 132:1690.0 133:6028.0…				1155	1155	288	1198	1244	4346	2167	7541	1096	1395	1506	1131	1041	2912	6103	2621	1366
127704	1154702	217	127704	85:243.0 86:215.0 88:116.0 90:92.0 94:18.0 96:235.0 97:221.0 101:1337.0 102:413.0 103:9256.0 104:503.0 109:282.0 110:110.0 111:194.0 114:164.0 115:604.0 116:455.0 117:1574.0 118:276.0 129:9467.0 130:924.0 131:643.0 134:495.0 139:63.0 140:105.0 141:167.0 142:278.0 143:1227.0 144:300.0 147:11415.0 148:628.0 149:1523.0 153:317.0 155:1405.0 156:235.0 157:843.0 158:253.0 159:105.0 163:288.0 167:112.0 …				1108	1125	653	742	3169	6576	1984	3927	6774	8384	2042	6319	1272	2664	4921	2494	2120
127695	659790	117	127695	85:1352.0 86:539.0 87:262.0 88:204.0 91:388.0 92:43.0 93:818.0 94:138.0 95:1844.0 97:1475.0 98:1297.0 99:973.0 100:245.0 101:632.0 105:917.0 107:389.0 108:81.0 109:555.0 111:816.0 112:407.0 113:135.0 115:204.0 116:2217.0 117:36128.0 118:3366.0 119:1487.0 121:326.0 122:65.0 123:213.0 125:248.0 126:79.0 127:209.0 129:17359.0 130:2097.0 131:6147.0 132:11090.0 133:2077.0 134:468.0 135:272.0 137:44.0 …				8949	5956	2808	11059	26679	34041	17846	32878	16581	51710	30605	14093	6533	4060	6895	3949	2114
127669	991383	381	127669	89:79.0 91:178.0 98:35.0 103:578.0 105:203.0 106:48.0 114:49.0 115:145.0 119:106.0 129:110.0 131:125.0 133:420.0 134:95.0 135:148.0 136:32.0 144:22.0 145:75.0 146:53.0 147:1791.0 149:197.0 150:45.0 151:98.0 152:57.0 161:48.0 165:100.0 169:59.0 171:48.0 173:41.0 176:24.0 178:19.0 179:251.0 185:66.0 186:50.0 188:29.0 189:173.0 190:48.0 191:86.0 194:55.0 199:46.0 200:63.0 201:305.0 202:174.0 203:167…				560	387	359	771	263	261	240	346	152	156	209	186	214	151	151	212	189
127665	609564	277	127665	85:222.0 90:67.0 91:25.0 94:57.0 99:491.0 103:71.0 104:264.0 105:89.0 106:71.0 110:58.0 112:174.0 113:84.0 116:126.0 117:247.0 118:96.0 119:317.0 120:174.0 124:19.0 130:419.0 131:280.0 132:204.0 133:280.0 134:186.0 141:33.0 144:61.0 145:143.0 146:642.0 149:399.0 158:42.0 159:47.0 160:353.0 161:408.0 162:132.0 163:46.0 170:16.0 172:69.0 174:95.0 175:20.0 183:41.0 185:50.0 188:75.0 189:1471.0 190:2…				207	232	179	227	651	715	758	829	331	551	614	257	418	623	1134	535	299
127528	735158	191	127528	85:1383.0 86:1016.0 87:2536.0 88:899.0 91:965.0 92:155.0 93:1559.0 94:215.0 95:392.0 96:213.0 97:672.0 99:1565.0 100:675.0 101:3812.0 102:1333.0 103:10133.0 104:1217.0 105:1694.0 106:110.0 108:103.0 109:1962.0 110:198.0 111:1370.0 112:261.0 113:2337.0 114:479.0 115:2624.0 116:2729.0 117:4251.0 118:500.0 119:2224.0 120:205.0 121:392.0 123:95.0 124:37.0 125:487.0 127:1345.0 128:774.0 129:17697.0 13…				694	334	440	700	9811	9165	9606	916	2099	4865	4341	1655	1013	814	2776	990	247
127388	898945	217	127388	85:2207.0 86:132.0 87:70.0 89:87.0 90:44.0 93:40.0 97:52.0 98:29.0 99:115.0 101:796.0 102:127.0 103:624.0 104:77.0 111:38.0 115:202.0 116:299.0 117:486.0 118:30.0 119:73.0 121:32.0 122:29.0 123:21.0 125:27.0 129:2286.0 130:361.0 131:743.0 132:144.0 133:606.0 134:102.0 135:80.0 136:30.0 138:30.0 139:20.0 142:64.0 143:731.0 144:70.0 145:87.0 146:62.0 147:2909.0 148:292.0 149:373.0 150:40.0 151:38.0…				2690	1668	5030	3972	29039	3707	12954	13869	1558	17070	4867	3473	8513	6264	9717	2915	835
126709	444605	174	126709	86:1246.0 88:58.0 99:142.0 100:546.0 107:65.0 113:56.0 114:154.0 115:163.0 119:82.0 124:28.0 126:36.0 128:897.0 129:158.0 131:375.0 132:199.0 133:825.0 134:171.0 137:23.0 142:311.0 144:49.0 147:1423.0 149:54.0 162:417.0 163:49.0 173:32.0 174:5610.0 175:944.0 176:391.0 177:84.0 204:16.0 216:62.0 217:31.0 220:23.0 221:73.0 236:290.0 362:8.0 393:20.0 421:17.0 468:14.0				2882	2258	2348	2416	279	358	262	324	199	240	282	212	827	723	1386	899	286
126673	602126	218	126673	85:96.0 86:1168.0 98:120.0 100:1874.0 101:148.0 103:93.0 113:255.0 115:454.0 116:328.0 117:691.0 118:47.0 119:30.0 126:116.0 128:108.0 129:281.0 131:834.0 132:176.0 133:859.0 147:4994.0 148:856.0 149:552.0 156:179.0 157:922.0 158:84.0 160:17.0 163:36.0 172:110.0 173:2747.0 174:2121.0 175:178.0 190:82.0 192:88.0 205:38.0 217:214.0 218:3245.0 219:717.0 220:175.0 232:256.0 233:94.0 247:192.0 260:118…				4457	3165	2039	1113	12962	16074	16095	18953	3051	9322	8490	2628	2443	2560	945	3385	1004
126342	191304	116	126342	85:398.0 86:495.0 87:569.0 88:3085.0 89:755.0 90:131.0 91:355.0 92:8.0 93:25.0 94:7.0 95:123.0 96:237.0 98:431.0 99:234.0 100:3260.0 101:313.0 102:120.0 103:83.0 104:1.0 106:17.0 107:10.0 109:29.0 110:91.0 111:314.0 112:8.0 113:162.0 114:161.0 115:48.0 116:5195.0 117:723.0 118:207.0 125:200.0 129:303.0 130:63.0 131:2.0 133:96.0 135:9.0 139:51.0 141:4.0 143:231.0 144:3706.0 145:396.0 146:92.0 147:…				1521	1195	763	1165	1401	1332	903	1525	761	494	667	772	1741	662	1420	683	775
125960	938149	217	125960	85:70.0 89:692.0 100:126.0 101:190.0 102:40.0 103:2714.0 104:190.0 105:108.0 114:392.0 115:61.0 116:63.0 117:431.0 129:1157.0 130:186.0 131:254.0 133:822.0 134:54.0 141:38.0 142:72.0 143:151.0 144:35.0 145:55.0 147:2822.0 148:261.0 149:275.0 154:16.0 157:169.0 158:25.0 159:30.0 163:60.0 169:544.0 170:16.0 171:49.0 172:115.0 173:38.0 174:21.0 179:20.0 183:21.0 189:95.0 191:228.0 193:23.0 203:34.0 …				8505	6068	2184	4833	37594	21700	11874	63558	11694	47135	55725	12307	7270	2164	2668	3439	1169
125954	900223	231	125954	85:73.0 87:189.0 88:285.0 89:782.0 90:102.0 101:687.0 102:183.0 103:11689.0 104:748.0 105:269.0 109:473.0 111:143.0 113:434.0 117:2834.0 118:159.0 119:219.0 127:177.0 129:6344.0 130:422.0 131:1334.0 133:2371.0 134:253.0 135:249.0 141:233.0 142:368.0 143:968.0 144:153.0 145:359.0 147:13210.0 148:1834.0 149:1328.0 155:524.0 157:769.0 158:116.0 159:41.0 160:45.0 163:337.0 169:5723.0 170:697.0 171:19…				708	471	571	623	1266	1588	1773	2788	311	1364	1305	410	1418	1158	1718	654	317
125943	594354	160	125943	85:333.0 86:151.0 89:882.0 90:29.0 91:35.0 93:20.0 94:20.0 98:32.0 99:192.0 100:91.0 101:289.0 102:33.0 103:751.0 104:69.0 105:405.0 108:42.0 111:76.0 113:141.0 114:222.0 115:48.0 119:58.0 125:13.0 127:118.0 128:36.0 129:477.0 130:134.0 131:286.0 132:37.0 133:568.0 135:37.0 137:25.0 140:37.0 141:67.0 142:47.0 143:95.0 145:102.0 147:1805.0 148:213.0 149:277.0 150:30.0 154:29.0 156:77.0 157:49.0 16…				1031	1794	629	1392	877	1468	979	1250	615	2373	1175	710	615	736	1252	841	593
125889	882841	318	125889	85:404.0 86:315.0 87:303.0 88:264.0 89:6437.0 90:551.0 91:335.0 92:102.0 93:80.0 94:78.0 95:109.0 96:2859.0 97:604.0 98:2507.0 99:448.0 100:738.0 101:1077.0 102:828.0 103:7479.0 104:660.0 105:1520.0 106:208.0 107:67.0 108:86.0 109:61.0 110:265.0 111:175.0 112:235.0 113:585.0 114:606.0 115:757.0 116:2972.0 117:5012.0 118:757.0 119:343.0 120:93.0 121:23.0 122:77.0 123:28.0 124:136.0 125:110.0 126:4…				916	785	396	1032	1816	1846	1777	5076	42	2173	1774	552	125	1186	2323	1309	528
125888	1114748	204	125888	85:3955.0 86:638.0 88:1462.0 89:4825.0 90:513.0 91:723.0 92:242.0 93:401.0 94:333.0 95:1002.0 96:227.0 97:2334.0 98:419.0 99:3513.0 100:604.0 101:7811.0 102:2393.0 103:103237.0 104:9662.0 105:4739.0 106:279.0 107:323.0 108:192.0 109:7411.0 110:546.0 111:3209.0 112:536.0 113:3901.0 114:802.0 115:4027.0 116:2952.0 117:21138.0 118:1978.0 119:2544.0 120:255.0 121:358.0 122:42.0 123:307.0 124:57.0 125…				1177	564	1038	825	17189	67582	3708	4262	1362	88936	100473	1325	1103	1443	3472	1514	814
125882	943427	217	125882	85:1671.0 86:860.0 87:1452.0 88:1037.0 89:12916.0 90:1001.0 91:710.0 92:190.0 93:198.0 94:227.0 95:424.0 96:325.0 97:1173.0 98:362.0 99:1570.0 100:3581.0 101:8563.0 102:3573.0 103:44233.0 104:3728.0 105:7205.0 106:705.0 107:318.0 108:108.0 109:1435.0 110:266.0 111:1296.0 112:414.0 113:1613.0 114:1508.0 115:2299.0 116:3588.0 117:14062.0 118:1316.0 119:1440.0 120:218.0 121:162.0 122:67.0 123:101.0 …				6110	2320	2633	11233	5503	1791	4236	3257	2959	8147	7648	12307	2130	2271	4287	1624	748
125788	977394	204	125788	85:169.0 87:493.0 89:135.0 99:226.0 101:1387.0 103:5976.0 104:55.0 105:180.0 113:216.0 114:30.0 116:421.0 117:1633.0 118:18.0 126:69.0 128:67.0 129:6878.0 130:750.0 131:2201.0 132:291.0 133:2262.0 134:32.0 135:74.0 138:17.0 140:50.0 142:140.0 143:997.0 144:24.0 147:8926.0 148:1653.0 149:749.0 154:36.0 155:199.0 157:627.0 161:244.0 165:35.0 167:31.0 169:882.0 171:122.0 172:24.0 174:47.0 175:140.0 …				8334	5009	1298	2980	1629030	1680581	1668079	2041048	1075744	1731778	1711286	824396	4419	4359	7416	4318	19304
124996	505556	166	124996	98:24.0 105:35.0 110:69.0 117:122.0 119:16.0 126:27.0 133:136.0 134:66.0 140:2595.0 141:97.0 147:67.0 165:60.0 166:2605.0 167:69.0 176:20.0 184:342.0 200:80.0 209:1286.0 210:37.0 223:202.0 268:72.0 313:178.0				346	357	210	490	1957	1872	1737	2501	1017	1059	905	768	440	655	354	295	181
124844	622341	160	124844	86:97.0 89:670.0 94:19.0 98:18.0 100:115.0 105:538.0 110:40.0 114:271.0 115:60.0 116:37.0 126:32.0 129:55.0 130:92.0 131:170.0 133:395.0 134:42.0 142:56.0 143:79.0 144:23.0 145:40.0 146:33.0 147:720.0 148:100.0 150:21.0 160:7608.0 161:784.0 162:210.0 163:46.0 171:27.0 172:18.0 176:43.0 185:21.0 186:17.0 188:24.0 189:76.0 190:22.0 204:72.0 216:87.0 217:67.0 225:13.0 226:12.0 231:25.0 232:30.0 233:…				3663	2472	1005	3682	155278	150750	115436	282618	54593	166424	163088	37535	2291	1834	2328	1819	944
124504	406119	185	124504	85:499.0 86:1398.0 100:19771.0 101:2308.0 102:856.0 120:25.0 124:35.0 127:92.0 128:144.0 145:62.0 150:23.0 152:37.0 157:353.0 162:19.0 165:50.0 168:38.0 185:4129.0 186:483.0 187:186.0 200:179.0 201:39.0 211:35.0 224:30.0 236:27.0 238:15.0 259:19.0 260:33.0 269:12.0 270:31.0 278:27.0 280:16.0 294:38.0 303:13.0 305:9.0 314:52.0 321:34.0 335:35.0 339:40.0 347:27.0 353:35.0 360:17.0 370:42.0 372:25.0…				380	393	235	318	344	410	538	473	264	412	399	311	397	218	541	466	465
124454	911230	192	124454	91:600.0 93:82.0 95:155.0 97:92.0 100:255.0 102:158.0 105:261.0 110:49.0 111:44.0 112:32.0 115:321.0 117:266.0 118:120.0 119:221.0 121:105.0 122:40.0 123:49.0 124:22.0 128:223.0 135:249.0 136:27.0 137:20.0 139:43.0 145:32.0 149:397.0 150:88.0 151:748.0 152:123.0 153:29.0 161:424.0 162:94.0 163:223.0 165:210.0 166:76.0 175:121.0 176:66.0 177:1627.0 178:840.0 179:666.0 180:175.0 181:46.0 185:25.0 1…				50083	44965	32618	47796	487	1457	575	1036	448	815	752	385	883	540	693	441	504
123963	539753	103	123963	86:38.0 87:96.0 97:207.0 98:51.0 99:94.0 101:793.0 102:2059.0 103:15135.0 104:1264.0 105:462.0 111:58.0 113:103.0 115:365.0 116:74.0 117:296.0 118:37.0 119:88.0 124:17.0 125:35.0 129:1683.0 130:1435.0 131:534.0 132:134.0 133:1214.0 134:29.0 135:54.0 139:36.0 141:182.0 142:63.0 143:379.0 144:25.0 145:37.0 147:1697.0 149:300.0 150:48.0 151:23.0 152:38.0 154:22.0 156:19.0 157:38.0 159:56.0 161:34.0 …				6636	2211	4842	7329	3740	16797	4956	5616	8057	4625	1336	3552	12362	21466	41552	19719	8519
123962	608863	103	123962	85:542.0 86:230.0 87:589.0 89:4197.0 90:271.0 91:66.0 92:21.0 94:68.0 97:48.0 98:95.0 99:354.0 100:261.0 101:2311.0 102:806.0 103:41976.0 104:3369.0 105:1610.0 106:66.0 111:44.0 113:342.0 114:195.0 115:1709.0 116:348.0 117:1047.0 118:54.0 119:188.0 120:35.0 122:70.0 124:44.0 125:26.0 126:282.0 129:5463.0 130:980.0 131:3252.0 132:275.0 133:3814.0 134:441.0 135:241.0 136:18.0 140:104.0 141:171.0 14…				4195	1957	2544	5216	65223	66125	73838	82395	30394	61184	67098	17642	2386	6580	14481	5833	2335
123961	632837	335	123961	85:5123.0 86:736.0 87:4613.0 88:2260.0 89:14723.0 90:1102.0 91:872.0 95:664.0 97:1352.0 99:6137.0 100:709.0 101:39842.0 102:4923.0 103:143231.0 104:13543.0 105:7192.0 107:716.0 109:10952.0 110:637.0 111:2395.0 112:470.0 113:6723.0 114:802.0 115:6641.0 116:10840.0 117:67790.0 118:7248.0 119:6914.0 120:645.0 121:274.0 123:143.0 124:126.0 125:428.0 127:2719.0 128:408.0 129:48253.0 130:6453.0 131:250…				1158	426	242	243	9606	11762	8567	12775	404	8518	1284	2080	2835	2420	4891	2298	815
123080	785308	212	123080	87:216.0 88:611.0 89:4115.0 90:524.0 91:2992.0 92:726.0 93:2124.0 94:3080.0 96:304.0 99:303.0 100:211.0 101:1136.0 102:331.0 103:450.0 104:87.0 105:627.0 106:1242.0 107:978.0 108:1110.0 110:380.0 112:6653.0 113:617.0 114:76.0 115:411.0 116:2222.0 119:1833.0 120:2273.0 121:667.0 122:732.0 124:182.0 126:153.0 133:1384.0 134:3086.0 135:898.0 136:406.0 137:523.0 138:563.0 139:144.0 140:111.0 144:129.…				390	392	385	667	246	244	348	220	130	337	349	217	361	212	474	172	181
122697	564042	258	122697	94:69.0 95:359.0 96:1073.0 99:94.0 100:137.0 101:226.0 102:175.0 103:479.0 105:154.0 106:126.0 110:87.0 113:217.0 115:157.0 116:544.0 118:61.0 119:82.0 124:227.0 126:103.0 129:207.0 130:62.0 131:493.0 132:84.0 133:1012.0 136:44.0 137:33.0 140:1161.0 141:311.0 142:55.0 143:166.0 144:65.0 145:68.0 146:87.0 147:3411.0 148:447.0 149:357.0 150:61.0 151:78.0 152:134.0 153:39.0 154:93.0 157:39.0 160:69.…				883	837	310	1129	476	566	431	813	166	289	390	138	1145	763	1644	744	237
122235	572455	268	122235	85:287.0 86:374.0 89:235.0 90:53.0 91:237.0 92:102.0 93:139.0 94:253.0 95:115.0 97:184.0 98:81.0 99:166.0 102:53.0 107:85.0 108:264.0 109:21.0 112:63.0 113:260.0 117:215.0 120:92.0 122:159.0 123:129.0 126:71.0 127:195.0 128:146.0 131:252.0 134:78.0 135:43.0 136:233.0 137:43.0 138:41.0 141:66.0 150:249.0 151:75.0 152:552.0 153:238.0 154:230.0 155:446.0 158:56.0 164:157.0 165:224.0 166:1560.0 167:3…				1431	1282	662	1850	1200	1870	1613	2377	458	1481	975	660	2072	1799	3312	1709	469
122191	286291	187	122191	85:1365.0 86:1735.0 87:501.0 88:1264.0 89:1213.0 90:270.0 91:407.0 93:794.0 95:6639.0 96:513.0 97:544.0 99:1392.0 100:205.0 101:2510.0 102:402.0 105:3672.0 106:267.0 110:94.0 111:372.0 112:646.0 113:431.0 115:387.0 116:4334.0 117:46601.0 118:4453.0 119:1949.0 120:107.0 123:19.0 125:39.0 128:247.0 129:13878.0 131:16378.0 132:12189.0 133:2234.0 134:518.0 141:100.0 143:2895.0 144:360.0 145:3226.0 14…				657	570	421	963	505	676	689	462	273	702	518	365	560	699	656	721	281
121476	937408	160	121476	85:800.0 86:538.0 87:1543.0 88:1029.0 89:6486.0 90:996.0 91:633.0 92:272.0 93:306.0 96:1077.0 97:900.0 98:439.0 99:1332.0 100:1258.0 101:4623.0 102:1461.0 103:13749.0 104:1244.0 105:2021.0 106:736.0 108:278.0 109:480.0 110:35.0 111:497.0 112:278.0 113:767.0 114:374.0 115:1770.0 116:2066.0 117:7996.0 118:578.0 119:2439.0 121:483.0 122:23.0 123:118.0 125:267.0 126:444.0 127:1079.0 128:103.0 129:107…				2921	2071	192	911	1080	1091	1376	2352	897	4911	3783	1286	702	347	1078	422	302
121402	847493	95	121402	85:571.0 86:163.0 87:208.0 88:113.0 89:242.0 91:2137.0 92:447.0 93:2742.0 94:1919.0 95:5755.0 96:2863.0 97:1178.0 99:273.0 100:64.0 101:190.0 103:474.0 104:135.0 105:694.0 107:1162.0 108:958.0 109:1950.0 110:1165.0 111:355.0 113:77.0 115:148.0 116:815.0 117:1858.0 118:189.0 119:336.0 120:188.0 121:1163.0 122:434.0 123:665.0 124:445.0 125:254.0 129:2691.0 130:314.0 131:962.0 133:338.0 134:33.0 135…				2175	3147	2494	5416	1538	2580	432	1282	328	1321	1825	677	4417	11420	19836	2311	2556
119091	707755	239	119091	85:136.0 89:1236.0 90:186.0 91:637.0 92:274.0 93:259.0 94:40.0 95:204.0 97:175.0 98:48.0 99:101.0 101:389.0 102:240.0 103:364.0 104:57.0 105:417.0 106:79.0 107:238.0 108:95.0 109:113.0 111:112.0 115:232.0 116:848.0 117:625.0 118:185.0 119:264.0 120:91.0 121:396.0 122:24.0 123:147.0 124:41.0 128:77.0 129:121.0 130:284.0 131:248.0 132:81.0 133:377.0 134:142.0 135:444.0 136:408.0 137:362.0 138:34.0 …				179	234	220	284	379	340	278	482	250	384	251	157	340	324	611	241	203
119090	703661	132	119090	85:183.0 87:132.0 88:116.0 91:1355.0 92:311.0 93:411.0 94:151.0 95:160.0 97:108.0 98:102.0 99:231.0 101:508.0 103:637.0 104:158.0 105:1242.0 106:374.0 107:446.0 109:143.0 110:83.0 111:151.0 112:67.0 113:117.0 114:80.0 115:891.0 116:553.0 117:5077.0 118:614.0 119:484.0 120:94.0 121:241.0 122:48.0 123:70.0 125:137.0 126:46.0 127:339.0 128:203.0 129:1136.0 130:565.0 131:1556.0 132:4401.0 133:3812.0 …				740	463	1659	529	1659	1528	2508	2403	602	782	1021	248	3039	3874	7710	3025	1545
119088	457286	117	119088	85:206.0 87:105.0 90:31.0 99:340.0 100:110.0 102:166.0 103:239.0 105:114.0 115:509.0 116:265.0 117:9366.0 118:927.0 121:10.0 129:452.0 131:475.0 132:77.0 133:586.0 135:112.0 136:42.0 137:38.0 141:78.0 143:209.0 144:360.0 145:126.0 146:56.0 147:2235.0 148:736.0 149:244.0 150:16.0 152:29.0 157:131.0 158:12.0 159:39.0 165:28.0 167:17.0 169:49.0 170:26.0 171:724.0 172:172.0 175:280.0 176:61.0 177:66.…				1123	2226	675	1058	1424	1485	1375	1686	738	4396	1533	674	9184	12902	20108	10418	4516
119086	510778	102	119086	85:135.0 86:322.0 87:202.0 88:223.0 89:145.0 94:39.0 96:59.0 97:36.0 98:119.0 99:54.0 100:296.0 101:467.0 102:13705.0 103:1484.0 104:392.0 105:70.0 106:54.0 107:42.0 111:39.0 112:60.0 113:55.0 115:238.0 116:844.0 117:582.0 118:101.0 119:41.0 120:30.0 122:73.0 123:34.0 124:66.0 126:44.0 127:140.0 128:463.0 129:1295.0 130:169.0 131:475.0 132:149.0 133:609.0 134:199.0 135:69.0 136:47.0 139:34.0 142:…				2460	1721	1264	3374	777	869	857	1017	638	1262	1321	588	5597	4144	9058	28282	8152
119084	841568	378	119084	85:147.0 87:245.0 88:84.0 89:203.0 96:128.0 97:44.0 99:101.0 100:309.0 101:178.0 102:147.0 103:193.0 105:193.0 111:255.0 112:137.0 113:139.0 114:83.0 115:505.0 116:190.0 117:371.0 118:98.0 120:50.0 124:40.0 128:215.0 129:896.0 130:286.0 131:881.0 132:258.0 133:816.0 134:112.0 136:91.0 141:93.0 142:305.0 143:211.0 145:516.0 146:301.0 147:4567.0 148:528.0 149:371.0 150:84.0 151:70.0 152:64.0 153:10…				795	660	576	1107	166	227	166	223	166	227	179	184	624	895	1643	742	489
119036	869581	172	119036	85:170.0 86:224.0 87:219.0 88:183.0 89:2119.0 90:143.0 91:114.0 92:54.0 93:129.0 94:102.0 95:96.0 96:127.0 97:124.0 98:139.0 99:159.0 100:773.0 101:595.0 102:801.0 103:10007.0 104:933.0 105:333.0 106:126.0 107:156.0 108:76.0 109:146.0 110:86.0 111:118.0 112:99.0 113:222.0 114:307.0 115:186.0 116:318.0 117:3924.0 118:389.0 119:282.0 120:55.0 121:126.0 122:35.0 123:59.0 124:37.0 125:87.0 126:114.0 …				355	378	291	497	4831	4713	8297	17922	680	3754	2823	705	422	358	343	223	195
119025	775246	319	119025	85:531.0 86:150.0 87:449.0 88:375.0 89:2250.0 90:189.0 91:82.0 97:938.0 98:145.0 99:546.0 101:1167.0 102:295.0 103:15796.0 104:1544.0 105:722.0 111:218.0 113:444.0 115:118.0 116:264.0 117:7054.0 118:718.0 119:392.0 120:37.0 126:90.0 127:127.0 128:64.0 129:4618.0 130:724.0 131:1463.0 132:190.0 133:3921.0 134:566.0 135:73.0 137:39.0 138:44.0 139:23.0 140:65.0 141:153.0 142:168.0 143:914.0 144:70.0 …				388	242	209	810	2889	2873	4252	5553	914	2531	1779	744	307	327	822	262	285
119023	873486	103	119023	85:1196.0 86:984.0 87:1252.0 88:897.0 89:11086.0 90:889.0 91:655.0 94:448.0 95:879.0 96:13146.0 97:3627.0 98:6149.0 99:1476.0 100:1406.0 101:3508.0 102:1399.0 103:54929.0 104:5536.0 105:2860.0 106:592.0 107:1813.0 108:507.0 109:259.0 110:240.0 111:499.0 112:780.0 113:1463.0 114:1084.0 115:955.0 116:1138.0 117:11584.0 118:1226.0 119:1397.0 120:276.0 121:171.0 122:266.0 123:2227.0 124:287.0 125:248…				9466	5984	4539	15091	22498	21991	36289	65227	12983	36288	27504	10072	22166	16403	22338	15708	7282
118997	654635	209	118997	85:187.0 88:515.0 89:3062.0 90:376.0 91:1828.0 92:272.0 93:398.0 94:190.0 95:326.0 96:431.0 98:108.0 99:355.0 101:430.0 102:119.0 104:540.0 105:1412.0 106:311.0 107:353.0 108:122.0 109:213.0 111:71.0 112:102.0 115:526.0 116:1971.0 117:558.0 118:264.0 119:339.0 121:422.0 122:152.0 123:187.0 124:110.0 125:35.0 126:67.0 128:73.0 132:93.0 133:583.0 134:155.0 135:1234.0 136:736.0 137:672.0 138:187.0 1…				583	578	1453	1502	803	1074	952	1752	426	1483	1366	311	638	720	1886	604	274
118685	443255	247	118685	85:10521.0 88:1971.0 99:2145.0 101:2866.0 113:1275.0 115:26025.0 116:3539.0 119:1995.0 129:9565.0 131:14970.0 133:12829.0 134:2119.0 135:1370.0 142:1422.0 143:15115.0 144:1801.0 145:1189.0 147:28321.0 148:5750.0 149:8079.0 150:1198.0 151:767.0 163:4602.0 164:969.0 171:4385.0 183:247.0 189:136.0 191:590.0 194:37.0 203:8454.0 204:2097.0 206:124.0 207:254.0 217:6498.0 219:11381.0 220:1976.0 221:1094…				672	833	873	936	157	151	191	151	181	187	189	157	497	723	879	561	360
118042	936720	406	118042	85:2831.0 86:2454.0 87:455.0 89:1816.0 90:160.0 93:112.0 94:201.0 96:910.0 97:5212.0 98:888.0 99:941.0 100:601.0 102:717.0 103:4150.0 104:386.0 106:56.0 108:48.0 109:318.0 110:509.0 111:2863.0 112:650.0 113:740.0 115:253.0 116:491.0 118:128.0 119:288.0 122:100.0 125:1339.0 126:262.0 127:680.0 128:206.0 129:4419.0 130:770.0 131:1097.0 132:268.0 133:2074.0 134:376.0 135:441.0 138:137.0 139:632.0 14…				228	256	215	320	3915	3439	3960	7144	1683	5942	5117	1333	642	468	559	384	282
117984	499422	246	117984	85:741.0 86:335.0 87:306.0 88:168.0 89:87.0 97:67.0 99:211.0 100:390.0 101:284.0 102:143.0 103:768.0 105:86.0 111:53.0 112:18.0 113:208.0 114:358.0 115:512.0 116:393.0 117:1115.0 118:17.0 119:213.0 120:17.0 125:11.0 128:207.0 129:1746.0 130:470.0 131:285.0 133:921.0 134:33.0 135:101.0 136:39.0 140:34.0 141:33.0 143:403.0 144:170.0 145:122.0 146:39.0 147:2626.0 148:512.0 149:476.0 150:81.0 152:11.…				1286	815	407	674	441	534	514	596	162	521	384	191	1223	827	1462	1196	226
117171	188282	113	117171	85:290.0 98:83.0 99:90.0 113:7155.0 114:615.0 115:92.0 128:855.0 159:28.0 206:23.0 211:31.0 280:37.0 352:36.0 356:37.0 373:20.0 386:25.0 402:19.0 404:31.0 405:17.0 406:27.0 412:29.0 417:18.0 429:30.0 431:23.0 440:25.0 442:20.0 447:27.0 450:23.0 454:23.0 457:19.0 463:24.0 465:22.0 472:18.0 479:22.0 494:17.0				3316	4822	3031	4424	8787	6907	5664	6510	1041	4642	5384	791	6117	4947	6045	4806	3110
117043	656983	188	117043	85:2193.0 86:3151.0 87:1274.0 88:358.0 89:2301.0 90:408.0 92:195.0 93:107.0 94:59.0 95:122.0 98:771.0 99:3431.0 100:33378.0 101:3876.0 102:1836.0 103:1844.0 104:405.0 105:497.0 107:179.0 109:54.0 111:249.0 112:163.0 113:615.0 114:1094.0 115:2020.0 116:3679.0 117:2091.0 118:467.0 119:532.0 120:58.0 121:118.0 122:66.0 123:33.0 124:79.0 125:122.0 126:234.0 127:1509.0 128:342.0 129:579.0 130:4724.0 1…				269	218	136	270	13320	41091	32930	47875	220	42823	7346	127	222	178	229	188	185
117033	488943	314	117033	85:1445.0 86:2165.0 92:18.0 94:40.0 99:1501.0 100:10353.0 102:443.0 111:280.0 113:205.0 114:425.0 116:374.0 122:18.0 127:334.0 128:63.0 130:553.0 132:56.0 134:157.0 138:55.0 139:56.0 141:837.0 142:333.0 145:27.0 146:190.0 150:39.0 155:416.0 157:1067.0 158:637.0 159:187.0 160:92.0 168:23.0 170:41.0 171:6492.0 172:1190.0 173:379.0 174:353.0 175:111.0 176:11.0 185:552.0 186:350.0 187:79.0 188:150.0 …				840	664	386	1051	6664	16027	14863	42966	2044	31358	2761	1071	700	658	993	643	365
117024	417882	255	117024	85:80.0 87:1003.0 88:510.0 89:167.0 93:76.0 95:66.0 99:247.0 100:69.0 101:1662.0 102:218.0 103:705.0 105:218.0 115:329.0 116:325.0 117:1079.0 119:72.0 122:85.0 123:81.0 124:18.0 129:23.0 131:250.0 133:1456.0 134:255.0 137:29.0 138:30.0 147:5905.0 148:1109.0 149:416.0 150:45.0 152:23.0 153:41.0 154:15.0 156:30.0 169:34.0 180:19.0 196:17.0 255:3707.0 256:656.0 257:428.0 258:65.0 332:15.0 334:15.0 3…				4026	2959	3130	5700	792	970	966	6709	445	2974	186	360	2124	672	1086	740	526
115944	620707	292	115944	87:498.0 88:155.0 89:525.0 90:58.0 96:75.0 99:196.0 101:751.0 102:1051.0 103:1532.0 104:143.0 105:121.0 109:61.0 111:98.0 113:126.0 114:30.0 115:770.0 116:266.0 117:16170.0 118:1668.0 119:764.0 120:91.0 121:51.0 125:44.0 126:149.0 127:164.0 129:2329.0 130:1253.0 131:2408.0 132:356.0 133:2223.0 134:494.0 135:277.0 140:44.0 141:44.0 143:2009.0 144:216.0 145:128.0 147:9195.0 148:1395.0 149:1067.0 15…				389	412	280	409	7508	6670	4134	6467	2479	6226	7839	1545	529	441	588	458	323
115942	977040	253	115942	87:78.0 95:123.0 96:93.0 101:92.0 102:119.0 103:488.0 104:100.0 111:18.0 117:68.0 118:52.0 119:28.0 120:11.0 122:12.0 127:160.0 129:226.0 131:276.0 137:55.0 139:32.0 141:62.0 143:184.0 147:2233.0 148:699.0 149:236.0 150:93.0 151:109.0 152:14.0 153:46.0 155:114.0 157:104.0 160:66.0 161:31.0 165:48.0 166:15.0 167:82.0 175:65.0 178:14.0 179:47.0 180:45.0 189:97.0 191:215.0 192:71.0 193:152.0 195:21.…				506	508	631	756	4732	4781	3916	8881	1427	4356	4424	1161	5098	2757	4761	1875	811
114918	847610	87	114918	85:1380.0 86:248.0 87:9980.0 88:407.0 89:1199.0 90:34.0 91:1497.0 92:94.0 93:865.0 94:145.0 95:1471.0 96:826.0 97:1503.0 98:160.0 99:571.0 100:1969.0 101:2424.0 102:154.0 103:7013.0 104:437.0 105:715.0 107:482.0 108:125.0 109:741.0 110:296.0 111:486.0 112:108.0 113:72.0 114:69.0 115:585.0 116:1024.0 117:5298.0 118:346.0 119:387.0 120:28.0 121:299.0 122:58.0 123:490.0 124:140.0 125:210.0 127:210.0…				786	993	1025	2157	1001	1122	1151	1682	312	1560	748	564	892	2070	2365	1612	549
114501	381827	196	114501	86:1924.0 89:386.0 92:446.0 93:1242.0 94:837.0 95:9352.0 96:1191.0 99:470.0 100:8398.0 108:121.0 109:184.0 113:68.0 121:90.0 122:3052.0 123:360.0 124:257.0 125:3107.0 126:445.0 127:431.0 128:129.0 131:266.0 134:64.0 140:104.0 152:419.0 153:95.0 163:27.0 165:25.0 167:58.0 168:73.0 169:252.0 170:27.0 173:60.0 178:34.0 180:452.0 181:188.0 182:90.0 189:42.0 195:163.0 196:50828.0 197:7532.0 198:1812.0…				3949	1211	3850	6509	565	662	272	1137	279	831	287	291	4378	1248	1589	2247	1023
114266	1050114	93	114266	85:607.0 87:112.0 89:669.0 91:7129.0 92:992.0 93:7620.0 94:2149.0 95:7901.0 96:801.0 97:1528.0 98:90.0 99:158.0 101:609.0 102:87.0 103:466.0 104:222.0 105:5568.0 106:2809.0 107:6355.0 108:4978.0 109:3680.0 110:374.0 111:738.0 112:74.0 113:143.0 115:635.0 116:166.0 117:1213.0 118:312.0 119:2607.0 120:1055.0 121:2920.0 122:999.0 123:1009.0 124:71.0 125:158.0 126:30.0 127:534.0 128:243.0 129:1333.0 …				53611	27171	6752	84379	777	1329	1029	2027	577	901	821	468	752	169	1104	72	539
113728	628225	290	113728	85:289.0 87:282.0 88:104.0 89:2098.0 91:73.0 94:25.0 98:287.0 99:304.0 101:1187.0 103:2871.0 104:147.0 111:54.0 112:133.0 115:289.0 116:216.0 117:2058.0 119:253.0 120:36.0 126:454.0 127:110.0 131:647.0 133:5709.0 134:576.0 135:197.0 140:71.0 142:308.0 146:68.0 147:6916.0 148:1121.0 149:547.0 159:88.0 163:153.0 172:221.0 179:24.0 190:41.0 192:33.0 193:49.0 194:73.0 200:319.0 201:43.0 202:19.0 205:…				1976	680	454	564	7592	9249	4991	10454	3135	9467	8289	2070	648	393	1063	554	486
111747	341568	86	111747	85:224.0 86:4622.0 87:300.0 88:125.0 89:104.0 97:29.0 98:25.0 100:475.0 101:340.0 102:323.0 103:391.0 104:75.0 113:24.0 114:36.0 115:40.0 116:1444.0 117:712.0 118:2167.0 119:263.0 120:44.0 125:15.0 127:68.0 128:261.0 129:218.0 130:390.0 131:114.0 133:85.0 134:112.0 136:15.0 139:14.0 142:70.0 144:532.0 145:98.0 146:1441.0 158:353.0 159:2262.0 160:312.0 161:58.0 177:17.0 188:1805.0 189:180.0 190:50…				3436	2899	4089	4014	29895	5065	2911	2279	1811	6472	4439	9333	9027	3275	3708	3607	2688
111730	419171	102	111730	86:541.0 87:57.0 88:170.0 89:143.0 98:126.0 99:154.0 100:771.0 102:13441.0 103:1158.0 104:359.0 114:89.0 115:78.0 117:78.0 128:375.0 129:224.0 131:470.0 132:83.0 133:96.0 147:1167.0 156:1968.0 157:140.0 204:54.0 230:50.0 246:18.0 261:58.0 329:17.0				19715	15234	8423	54521	658	810	487	470	309	757	1020	245	144589	66618	141350	79796	4812
111162	696139	280	111162	97:56.0 98:43.0 99:51.0 100:177.0 111:120.0 114:30.0 115:41.0 117:123.0 119:67.0 121:31.0 125:54.0 130:122.0 132:142.0 137:39.0 145:41.0 147:133.0 151:16.0 153:9.0 157:8.0 158:80.0 159:25.0 160:112.0 162:17.0 165:56.0 169:26.0 171:32.0 172:84.0 173:82.0 176:22.0 177:21.0 180:41.0 181:69.0 187:10.0 190:186.0 192:348.0 193:87.0 194:31.0 197:11.0 199:28.0 206:92.0 208:87.0 212:11.0 216:33.0 220:47.0…				718	558	260	638	537	533	1023	1087	170	500	563	172	1090	824	1500	696	245
110612	715649	172	110612	85:330.0 86:1726.0 87:243.0 88:355.0 94:50.0 96:50.0 98:208.0 99:313.0 100:5409.0 101:653.0 102:1493.0 103:1102.0 109:175.0 110:25.0 111:17.0 112:149.0 113:66.0 114:598.0 115:1470.0 116:2400.0 119:179.0 126:193.0 127:112.0 128:1079.0 129:2249.0 130:738.0 131:1290.0 132:273.0 133:1719.0 134:182.0 135:55.0 137:42.0 140:81.0 141:28.0 142:597.0 143:111.0 144:743.0 145:20.0 146:191.0 147:8879.0 148:12…				2299	1681	788	3349	1205	968	890	1161	284	3401	830	488	2083	2479	2584	3034	674
110605	942103	204	110605	85:955.0 86:485.0 87:611.0 88:421.0 89:2443.0 90:1100.0 91:326.0 92:222.0 93:289.0 94:770.0 95:315.0 96:564.0 97:344.0 98:434.0 99:879.0 100:1256.0 101:2376.0 102:1082.0 103:8533.0 104:842.0 105:571.0 106:355.0 107:808.0 108:386.0 109:337.0 110:219.0 111:489.0 112:537.0 113:1046.0 114:526.0 115:2329.0 116:3263.0 117:5691.0 118:868.0 119:832.0 120:256.0 121:184.0 122:132.0 123:171.0 124:316.0 125:…				7432	2686	3508	19463	28025	26739	25271	36270	5834	30593	84272	4633	1733	1286	2079	2814	1328
110604	614185	217	110604	85:43.0 87:614.0 88:996.0 89:1469.0 90:94.0 99:363.0 101:1687.0 102:675.0 103:8232.0 104:749.0 105:449.0 106:15.0 109:223.0 113:953.0 115:807.0 116:256.0 117:3130.0 118:379.0 119:675.0 120:10.0 121:60.0 127:538.0 128:79.0 129:7760.0 130:910.0 131:2708.0 132:353.0 133:5993.0 134:485.0 135:534.0 136:59.0 137:37.0 139:42.0 140:269.0 141:1564.0 142:663.0 143:2603.0 144:392.0 145:368.0 147:25668.0 148…				3892	3536	740	2203	14171	18518	9467	13681	5724	16449	14954	1430	1264	1053	2182	729	648
110433	843303	332	110433	86:503.0 87:246.0 89:216.0 99:189.0 102:200.0 103:775.0 104:52.0 112:43.0 114:211.0 115:44.0 116:97.0 120:145.0 122:63.0 124:19.0 125:15.0 128:164.0 131:1103.0 132:225.0 133:1101.0 134:71.0 135:597.0 136:105.0 139:102.0 141:100.0 143:64.0 147:11244.0 148:2012.0 149:938.0 154:36.0 155:49.0 161:13.0 162:70.0 163:112.0 165:51.0 168:60.0 170:53.0 172:55.0 174:864.0 175:138.0 176:265.0 177:138.0 180:2…				2512	2128	5541	3110	442	372	428	685	243	431	346	234	2753	2606	4341	2723	1568
110429	1046717	268	110429	85:259.0 86:50.0 89:38.0 90:43.0 91:248.0 92:55.0 93:80.0 95:85.0 97:120.0 98:23.0 99:109.0 101:88.0 103:170.0 104:62.0 105:182.0 106:53.0 107:77.0 109:28.0 111:52.0 112:23.0 113:28.0 114:38.0 116:45.0 117:184.0 119:172.0 121:54.0 122:32.0 123:23.0 124:56.0 127:96.0 129:100.0 131:81.0 133:706.0 134:72.0 135:122.0 137:57.0 138:39.0 141:48.0 142:52.0 143:66.0 147:618.0 148:161.0 149:71.0 150:46.0 1…				17404	12569	8480	20251	5107	8501	2081	7032	989	3337	5487	2354	13797	29115	45725	20367	7347
110425	983393	205	110425	85:1134.0 86:88.0 88:146.0 89:536.0 90:61.0 92:21.0 93:55.0 94:45.0 95:180.0 96:95.0 97:643.0 98:152.0 99:328.0 101:817.0 103:891.0 104:84.0 105:205.0 109:101.0 110:43.0 111:226.0 112:56.0 113:45.0 114:44.0 115:277.0 116:742.0 117:4386.0 118:344.0 119:328.0 120:69.0 122:53.0 123:31.0 125:119.0 126:59.0 127:157.0 128:30.0 129:677.0 130:1772.0 131:1870.0 132:468.0 133:2741.0 134:329.0 135:158.0 137…				5417	2185	1489	10006	7459	7154	31681	54258	24337	48654	46298	14844	3160	18544	16219	7634	1259
110418	769401	233	110418	86:190.0 87:56.0 88:104.0 89:580.0 90:139.0 91:299.0 93:113.0 95:165.0 97:233.0 100:50.0 101:57.0 103:456.0 104:309.0 105:182.0 106:29.0 109:27.0 111:76.0 115:567.0 116:500.0 117:349.0 118:52.0 119:92.0 121:28.0 126:32.0 130:305.0 131:238.0 132:153.0 133:164.0 134:150.0 135:159.0 144:30.0 145:97.0 146:94.0 147:647.0 149:277.0 150:50.0 151:41.0 156:74.0 157:9.0 159:419.0 160:257.0 161:195.0 162:22…				958	724	2326	1514	349	283	248	320	535	259	300	632	1050	1914	5456	1038	431
110417	599170	218	110417	86:537.0 87:283.0 89:511.0 90:271.0 91:2413.0 92:197.0 93:37.0 94:55.0 96:135.0 97:56.0 98:161.0 100:6472.0 101:780.0 102:630.0 103:2797.0 104:357.0 105:228.0 106:436.0 111:94.0 113:12.0 114:195.0 115:1637.0 116:805.0 117:997.0 118:94.0 119:40.0 128:118.0 129:220.0 130:835.0 131:583.0 132:746.0 133:1245.0 134:171.0 138:49.0 142:339.0 143:53.0 144:44.0 145:184.0 146:3443.0 147:3601.0 148:1540.0 14…				4457	3165	405	915	560	4950	6510	6361	3051	9322	8490	2628	1014	5620	4511	2243	770
110411	504983	217	110411	86:1243.0 87:758.0 88:304.0 89:7179.0 90:672.0 93:100.0 94:129.0 95:122.0 96:949.0 97:247.0 98:337.0 99:707.0 101:4491.0 102:740.0 103:16591.0 104:1403.0 105:9717.0 106:729.0 107:361.0 109:95.0 110:1939.0 111:385.0 112:548.0 113:561.0 114:207.0 115:1066.0 116:2884.0 117:9139.0 118:665.0 119:1101.0 122:57.0 123:40.0 124:50.0 125:16.0 127:199.0 128:476.0 129:703.0 130:308.0 131:2259.0 132:79.0 133:…				94	234	182	294	2543	2781	3659	4478	460	2204	1400	594	313	227	824	380	225
110379	1107992	215	110379	85:991.0 86:74.0 87:75.0 89:360.0 91:3435.0 92:673.0 93:3801.0 94:726.0 95:4058.0 96:492.0 97:1199.0 98:92.0 99:207.0 101:378.0 103:378.0 104:252.0 105:2364.0 106:2321.0 107:3537.0 108:1060.0 109:1595.0 110:429.0 111:576.0 112:75.0 113:73.0 115:440.0 117:502.0 118:158.0 119:1600.0 120:639.0 121:1693.0 122:512.0 123:718.0 124:94.0 125:133.0 127:186.0 128:156.0 129:883.0 130:420.0 131:1245.0 132:23…				10900	7257	3413	9827	6045	12579	3687	17884	556	4658	5106	1560	10200	12212	18225	14601	2445
110372	693728	202	110372	85:45.0 89:384.0 90:326.0 91:112.0 94:24.0 96:45.0 99:54.0 101:263.0 102:128.0 104:75.0 105:81.0 115:100.0 116:105.0 117:770.0 118:119.0 119:96.0 120:79.0 121:22.0 122:103.0 123:43.0 128:361.0 129:172.0 130:368.0 132:81.0 133:140.0 134:111.0 135:38.0 136:25.0 141:33.0 143:455.0 144:177.0 145:126.0 146:285.0 147:1008.0 148:210.0 149:52.0 156:130.0 158:81.0 160:151.0 162:44.0 170:80.0 173:48.0 174:…				1165	1003	535	2369	3296	3057	2702	3034	596	1236	1708	468	770	1025	4174	1203	256
110370	775159	306	110370	87:164.0 88:103.0 89:553.0 90:89.0 100:84.0 101:169.0 102:125.0 103:288.0 104:53.0 105:86.0 115:698.0 116:467.0 120:88.0 127:101.0 128:172.0 130:556.0 131:216.0 132:280.0 133:517.0 134:169.0 135:69.0 136:22.0 137:58.0 138:98.0 140:18.0 141:143.0 143:194.0 144:71.0 145:36.0 147:4337.0 148:798.0 149:410.0 150:91.0 151:49.0 154:208.0 155:142.0 157:134.0 158:73.0 159:974.0 160:302.0 161:133.0 162:87.…				9408	5080	8898	12167	3491	3355	2741	1500	740	1224	2889	425	5948	32440	84986	11472	13236
110368	685643	292	110368	87:138.0 88:79.0 89:388.0 90:258.0 92:82.0 94:41.0 99:52.0 101:242.0 102:113.0 104:68.0 105:351.0 106:111.0 107:152.0 115:421.0 116:327.0 118:107.0 119:56.0 121:175.0 122:12.0 130:359.0 131:642.0 133:831.0 134:217.0 135:66.0 138:22.0 142:346.0 143:63.0 144:177.0 145:131.0 146:178.0 147:8705.0 148:1391.0 149:1359.0 154:121.0 155:67.0 160:87.0 162:131.0 163:81.0 169:19.0 172:299.0 174:288.0 175:134…				1242	1584	1615	1416	649	538	890	1054	456	1583	935	246	2688	3068	4667	3669	1535
110360	1099106	268	110360	85:136.0 91:168.0 97:64.0 99:34.0 105:41.0 106:16.0 109:61.0 112:29.0 115:84.0 119:136.0 127:27.0 128:38.0 133:212.0 135:45.0 141:38.0 142:41.0 147:496.0 157:52.0 163:34.0 164:31.0 165:35.0 167:36.0 169:41.0 172:17.0 173:21.0 177:80.0 179:82.0 180:46.0 193:179.0 251:52.0 252:51.0 253:249.0 254:35.0 267:442.0 268:4292.0 269:827.0 270:246.0 271:55.0 281:234.0 282:149.0 310:55.0 311:25.0 354:12.0 37…				29020	17794	11964	27239	5312	13020	2131	10103	1283	5933	7997	3822	20767	50878	72982	33770	11605
110357	714923	394	110357	85:408.0 86:981.0 87:1294.0 88:1502.0 89:1632.0 90:580.0 91:1099.0 92:142.0 93:603.0 94:193.0 96:145.0 99:1334.0 100:2482.0 101:2856.0 102:2027.0 103:2502.0 104:648.0 105:1954.0 106:350.0 107:267.0 108:163.0 109:409.0 110:116.0 112:89.0 113:411.0 114:382.0 115:3798.0 116:5054.0 119:1641.0 120:329.0 121:492.0 122:46.0 123:127.0 124:146.0 125:146.0 126:35.0 127:443.0 128:695.0 130:2270.0 131:7516.0…				4048	3359	416	5314	996	772	794	1718	279	2329	1744	174	2102	4215	6195	5782	1673
110344	1103249	253	110344	86:149.0 87:267.0 88:211.0 89:584.0 90:116.0 91:3303.0 92:315.0 93:1745.0 94:378.0 95:753.0 96:150.0 99:183.0 100:54.0 101:862.0 102:177.0 103:756.0 104:227.0 105:2756.0 106:145.0 107:670.0 108:96.0 110:45.0 112:48.0 113:186.0 114:59.0 115:1032.0 116:2309.0 117:3600.0 118:655.0 119:793.0 123:97.0 125:142.0 127:309.0 128:988.0 129:1407.0 130:407.0 131:2543.0 132:501.0 133:959.0 137:51.0 138:47.0 1…				1181	743	699	1323	485	822	601	1008	533	899	734	542	1194	2316	6256	3370	1505
110189	894559	174	110189	85:233.0 86:7873.0 87:1113.0 88:299.0 94:49.0 97:35.0 98:314.0 99:57.0 100:9516.0 101:1255.0 102:1023.0 106:21.0 108:212.0 109:178.0 111:45.0 112:213.0 114:227.0 115:588.0 116:687.0 118:71.0 119:90.0 126:34.0 128:1135.0 129:1015.0 130:1300.0 131:1203.0 132:372.0 133:607.0 134:161.0 135:403.0 140:111.0 141:23.0 142:839.0 143:218.0 144:205.0 146:408.0 147:1503.0 148:446.0 154:563.0 156:2083.0 157:1…				622	430	560	636	3088	4587	7215	13967	564	1119	1117	211	3543	1096	2393	1081	391
110123	708131	218	110123	85:729.0 86:4555.0 87:2784.0 88:741.0 90:285.0 93:63.0 94:497.0 96:287.0 97:486.0 98:518.0 99:1161.0 100:5657.0 101:4752.0 102:3623.0 104:183.0 105:189.0 106:75.0 107:68.0 108:98.0 109:155.0 110:359.0 111:232.0 112:497.0 113:59.0 114:2386.0 115:3306.0 116:2537.0 117:21320.0 118:2629.0 119:1390.0 120:129.0 121:200.0 124:170.0 125:182.0 126:490.0 127:643.0 128:6866.0 129:4579.0 130:7303.0 131:3135.…				534	433	299	569	860	859	514	1975	281	541	258	129	633	516	859	541	228
110018	507400	205	110018	86:382.0 87:876.0 88:2912.0 89:11964.0 90:1054.0 94:119.0 96:1269.0 97:299.0 98:1880.0 101:3259.0 102:527.0 103:34639.0 104:2895.0 105:1433.0 106:104.0 107:39.0 110:187.0 111:190.0 113:1037.0 114:2820.0 116:2022.0 117:14961.0 118:1423.0 119:1167.0 121:118.0 122:54.0 123:17.0 124:112.0 125:49.0 126:905.0 127:270.0 128:908.0 130:250.0 131:2456.0 132:303.0 133:18787.0 134:2295.0 135:727.0 136:75.0 1…				548	605	273	552	2329	2795	3164	783	312	457	307	311	698	1239	1470	1068	729
110014	700097	174	110014	85:550.0 86:9097.0 87:1434.0 88:504.0 89:5362.0 90:528.0 91:257.0 92:44.0 97:169.0 98:609.0 99:298.0 100:7534.0 101:2799.0 102:3138.0 103:6592.0 104:1104.0 105:748.0 106:127.0 107:193.0 111:224.0 112:489.0 113:615.0 114:304.0 115:125.0 117:4960.0 118:375.0 119:737.0 120:59.0 121:16.0 124:53.0 126:327.0 127:104.0 128:161.0 129:3347.0 130:1798.0 131:2742.0 132:684.0 133:3561.0 134:428.0 135:212.0 1…				348	298	441	385	1216	1014	1898	2509	745	908	629	706	1170	575	1125	557	531
108309	467443	117	108309	87:178.0 88:92.0 89:1523.0 90:113.0 91:46.0 94:46.0 95:32.0 96:272.0 97:26.0 99:62.0 100:103.0 101:441.0 102:163.0 103:1180.0 104:84.0 105:138.0 113:45.0 114:705.0 115:227.0 116:108.0 117:4021.0 118:329.0 119:359.0 120:48.0 128:57.0 129:242.0 130:75.0 131:403.0 132:78.0 133:1388.0 134:183.0 135:117.0 137:19.0 138:15.0 142:23.0 143:127.0 144:969.0 145:144.0 146:54.0 147:6383.0 148:1069.0 149:498.0…				945	481	849	531	1502	1937	2020	2187	1026	2147	501	701	6158	7144	12677	6824	3126
107901	611996	128	107901	85:142.0 86:1364.0 87:51.0 88:92.0 98:165.0 99:635.0 100:3800.0 101:421.0 102:229.0 109:60.0 112:31.0 114:82.0 115:1351.0 116:325.0 122:403.0 123:14.0 124:46.0 125:44.0 126:63.0 127:135.0 128:3771.0 129:279.0 130:366.0 131:71.0 132:104.0 133:112.0 134:11.0 135:57.0 139:13.0 140:27.0 141:427.0 142:657.0 143:118.0 144:145.0 147:424.0 148:44.0 155:79.0 158:114.0 159:24.0 160:65.0 169:33.0 171:191.0 …				2560	1774	435	1658	18586	26783	16110	46069	1271	9691	7717	2076	2874	28685	32151	14955	1027
107891	518485	103	107891	85:100.0 86:20.0 87:85.0 95:18.0 96:25.0 99:43.0 101:311.0 102:132.0 103:5144.0 104:386.0 105:161.0 107:15.0 110:32.0 113:36.0 115:776.0 116:351.0 117:208.0 118:27.0 119:78.0 124:20.0 126:36.0 128:59.0 129:610.0 130:181.0 131:127.0 134:84.0 138:20.0 139:26.0 142:46.0 144:32.0 145:12.0 146:21.0 147:466.0 148:60.0 149:127.0 150:24.0 153:19.0 154:43.0 155:190.0 156:34.0 157:69.0 158:28.0 160:29.0 16…				4892	2989	2983	1707	2451	4287	3842	4804	1359	2510	2232	791	10743	15371	30184	14290	7708
107882	544491	193	107882	85:277.0 88:251.0 89:2238.0 90:107.0 91:2368.0 92:298.0 93:242.0 95:248.0 98:38.0 102:242.0 104:1977.0 105:502.0 107:158.0 108:36.0 109:141.0 111:62.0 115:1022.0 117:2020.0 118:122.0 119:377.0 120:165.0 121:418.0 122:7.0 123:50.0 125:94.0 126:89.0 128:82.0 131:402.0 135:1076.0 136:64.0 137:181.0 140:832.0 141:98.0 145:341.0 147:2222.0 149:1042.0 150:89.0 151:1493.0 152:147.0 159:33.0 161:1198.0 1…				156842	147473	133181	224922	603	609	625	636	264	352	350	230	576	336	344	636	261
107130	725163	327	107130	86:57.0 89:1972.0 90:153.0 91:117.0 92:1.0 95:7.0 100:119.0 104:38.0 107:3308.0 108:156.0 110:87.0 112:10.0 117:585.0 118:393.0 124:10.0 126:604.0 129:769.0 130:327.0 133:364.0 134:181.0 138:4.0 139:37.0 150:176.0 152:15.0 153:18.0 155:19.0 156:138.0 157:428.0 160:1092.0 161:18.0 165:88.0 177:109.0 178:13.0 180:26.0 184:860.0 185:119.0 186:8.0 187:36.0 189:125.0 190:44.0 192:198.0 193:59.0 196:21…				330	313	246	349	1888	2715	1403	1769	940	3101	2477	896	325	292	419	338	261
106387	825293	204	106387	85:705.0 86:213.0 87:574.0 88:422.0 89:1150.0 90:82.0 92:81.0 93:55.0 95:229.0 97:128.0 98:63.0 99:623.0 101:5694.0 102:870.0 103:22310.0 104:2039.0 105:1028.0 111:409.0 113:352.0 114:43.0 115:924.0 116:2252.0 117:3830.0 118:472.0 119:589.0 120:91.0 123:135.0 125:99.0 127:136.0 128:124.0 129:8186.0 130:1090.0 131:4619.0 132:765.0 133:6261.0 134:861.0 135:639.0 136:35.0 141:298.0 142:251.0 143:421…				682	478	356	873	181770	179327	203335	349504	57264	124947	129642	45582	685	706	1445	754	395
106385	867686	217	106385	85:581.0 86:97.0 87:328.0 88:92.0 89:1259.0 90:119.0 91:122.0 97:322.0 98:44.0 99:415.0 100:95.0 101:169.0 102:173.0 103:6858.0 104:651.0 105:525.0 106:85.0 109:89.0 111:185.0 113:405.0 114:555.0 115:650.0 117:3482.0 118:393.0 119:297.0 120:61.0 129:4315.0 130:658.0 133:2170.0 134:281.0 135:137.0 137:36.0 138:21.0 139:51.0 141:146.0 142:262.0 143:1368.0 144:241.0 145:421.0 146:102.0 147:8799.0 14…				1758	897	746	4341	4770	818	7270	20079	915	2006	665	1023	942	754	1052	740	452
106368	1100567	361	106368	85:1415.0 86:340.0 87:636.0 88:842.0 89:1900.0 90:175.0 91:344.0 92:120.0 95:412.0 96:147.0 97:2955.0 98:340.0 99:1429.0 100:259.0 101:5320.0 102:1391.0 103:27551.0 104:2691.0 105:1011.0 106:137.0 107:276.0 109:1122.0 110:171.0 111:796.0 112:173.0 113:1035.0 114:378.0 115:2276.0 116:4675.0 117:7679.0 118:660.0 119:847.0 122:49.0 125:242.0 127:1068.0 128:378.0 129:17962.0 130:2404.0 131:3271.0 132…				198	218	211	288	2017	5309	1840	3209	1930	9546	6738	1663	189	366	303	343	293
106344	952641	201	106344	85:1545.0 86:388.0 87:774.0 88:496.0 90:261.0 96:348.0 97:3473.0 98:1786.0 99:225.0 100:353.0 101:4346.0 102:502.0 103:2144.0 111:1366.0 112:571.0 113:194.0 114:149.0 115:232.0 116:1593.0 117:2085.0 118:387.0 125:490.0 126:147.0 128:79.0 130:1019.0 131:688.0 132:730.0 133:751.0 135:427.0 137:188.0 138:59.0 139:290.0 140:45.0 141:103.0 145:879.0 146:341.0 147:5419.0 148:1138.0 151:367.0 152:134.0 …				4586	3321	3507	3400	6350	7097	6090	7458	4357	6355	6317	3764	2595	2265	5831	1968	2267
106111	694001	257	106111	85:328.0 86:365.0 98:78.0 100:3402.0 101:1465.0 102:591.0 104:122.0 114:205.0 117:266.0 118:126.0 120:44.0 126:140.0 127:547.0 129:221.0 130:504.0 131:674.0 132:80.0 133:1157.0 134:670.0 142:86.0 143:188.0 147:5869.0 148:1176.0 149:459.0 150:96.0 151:33.0 158:293.0 159:94.0 160:52.0 169:202.0 172:307.0 173:149.0 174:107.0 175:134.0 176:22.0 177:21.0 180:15.0 188:174.0 189:197.0 193:65.0 195:88.0 …				824	268	672	1083	4565	4722	3933	4301	773	1582	2378	683	306	281	340	390	168
105863	929537	292	105863	85:74.0 87:150.0 94:62.0 97:1062.0 98:24.0 99:366.0 100:137.0 101:1180.0 102:970.0 103:5046.0 104:324.0 105:232.0 112:43.0 113:427.0 114:88.0 115:1046.0 116:957.0 117:2912.0 118:457.0 119:423.0 120:19.0 121:73.0 125:172.0 128:142.0 129:3091.0 130:568.0 131:1217.0 132:301.0 133:2085.0 134:372.0 135:317.0 137:40.0 141:158.0 143:1292.0 144:110.0 145:220.0 146:72.0 147:12717.0 148:2726.0 149:1095.0 1…				167	173	220	192	8800	8613	9585	10666	2032	3911	5623	1505	3459	2138	5397	934	492
105769	904828	361	105769	87:215.0 89:118.0 91:237.0 93:86.0 95:245.0 99:67.0 100:173.0 101:471.0 102:228.0 103:4933.0 104:501.0 105:315.0 106:95.0 109:91.0 111:214.0 112:60.0 113:182.0 114:139.0 115:238.0 116:364.0 117:848.0 122:21.0 123:19.0 124:47.0 125:21.0 126:174.0 128:20.0 129:3118.0 130:426.0 131:854.0 132:175.0 133:1388.0 135:231.0 136:31.0 139:170.0 141:72.0 142:179.0 143:426.0 144:148.0 145:143.0 147:4914.0 148…				298	234	282	497	9867	10928	13312	17649	3555	11533	9858	2496	468	346	550	385	395
105728	1020700	219	105728	85:95.0 88:111.0 90:38.0 91:59.0 92:18.0 93:39.0 99:163.0 101:63.0 102:216.0 103:292.0 105:120.0 112:11.0 114:30.0 115:307.0 116:41.0 118:36.0 121:32.0 125:19.0 129:229.0 131:289.0 133:210.0 134:105.0 137:36.0 138:25.0 139:47.0 143:235.0 144:54.0 145:90.0 146:39.0 147:2765.0 148:421.0 149:291.0 150:51.0 151:47.0 156:37.0 157:151.0 158:32.0 159:56.0 160:39.0 164:33.0 165:36.0 170:12.0 172:29.0 173…				475	383	265	327	3767	4818	2476	4390	1903	4267	2897	2022	5059	3951	6341	1418	1079
105643	980842	223	105643	87:108.0 89:211.0 91:118.0 93:58.0 95:44.0 96:70.0 98:37.0 99:224.0 101:134.0 102:184.0 106:37.0 107:18.0 111:113.0 113:52.0 114:20.0 115:174.0 116:169.0 119:178.0 121:255.0 122:85.0 125:57.0 126:94.0 130:27.0 131:299.0 132:57.0 133:450.0 135:121.0 136:45.0 137:172.0 138:29.0 140:28.0 141:34.0 143:1021.0 144:44.0 145:109.0 146:20.0 147:2441.0 148:554.0 149:398.0 150:54.0 151:105.0 152:14.0 156:18…				930	850	397	392	13622	15007	12635	24265	5708	13829	13259	4032	15504	9794	905	710	397
105630	969375	204	105630	85:2284.0 86:440.0 87:736.0 88:401.0 89:1245.0 90:84.0 91:94.0 93:36.0 94:128.0 95:161.0 96:177.0 97:626.0 98:168.0 99:1317.0 100:230.0 101:4058.0 102:720.0 103:20758.0 104:1808.0 105:1020.0 109:1501.0 110:82.0 111:1177.0 112:160.0 113:1327.0 115:874.0 116:2022.0 117:4830.0 118:479.0 119:725.0 120:91.0 121:65.0 123:73.0 124:49.0 125:233.0 127:1073.0 128:204.0 129:29604.0 130:3528.0 131:6116.0 132…				7777	6095	3398	4810	124571	132545	143912	194053	13466	90121	53504	4347	3833	2162	4170	2234	1525
105628	858604	462	105628	85:289.0 87:209.0 88:73.0 89:858.0 90:172.0 95:117.0 96:109.0 100:336.0 102:294.0 103:4145.0 104:434.0 105:289.0 107:118.0 108:60.0 110:85.0 113:122.0 114:463.0 115:131.0 119:184.0 123:43.0 124:42.0 125:62.0 126:157.0 127:335.0 129:1034.0 130:208.0 131:453.0 133:1245.0 134:215.0 137:45.0 139:57.0 141:125.0 142:95.0 144:66.0 145:192.0 147:3287.0 148:967.0 149:424.0 154:102.0 156:86.0 157:131.0 164…				159	214	145	187	4761	6370	4321	9551	980	8296	6917	704	229	191	289	250	403
105627	843065	462	105627	87:117.0 89:1167.0 90:150.0 91:54.0 100:586.0 101:214.0 102:95.0 103:1563.0 105:221.0 106:52.0 108:18.0 112:34.0 113:68.0 114:606.0 116:180.0 118:132.0 119:175.0 124:62.0 125:75.0 128:41.0 129:944.0 131:480.0 132:111.0 133:887.0 135:186.0 136:46.0 140:41.0 141:68.0 142:135.0 147:3991.0 148:641.0 149:383.0 150:77.0 151:32.0 152:30.0 153:67.0 154:127.0 155:63.0 156:113.0 157:186.0 158:65.0 161:47.0…				308	215	173	170	3669	4165	3520	8516	1654	6264	4219	1210	204	215	270	237	249
105623	969343	223	105623	88:234.0 89:439.0 90:63.0 91:156.0 92:53.0 93:123.0 94:55.0 95:238.0 96:223.0 97:234.0 98:185.0 99:269.0 101:489.0 102:250.0 103:2343.0 104:431.0 105:265.0 107:142.0 109:349.0 110:67.0 112:288.0 113:270.0 115:202.0 116:335.0 117:927.0 118:212.0 120:97.0 121:315.0 122:92.0 123:71.0 124:74.0 125:205.0 126:149.0 127:418.0 128:125.0 130:371.0 131:737.0 132:182.0 133:1521.0 134:186.0 135:589.0 137:186…				367	354	366	551	10644	10191	11207	19540	4349	10645	7799	2357	13316	6260	3614	3584	710
105609	302268	89	105609	85:49.0 86:230.0 88:79.0 89:8874.0 90:629.0 91:440.0 94:27.0 98:18.0 100:730.0 102:271.0 103:46.0 104:94.0 105:151.0 109:46.0 110:61.0 113:15.0 115:103.0 116:54.0 124:28.0 129:43.0 130:299.0 141:77.0 142:42.0 145:816.0 146:219.0 155:55.0 157:35.0 162:14.0 166:17.0 168:26.0 169:21.0 171:61.0 172:117.0 173:31.0 187:146.0 188:26.0 194:35.0 218:107.0 228:10.0 238:14.0 264:16.0 282:18.0 284:12.0 313:3…				881	1040	422	1012	556	1484	979	1827	770	1478	1214	638	864	395	549	683	414
105605	756347	333	105605	86:94.0 87:42.0 89:459.0 94:31.0 95:41.0 96:153.0 100:1327.0 101:674.0 102:260.0 103:3409.0 104:283.0 105:145.0 107:34.0 109:26.0 110:597.0 112:24.0 113:82.0 114:530.0 115:293.0 116:1261.0 117:3201.0 118:239.0 119:206.0 120:57.0 122:23.0 125:15.0 126:75.0 127:132.0 128:97.0 129:2272.0 130:578.0 131:1313.0 132:274.0 133:1795.0 134:210.0 135:79.0 137:18.0 140:68.0 141:21.0 142:217.0 143:920.0 145:9…				165	157	173	186	660	1070	953	1311	162	391	677	150	191	191	233	197	157
105538	362788	183	105538	85:735.0 97:47.0 99:393.0 109:77.0 111:241.0 112:116.0 113:183.0 127:164.0 153:381.0 154:68.0 155:104.0 164:13.0 165:27.0 167:47.0 168:14.0 181:19.0 182:35.0 183:3303.0 184:333.0 185:103.0 187:27.0 198:27.0 212:31.0 263:16.0 490:13.0 499:12.0				864	722	591	650	3936	4931	3291	2212	673	2282	5873	623	1635	3610	6653	3579	2581
105536	854839	360	105536	85:4296.0 86:1961.0 87:2292.0 88:1599.0 89:26133.0 90:1363.0 91:344.0 92:405.0 93:305.0 94:749.0 96:1210.0 98:1325.0 99:3234.0 100:9162.0 101:7954.0 102:2759.0 103:74804.0 104:8253.0 105:5327.0 106:918.0 107:367.0 108:267.0 109:309.0 110:793.0 111:823.0 112:1056.0 113:2831.0 114:1478.0 115:3191.0 116:1968.0 117:62333.0 118:7465.0 119:4538.0 120:812.0 121:421.0 122:704.0 123:176.0 124:255.0 125:74…				183	260	201	165	14315	15757	17017	31274	7635	22194	20820	7539	346	72	231	327	248
105483	958429	223	105483	85:313.0 89:736.0 91:431.0 92:67.0 95:155.0 97:221.0 99:94.0 100:40.0 101:242.0 102:357.0 104:125.0 105:25.0 107:125.0 111:184.0 112:11.0 113:113.0 116:171.0 118:82.0 119:204.0 120:91.0 121:408.0 122:167.0 123:139.0 125:61.0 127:286.0 128:57.0 133:1006.0 134:81.0 135:320.0 137:322.0 143:475.0 145:131.0 146:82.0 147:4009.0 148:1091.0 149:787.0 150:182.0 151:242.0 152:37.0 153:52.0 158:26.0 159:92.…				546	388	189	419	10450	12737	10845	20254	3962	10932	10668	2867	14243	10626	7570	2558	1135
105402	828778	433	105402	85:1819.0 87:276.0 88:177.0 89:826.0 90:79.0 95:86.0 96:88.0 98:619.0 99:383.0 100:702.0 101:424.0 103:9654.0 104:745.0 105:348.0 111:108.0 112:192.0 113:196.0 117:3701.0 118:406.0 119:255.0 122:61.0 124:68.0 125:62.0 126:192.0 127:219.0 129:993.0 131:947.0 133:2426.0 134:205.0 135:191.0 137:37.0 138:73.0 141:370.0 143:491.0 145:162.0 147:11883.0 148:2194.0 149:1538.0 150:166.0 151:118.0 152:135.…				212	174	201	212	13929	13259	3120	7763	2169	5122	9189	1098	257	263	381	201	176
105383	674246	316	105383	85:523.0 86:329.0 88:171.0 89:607.0 90:78.0 92:172.0 95:25.0 98:275.0 100:369.0 101:363.0 102:473.0 103:1384.0 105:314.0 108:169.0 109:78.0 110:192.0 111:35.0 112:86.0 113:133.0 114:82.0 115:333.0 117:834.0 118:112.0 119:59.0 124:57.0 125:46.0 126:166.0 128:125.0 130:414.0 131:1097.0 132:186.0 133:1630.0 135:336.0 138:8.0 139:185.0 140:151.0 142:391.0 143:829.0 146:33.0 147:6292.0 148:812.0 149:5…				787	440	394	693	3612	2605	4473	9070	1553	6297	4023	1253	10664	6783	11203	10114	2002
105373	994048	253	105373	86:28.0 90:33.0 97:31.0 102:137.0 103:287.0 105:71.0 117:131.0 121:24.0 127:119.0 131:105.0 134:71.0 135:40.0 137:34.0 141:30.0 142:18.0 143:639.0 147:1353.0 148:399.0 150:54.0 151:36.0 152:19.0 161:48.0 162:48.0 171:87.0 174:16.0 179:40.0 185:21.0 189:122.0 191:215.0 195:70.0 198:33.0 204:180.0 208:25.0 209:47.0 212:27.0 215:15.0 217:263.0 218:42.0 221:101.0 223:235.0 224:49.0 225:79.0 228:16.0 …				448	426	836	418	6065	5927	6724	12141	2562	5606	6610	1167	7773	3526	1160	2155	746
105370	1220182	204	105370	85:110.0 86:33.0 87:92.0 89:368.0 91:40.0 95:36.0 97:59.0 98:37.0 99:116.0 100:41.0 101:441.0 102:116.0 103:3244.0 104:289.0 105:163.0 106:50.0 107:21.0 108:18.0 109:107.0 111:118.0 113:137.0 114:49.0 115:144.0 116:234.0 117:527.0 118:35.0 119:74.0 120:44.0 121:23.0 123:35.0 125:30.0 127:115.0 128:28.0 129:4363.0 130:418.0 131:510.0 132:61.0 133:3629.0 134:303.0 135:164.0 136:57.0 137:19.0 139:42…				663	440	334	325	5051	7847	8138	15174	34505	21776	4029	31292	330	436	553	294	759
105305	551813	245	105305	85:204.0 89:245.0 95:36.0 97:63.0 101:477.0 102:230.0 105:89.0 111:665.0 112:77.0 117:2353.0 118:577.0 126:190.0 129:1092.0 130:111.0 131:1179.0 133:1012.0 134:196.0 135:233.0 136:45.0 143:358.0 144:45.0 147:4691.0 148:913.0 149:463.0 150:108.0 155:1051.0 156:207.0 157:174.0 159:188.0 161:85.0 163:141.0 165:33.0 168:50.0 169:36.0 171:171.0 172:22.0 175:111.0 183:98.0 185:68.0 189:260.0 191:183.0 …				583	360	7240	613	652	896	1500	1032	205	489	445	231	4358	8646	14059	6059	2283
105301	1062673	229	105301	85:521.0 86:190.0 88:424.0 89:334.0 91:69.0 92:75.0 99:235.0 101:373.0 102:267.0 103:2262.0 104:190.0 105:235.0 109:94.0 114:41.0 116:271.0 117:439.0 118:74.0 119:26.0 120:102.0 121:247.0 122:20.0 124:89.0 125:199.0 127:431.0 128:315.0 129:1696.0 130:316.0 131:358.0 132:272.0 133:893.0 134:236.0 135:184.0 136:38.0 138:43.0 139:223.0 140:167.0 145:321.0 146:82.0 147:5864.0 148:1119.0 149:519.0 150…				195	195	293	348	578	739	786	684	466	656	500	301	1746	2046	4129	1439	1128
105214	766491	290	105214	93:48.0 102:71.0 119:55.0 130:67.0 131:152.0 142:42.0 144:60.0 145:151.0 148:295.0 156:215.0 158:57.0 159:42.0 160:38.0 170:32.0 172:69.0 173:25.0 174:53.0 182:21.0 184:60.0 186:60.0 188:45.0 200:76.0 202:1109.0 203:240.0 205:101.0 214:31.0 216:233.0 217:59.0 246:15.0 251:22.0 256:14.0 260:16.0 262:21.0 265:19.0 274:89.0 275:48.0 276:87.0 288:87.0 289:108.0 290:2926.0 291:1008.0 292:286.0 293:67.…				66389	73433	69236	77263	11447	10284	9624	5786	4374	12380	12611	2567	76447	118814	209445	78020	44935
105213	1090967	229	105213	87:118.0 88:111.0 91:88.0 97:121.0 101:338.0 103:752.0 104:110.0 117:303.0 128:86.0 129:965.0 130:230.0 131:97.0 132:94.0 133:99.0 134:125.0 147:1919.0 149:83.0 154:30.0 155:158.0 156:115.0 157:55.0 160:20.0 161:125.0 165:35.0 169:327.0 170:113.0 173:62.0 179:40.0 181:38.0 182:28.0 183:44.0 185:43.0 186:80.0 189:162.0 191:383.0 198:23.0 199:31.0 200:129.0 201:72.0 202:1616.0 203:195.0 204:631.0 2…				201	179	163	232	838	1828	901	1172	549	3484	5414	295	1448	1982	4668	1440	929
105210	813379	378	105210	88:105.0 100:154.0 115:72.0 131:241.0 132:99.0 133:89.0 145:99.0 147:588.0 159:115.0 160:29.0 172:35.0 174:215.0 186:50.0 188:88.0 189:89.0 190:56.0 193:44.0 200:73.0 202:157.0 214:20.0 215:88.0 216:278.0 218:339.0 219:37.0 220:39.0 221:55.0 222:30.0 228:25.0 230:59.0 231:43.0 232:74.0 233:19.0 236:15.0 244:135.0 246:52.0 248:15.0 252:18.0 260:71.0 262:27.0 272:30.0 273:16.0 274:198.0 275:70.0 27…				67418	83618	47763	80107	1874	1944	1572	2056	455	3698	1549	654	64926	99603	101004	85598	22779
105164	449834	228	105164	93:40.0 94:33.0 95:50.0 96:125.0 97:231.0 98:68.0 99:175.0 100:110.0 107:55.0 108:153.0 109:55.0 110:2587.0 111:131.0 112:44.0 116:81.0 118:34.0 120:78.0 121:62.0 122:57.0 123:36.0 124:29.0 125:45.0 127:268.0 134:587.0 135:97.0 136:646.0 137:64.0 141:91.0 143:73.0 146:40.0 150:29.0 151:43.0 152:29.0 153:20.0 155:78.0 156:48.0 157:2404.0 158:295.0 159:100.0 160:32.0 162:54.0 164:56.0 166:23.0 168:…				773	901	851	778	781	718	725	639	799	801	882	598	891	970	805	1043	662
105085	886059	259	105085	85:226.0 86:223.0 88:184.0 89:2354.0 90:216.0 91:149.0 94:58.0 97:1025.0 98:108.0 99:252.0 100:306.0 101:2128.0 102:394.0 103:7052.0 104:634.0 105:917.0 106:117.0 111:159.0 113:147.0 114:373.0 115:1012.0 116:963.0 117:4803.0 118:532.0 119:414.0 122:21.0 127:678.0 128:132.0 129:4000.0 130:751.0 131:1124.0 132:139.0 133:2735.0 134:285.0 135:203.0 138:41.0 139:27.0 140:57.0 141:323.0 142:217.0 143:1…				403	350	248	361	9022	11100	6753	12254	4202	16862	11610	3816	397	327	655	266	301
105083	1086860	361	105083	85:648.0 87:664.0 88:440.0 89:571.0 90:126.0 94:102.0 95:167.0 96:130.0 97:1863.0 98:135.0 99:838.0 100:99.0 101:3531.0 102:816.0 103:18278.0 104:1803.0 105:325.0 106:106.0 109:759.0 111:611.0 112:108.0 113:921.0 114:293.0 115:1996.0 116:2386.0 117:4705.0 118:340.0 119:559.0 120:79.0 125:236.0 126:80.0 127:659.0 128:226.0 129:15519.0 130:2234.0 131:2079.0 132:448.0 133:4684.0 134:461.0 135:578.0 …				221	325	253	375	10716	27027	17016	29449	5479	15129	13015	4408	334	346	470	260	318
105081	1027932	204	105081	85:231.0 86:114.0 87:216.0 89:601.0 90:95.0 91:157.0 93:44.0 97:247.0 99:441.0 100:87.0 101:1874.0 102:370.0 103:5876.0 104:587.0 105:258.0 109:186.0 111:228.0 113:397.0 114:51.0 115:473.0 116:922.0 117:7779.0 118:718.0 119:293.0 129:8800.0 130:1187.0 131:1216.0 132:272.0 133:1807.0 134:295.0 135:172.0 136:55.0 139:35.0 141:149.0 142:281.0 143:1168.0 144:422.0 145:7496.0 146:883.0 147:10078.0 148…				626	415	493	1082	2187	2037	2934	2936	1539	3226	4021	1143	555	651	1142	560	428
104788	248357	155	104788	86:301.0 87:244.0 88:1805.0 90:203.0 91:642.0 92:73.0 93:118.0 95:359.0 96:99.0 97:388.0 98:247.0 100:353.0 104:59.0 105:1442.0 106:212.0 107:213.0 108:55.0 109:106.0 110:1839.0 111:237.0 112:315.0 115:360.0 123:924.0 124:57.0 125:36.0 133:1163.0 134:461.0 135:203.0 137:176.0 138:114.0 139:59.0 141:92.0 145:47.0 150:31.0 151:466.0 152:96.0 153:30.0 154:33.0 155:3037.0 156:451.0 157:144.0 159:51.0…				17679	19679	19655	18742	15389	17287	16557	13396	19397	14491	17411	20296	18651	16916	16645	17700	19415
104414	844168	331	104414	85:3560.0 86:417.0 87:764.0 88:165.0 89:631.0 90:38.0 91:2938.0 92:435.0 93:1516.0 95:2506.0 96:506.0 97:1518.0 98:209.0 99:1251.0 100:224.0 101:2075.0 102:322.0 103:2638.0 104:297.0 105:1504.0 106:172.0 107:1330.0 108:323.0 109:2546.0 110:211.0 111:425.0 112:190.0 113:466.0 115:906.0 116:1315.0 117:3584.0 118:419.0 119:559.0 120:40.0 121:536.0 122:93.0 123:2808.0 124:329.0 125:314.0 126:124.0 12…				998	858	789	862	445	414	348	517	238	324	281	198	653	719	1160	708	477
104404	847528	215	104404	85:3381.0 86:505.0 88:416.0 89:1007.0 90:160.0 91:3927.0 92:368.0 93:1852.0 94:392.0 95:2641.0 96:467.0 97:2777.0 98:723.0 99:1477.0 101:2664.0 102:367.0 103:8991.0 104:876.0 105:1458.0 106:91.0 107:1324.0 108:174.0 109:2365.0 110:512.0 111:1184.0 112:72.0 113:547.0 114:21.0 115:1267.0 116:2343.0 117:5548.0 118:620.0 119:191.0 121:708.0 122:183.0 123:2018.0 124:407.0 125:513.0 127:469.0 128:199.0…				14875	6167	4094	13586	496	319	631	890	426	430	639	144	11354	34126	59436	19678	7468
104399	1102067	195	104399	85:1429.0 86:481.0 87:692.0 88:429.0 89:1032.0 90:265.0 91:6692.0 92:547.0 93:6588.0 94:1120.0 95:5882.0 96:625.0 97:781.0 98:74.0 99:652.0 101:1353.0 102:335.0 103:4098.0 104:259.0 105:9062.0 106:1381.0 107:5546.0 108:754.0 109:2194.0 110:217.0 111:411.0 112:126.0 113:526.0 114:182.0 115:1790.0 116:2137.0 117:13222.0 118:1544.0 119:4497.0 120:652.0 121:3218.0 122:382.0 123:1020.0 124:67.0 125:35…				1259	783	376	1328	377	400	345	1111	436	919	518	339	634	1251	589	473	699
104398	1099599	255	104398	85:286.0 86:99.0 89:250.0 90:86.0 91:3129.0 92:428.0 93:3298.0 94:724.0 95:2174.0 96:268.0 97:130.0 98:66.0 99:154.0 101:522.0 102:116.0 103:769.0 105:3044.0 106:613.0 107:2518.0 108:359.0 109:1232.0 110:78.0 111:139.0 113:158.0 114:58.0 115:544.0 116:1005.0 117:3905.0 118:505.0 119:1817.0 120:449.0 121:1247.0 122:382.0 123:354.0 124:54.0 125:83.0 127:251.0 128:310.0 129:4569.0 130:708.0 131:1629…				1404	805	530	1065	317	465	234	425	216	337	511	259	784	1566	2221	1096	465
104390	1059253	259	104390	85:241.0 86:180.0 87:151.0 89:1472.0 97:1550.0 98:85.0 99:385.0 100:491.0 101:1852.0 102:525.0 103:8231.0 104:889.0 105:532.0 106:128.0 111:314.0 112:56.0 113:224.0 114:200.0 115:855.0 116:1160.0 117:1651.0 118:332.0 122:84.0 125:135.0 127:424.0 129:6618.0 130:827.0 131:1181.0 132:157.0 133:1511.0 137:78.0 139:22.0 141:189.0 142:294.0 143:1002.0 144:45.0 145:366.0 146:32.0 147:6078.0 148:1041.0 1…				201	256	243	304	1254	2556	1685	5483	1457	1099	1423	568	265	216	243	241	189
104385	639286	285	104385	85:230.0 87:361.0 89:2607.0 90:278.0 91:982.0 92:101.0 95:91.0 96:135.0 97:2717.0 98:239.0 99:589.0 101:1526.0 103:4297.0 107:127.0 109:89.0 110:72.0 111:1149.0 112:140.0 113:55.0 115:796.0 121:50.0 123:69.0 124:49.0 125:296.0 129:114.0 130:35.0 131:376.0 139:128.0 140:31.0 143:356.0 154:47.0 162:17.0 165:22.0 169:75.0 171:84.0 183:23.0 185:37.0 197:33.0 231:12.0 234:14.0 237:24.0 258:51.0 260:8.…				7015	1455	779	11432	273	305	220	511	238	323	368	145	291	337	282	208	269
104383	1135781	195	104383	86:320.0 87:474.0 88:321.0 89:973.0 90:202.0 91:6039.0 92:813.0 93:4416.0 94:825.0 95:3958.0 96:671.0 97:239.0 98:85.0 99:409.0 103:3799.0 105:10328.0 106:1371.0 107:4128.0 108:672.0 109:2101.0 114:63.0 115:1220.0 116:952.0 117:9727.0 118:1255.0 119:3311.0 120:724.0 121:3124.0 123:349.0 125:226.0 127:690.0 129:6715.0 130:1049.0 131:2501.0 132:1074.0 133:5369.0 135:2634.0 136:241.0 137:323.0 139:1…				27457	3733	7767	8814	289	510	458	764	568	814	845	465	576	711	1403	865	1033
104374	1171485	195	104374	85:210.0 89:184.0 90:46.0 91:813.0 92:155.0 93:1123.0 94:214.0 95:422.0 101:60.0 102:131.0 103:69.0 105:1638.0 106:364.0 107:1103.0 108:130.0 109:47.0 111:112.0 114:22.0 116:248.0 117:1112.0 118:179.0 119:132.0 120:162.0 121:157.0 123:17.0 125:9.0 127:160.0 128:135.0 129:1301.0 130:326.0 131:726.0 132:253.0 133:852.0 134:237.0 135:246.0 136:94.0 138:19.0 139:59.0 143:1037.0 144:209.0 145:246.0 14…				13346	2587	5480	4721	275	278	286	431	309	520	406	378	324	470	472	305	461
104367	1103960	398	104367	85:11388.0 86:613.0 87:956.0 88:190.0 89:2582.0 90:302.0 91:20285.0 92:3800.0 93:22391.0 94:6428.0 95:24316.0 96:2767.0 97:5623.0 98:856.0 99:1683.0 100:241.0 101:3017.0 103:2044.0 104:877.0 105:16727.0 106:8649.0 107:18642.0 108:14810.0 109:11732.0 110:1946.0 111:3276.0 112:147.0 113:545.0 114:293.0 115:3383.0 116:643.0 117:3836.0 118:1713.0 119:8888.0 120:4081.0 121:10041.0 122:3874.0 123:4942.…				18768	8009	3101	23053	269	347	209	358	178	331	288	202	328	410	446	422	311
104366	1050985	259	104366	85:616.0 86:417.0 87:416.0 88:243.0 89:3159.0 90:250.0 91:763.0 92:149.0 93:685.0 94:251.0 95:792.0 96:97.0 97:2665.0 98:288.0 99:606.0 100:725.0 101:1786.0 102:910.0 103:13031.0 104:1267.0 105:1806.0 106:247.0 107:468.0 108:107.0 109:289.0 110:111.0 111:21.0 112:197.0 113:575.0 114:426.0 115:1798.0 116:2139.0 117:4015.0 118:369.0 119:1241.0 121:375.0 122:105.0 123:86.0 124:24.0 125:190.0 126:119…				1285	790	316	1961	8546	17906	20028	36809	9716	10441	11973	3339	253	369	659	324	245
104365	836715	259	104365	85:613.0 86:419.0 87:595.0 88:273.0 89:3908.0 90:363.0 91:235.0 92:54.0 94:157.0 96:123.0 97:2172.0 98:239.0 99:656.0 100:1044.0 101:4583.0 102:1076.0 103:15069.0 104:1351.0 105:2121.0 106:218.0 107:147.0 110:59.0 111:303.0 112:160.0 113:620.0 114:724.0 115:1848.0 116:2255.0 117:3653.0 118:430.0 119:491.0 120:64.0 121:66.0 123:20.0 124:23.0 125:117.0 126:176.0 127:871.0 128:252.0 129:8299.0 130:1…				621	879	401	168	24156	31731	52867	77060	19249	21424	29368	4427	448	387	800	476	249
104364	1166011	195	104364	85:1172.0 86:330.0 87:575.0 88:365.0 89:829.0 90:193.0 91:5886.0 92:789.0 93:5974.0 94:944.0 95:3930.0 96:559.0 97:712.0 98:106.0 99:260.0 100:88.0 101:923.0 102:318.0 103:2803.0 104:680.0 105:8874.0 106:1254.0 107:3769.0 108:668.0 109:1725.0 110:93.0 111:356.0 112:130.0 113:469.0 114:146.0 115:1411.0 116:1554.0 117:8595.0 118:1354.0 119:3971.0 120:466.0 121:2574.0 122:534.0 123:944.0 124:27.0 12…				62461	7478	21628	26080	302	394	313	431	373	575	389	321	376	398	550	429	353
104362	1130737	195	104362	85:2053.0 86:496.0 87:951.0 88:600.0 89:1671.0 90:472.0 91:10607.0 92:1289.0 93:10424.0 94:1466.0 95:7235.0 96:1139.0 97:1253.0 98:279.0 99:960.0 100:189.0 101:2615.0 102:649.0 103:7253.0 104:1322.0 105:17411.0 106:2284.0 107:7899.0 108:882.0 109:2997.0 110:342.0 111:743.0 112:195.0 113:887.0 114:182.0 115:2445.0 116:2839.0 117:17668.0 118:2369.0 119:6953.0 120:1080.0 121:4161.0 122:617.0 123:134…				204733	46327	61606	83128	602	1259	495	1547	568	1187	845	492	7370	18270	62274	22072	36916
104131	753888	85	104131	85:230310.0 86:13494.0 93:491.0 94:434.0 95:1018.0 96:1969.0 97:1748.0 98:100060.0 99:15827.0 100:1496.0 107:112.0 108:271.0 109:191.0 110:1159.0 111:1216.0 112:11823.0 113:923.0 122:215.0 123:48.0 124:1199.0 125:580.0 126:2566.0 127:855.0 135:77.0 136:173.0 138:485.0 139:135.0 140:11053.0 141:1243.0 150:61.0 151:17.0 152:238.0 154:6980.0 155:545.0 166:128.0 167:65.0 168:1878.0 169:345.0 174:137.…				1423	882	1046	1575	1663	2572	1241	2424	531	661	1328	661	2226	2079	3490	2066	996
103690	350735	258	103690	86:635.0 87:378.0 89:163.0 91:134.0 92:160.0 94:54.0 95:880.0 96:1372.0 97:224.0 98:132.0 99:688.0 101:456.0 102:18.0 103:154.0 111:252.0 114:37.0 115:247.0 118:22.0 119:107.0 121:74.0 125:188.0 126:175.0 127:764.0 128:231.0 129:119.0 130:206.0 131:192.0 132:47.0 133:461.0 134:170.0 135:138.0 136:15.0 139:76.0 141:90.0 142:26.0 144:39.0 145:54.0 147:6460.0 148:707.0 149:614.0 150:79.0 151:148.0 1…				506	599	465	298	450	554	571	469	499	459	592	484	306	332	524	450	374
103176	1048832	219	103176	85:55.0 86:22.0 93:44.0 95:65.0 97:27.0 101:95.0 102:346.0 103:147.0 115:145.0 120:38.0 123:19.0 129:91.0 130:108.0 131:280.0 133:495.0 134:51.0 139:23.0 143:1111.0 144:130.0 145:68.0 146:65.0 147:3200.0 148:393.0 149:376.0 150:32.0 151:21.0 161:69.0 162:28.0 163:28.0 164:21.0 169:33.0 170:19.0 171:260.0 173:27.0 175:175.0 176:35.0 177:52.0 185:24.0 188:17.0 189:237.0 191:466.0 193:92.0 202:18.0 …				289	345	363	309	42992	53186	59681	94494	24056	54207	49234	20864	11212	8177	715	709	586
103155	1039246	219	103155	91:36.0 102:78.0 103:126.0 114:16.0 118:91.0 119:75.0 122:24.0 127:128.0 128:23.0 129:48.0 134:47.0 135:104.0 136:43.0 143:302.0 147:1335.0 148:125.0 149:112.0 150:22.0 164:40.0 165:42.0 179:10.0 182:12.0 207:72.0 208:42.0 213:56.0 215:58.0 217:136.0 219:3346.0 220:316.0 221:23.0 229:21.0 236:50.0 249:53.0 251:35.0 253:19.0 256:30.0 269:42.0 292:99.0 305:78.0 325:18.0 331:20.0 333:318.0 335:51.0 …				271	269	209	306	3915	3695	2917	4756	2262	6648	5853	2027	8200	4601	940	932	389
103148	1029376	219	103148	88:95.0 99:26.0 102:176.0 113:23.0 129:54.0 130:42.0 133:81.0 142:17.0 143:184.0 147:889.0 148:100.0 162:14.0 183:17.0 189:78.0 191:110.0 192:53.0 203:94.0 204:99.0 217:347.0 219:4271.0 220:569.0 221:90.0 239:23.0 245:30.0 261:13.0 292:24.0 293:122.0 294:15.0 304:24.0 306:19.0 313:21.0 321:18.0 326:54.0 333:71.0 383:24.0 463:16.0 481:20.0 492:20.0 499:22.0				267	203	263	328	3177	3857	2181	3340	1684	6209	5364	1797	7156	6079	1219	1036	565
103131	852131	105	103131	86:37.0 87:48.0 91:35.0 92:53.0 96:44.0 99:67.0 102:166.0 104:35.0 105:9845.0 106:488.0 107:53.0 109:29.0 110:23.0 111:26.0 112:9.0 113:49.0 115:32.0 116:30.0 118:46.0 120:45.0 122:47.0 127:114.0 129:133.0 130:38.0 131:350.0 132:45.0 133:373.0 134:83.0 135:335.0 136:64.0 139:29.0 140:29.0 141:36.0 142:20.0 143:216.0 144:53.0 145:27.0 147:2127.0 148:240.0 149:191.0 151:23.0 154:35.0 155:26.0 156:2…				545	1411	449	699	5698	6956	4302	8920	3107	7818	7676	2391	7905	8325	2447	1690	741
103127	870636	105	103127	85:83.0 87:48.0 89:38.0 95:76.0 101:32.0 102:163.0 103:196.0 104:72.0 105:18848.0 106:1316.0 111:50.0 115:124.0 119:41.0 129:456.0 130:123.0 131:280.0 133:644.0 134:95.0 135:426.0 142:36.0 143:851.0 145:58.0 147:3383.0 148:449.0 149:391.0 169:55.0 171:248.0 175:61.0 177:43.0 179:849.0 180:66.0 185:39.0 188:39.0 189:622.0 190:132.0 191:147.0 215:25.0 217:420.0 218:66.0 219:74.0 221:136.0 245:128.0…				710	746	696	1414	6652	7867	5973	10275	3349	9871	10064	2417	9343	7529	1027	1112	574
103102	373630	117	103102	85:170.0 86:454.0 87:71.0 88:270.0 89:233.0 91:379.0 93:134.0 94:39.0 95:611.0 96:448.0 101:493.0 105:429.0 106:76.0 107:758.0 108:38.0 113:39.0 115:182.0 116:906.0 117:16696.0 118:1334.0 119:552.0 124:148.0 125:28.0 128:33.0 129:4186.0 130:401.0 131:4101.0 132:2979.0 133:842.0 143:19.0 145:3295.0 146:466.0 147:86.0 150:17.0 155:313.0 157:275.0 168:42.0 169:27.0 172:63.0 199:6183.0 200:657.0 201:…				24411	26550	22611	22374	25450	27613	30267	26910	23765	26057	25568	24217	23313	23992	23772	23584	26425
102904	646596	219	102904	85:523.0 86:373.0 87:749.0 89:2580.0 90:258.0 91:140.0 94:39.0 95:263.0 96:86.0 97:1426.0 98:129.0 99:657.0 101:1864.0 102:887.0 103:15774.0 104:1627.0 105:473.0 106:53.0 109:28.0 111:512.0 112:127.0 113:419.0 115:791.0 116:560.0 117:5931.0 118:722.0 119:767.0 120:86.0 125:156.0 127:330.0 129:6785.0 130:990.0 131:2618.0 133:7906.0 134:1037.0 135:836.0 136:20.0 140:60.0 142:279.0 143:2136.0 144:31…				1995	1773	273	394	5294	8003	2886	10459	1225	1477	1883	881	2045	302	430	1382	208
102848	483847	217	102848	88:261.0 89:340.0 90:51.0 93:36.0 95:168.0 96:51.0 102:277.0 103:5672.0 104:527.0 106:74.0 109:62.0 111:21.0 115:562.0 116:200.0 117:1146.0 118:327.0 119:72.0 120:65.0 123:47.0 125:51.0 127:157.0 129:824.0 131:1354.0 132:150.0 133:1902.0 134:321.0 135:103.0 136:66.0 137:35.0 138:62.0 139:50.0 142:78.0 143:1159.0 144:38.0 145:141.0 146:13.0 147:5820.0 149:928.0 150:338.0 151:183.0 153:24.0 157:559…				533	596	415	854	377	2463	1098	2211	758	2492	1709	606	4025	4953	2313	1054	501
102749	436266	147	102749	85:2569.0 86:298.0 87:1311.0 88:142.0 89:446.0 90:77.0 91:142.0 92:66.0 97:49.0 98:173.0 99:3176.0 100:425.0 101:823.0 102:291.0 103:1334.0 104:184.0 105:311.0 107:58.0 113:90.0 115:669.0 116:241.0 117:1153.0 118:165.0 119:235.0 120:35.0 123:149.0 126:49.0 127:188.0 129:293.0 130:196.0 131:1603.0 132:223.0 133:2068.0 134:392.0 135:221.0 142:67.0 143:1605.0 144:204.0 145:87.0 146:55.0 147:39254.0 …				10065	7126	8255	14071	1960	4021	2428	5110	1904	3048	1085	1560	9213	9395	5037	9821	4102
102733	929900	271	102733	85:135.0 86:75.0 87:175.0 88:150.0 89:1877.0 90:208.0 94:53.0 95:48.0 97:79.0 99:186.0 100:115.0 101:740.0 102:185.0 103:5733.0 104:454.0 105:934.0 106:107.0 107:88.0 109:133.0 110:86.0 111:242.0 112:109.0 113:284.0 114:183.0 115:154.0 116:359.0 117:4611.0 118:449.0 119:290.0 120:31.0 127:129.0 128:181.0 129:2860.0 130:333.0 131:867.0 132:155.0 133:2044.0 134:236.0 135:183.0 139:67.0 140:47.0 141…				239	219	222	1941	3727	3704	4303	1379	1312	3980	3699	1209	620	476	940	460	277
102711	619585	231	102711	85:192.0 87:61.0 88:81.0 89:421.0 90:45.0 95:86.0 97:67.0 99:73.0 101:473.0 103:1380.0 104:128.0 112:57.0 113:104.0 114:22.0 115:121.0 116:173.0 117:1316.0 118:99.0 119:103.0 123:14.0 126:63.0 127:182.0 129:1869.0 130:270.0 131:324.0 132:55.0 133:883.0 134:116.0 135:54.0 140:29.0 141:48.0 143:347.0 144:49.0 145:58.0 147:3637.0 148:627.0 149:406.0 151:108.0 155:96.0 159:75.0 163:190.0 164:21.0 166…				32486	24172	33615	56933	7118	15768	17780	20910	1173	1975	1951	704	15822	19559	17872	14929	8999
102601	452509	254	102601	86:3424.0 87:723.0 88:582.0 90:106.0 91:128.0 92:41.0 93:136.0 95:57.0 97:48.0 98:413.0 99:49.0 100:7278.0 101:1024.0 102:7399.0 103:1234.0 104:450.0 105:185.0 108:54.0 109:36.0 113:98.0 114:131.0 115:6612.0 116:5515.0 117:576.0 118:277.0 119:274.0 120:44.0 121:180.0 122:249.0 123:235.0 131:758.0 132:424.0 133:1103.0 135:478.0 137:197.0 138:20.0 141:35.0 147:14022.0 149:505.0 153:2571.0 154:180.0…				178	220	781	291	556	245	186	1567	162	347	736	131	280	160	283	300	192
102248	504726	142	102248	85:219.0 87:169.0 88:306.0 89:1905.0 90:71.0 96:192.0 98:149.0 99:320.0 100:252.0 101:1386.0 102:274.0 103:2841.0 104:372.0 108:71.0 111:117.0 112:78.0 113:64.0 115:250.0 116:841.0 117:1777.0 118:236.0 119:211.0 121:74.0 122:35.0 125:32.0 126:1577.0 127:133.0 128:19.0 129:591.0 130:163.0 131:581.0 132:157.0 133:2277.0 134:65.0 135:282.0 140:86.0 142:4068.0 143:654.0 144:277.0 145:112.0 147:6021.0…				424	664	423	494	3385	4869	1930	8123	1722	5215	3010	989	470	449	2488	1239	402
100897	740728	103	100897	85:390.0 87:338.0 88:85.0 89:2865.0 90:214.0 91:229.0 95:50.0 97:119.0 99:100.0 100:406.0 101:997.0 102:164.0 103:10935.0 104:972.0 105:599.0 110:25.0 111:84.0 113:179.0 114:531.0 115:70.0 116:335.0 117:4097.0 118:433.0 127:149.0 128:55.0 129:3373.0 130:402.0 131:86.0 132:262.0 133:2977.0 134:249.0 135:156.0 139:24.0 141:64.0 142:114.0 145:148.0 147:10569.0 148:1449.0 149:1109.0 154:58.0 157:2018…				951	1436	714	1644	350	2254	1562	1715	812	1869	1996	742	657	898	1927	1373	1053
100894	1059579	202	100894	85:22.0 89:80.0 97:52.0 102:172.0 103:1219.0 104:110.0 113:109.0 114:60.0 116:116.0 117:84.0 128:28.0 129:1075.0 131:330.0 132:50.0 133:335.0 134:132.0 143:178.0 144:18.0 147:2664.0 149:202.0 153:24.0 154:23.0 157:60.0 159:21.0 160:21.0 170:163.0 171:33.0 172:14.0 174:43.0 189:1420.0 190:182.0 191:240.0 197:17.0 200:591.0 202:7953.0 203:1432.0 204:1024.0 205:88.0 214:58.0 217:268.0 218:89.0 219:3…				159	241	229	289	6309	10700	6133	9016	3176	10610	8259	3103	1083	1273	422	1061	766
100891	195441	117	100891	86:193.0 87:1503.0 88:738.0 92:2077.0 93:429.0 100:180.0 101:1209.0 102:1000.0 103:846.0 107:1103.0 110:483.0 115:600.0 116:786.0 117:34573.0 118:3857.0 119:1316.0 120:76.0 127:698.0 129:727.0 130:2285.0 131:1971.0 132:404.0 133:2381.0 134:2458.0 135:397.0 136:112.0 141:28.0 143:237.0 144:81.0 145:95.0 147:14982.0 148:2404.0 149:1685.0 150:198.0 151:36.0 152:23.0 158:57.0 159:55.0 172:40.0 175:64…				2068	2120	1765	2356	1796	1854	1468	2648	2083	1380	1918	2107	1402	1982	2023	1916	1995
100253	280744	116	100253	85:3704.0 86:23.0 91:262.0 94:16.0 95:86.0 99:147.0 101:3263.0 102:528.0 103:1271.0 105:59.0 107:504.0 110:643.0 115:54.0 116:9303.0 117:683.0 118:619.0 126:132.0 129:30.0 130:7.0 131:2866.0 132:54.0 134:1145.0 136:221.0 140:170.0 142:231.0 143:405.0 144:182.0 145:3544.0 146:451.0 147:10299.0 148:1293.0 149:987.0 151:7.0 152:31.0 171:355.0 174:1.0 177:2022.0 178:225.0 179:135.0 184:759.0 185:12.0…				1683	2108	1453	2024	1890	2050	1816	1964	1636	1944	1991	1860	1229	1636	1957	2020	1970
99877	400039	255	99877	85:971.0 86:773.0 87:270.0 91:142.0 92:46.0 95:29.0 96:146.0 97:235.0 98:948.0 99:766.0 100:1705.0 101:454.0 103:464.0 104:39.0 105:636.0 109:61.0 111:247.0 112:386.0 113:290.0 114:1165.0 115:431.0 120:2454.0 121:235.0 122:44.0 123:28.0 124:66.0 125:178.0 126:413.0 127:501.0 128:308.0 131:162.0 132:221.0 133:222.0 135:67.0 136:32.0 138:15.0 139:42.0 140:138.0 141:49.0 142:218.0 143:141.0 144:43.0…				1035	664	548	1148	1368	1575	1511	3057	200	596	765	188	975	1410	2587	970	461
98053	795883	232	98053	86:126.0 100:94.0 117:188.0 129:128.0 130:63.0 131:191.0 133:134.0 135:6.0 144:145.0 146:267.0 147:311.0 148:125.0 165:37.0 172:22.0 174:170.0 184:14.0 190:5.0 192:42.0 194:20.0 204:237.0 205:171.0 216:8.0 217:76.0 218:106.0 219:8.0 232:4547.0 233:1015.0 234:418.0 235:33.0 243:3.0 272:1.0 281:7.0 282:17.0 291:48.0 308:3.0 319:2.0 339:38.0 341:25.0 347:18.0 362:12.0 375:3.0 376:11.0 437:40.0				313	306	198	335	2749	2383	3507	2030	181	614	582	194	904	1625	3924	695	440
98027	794158	217	98027	86:71.0 88:83.0 89:741.0 90:139.0 91:3.0 94:69.0 95:17.0 99:225.0 100:447.0 101:416.0 102:76.0 103:4492.0 104:223.0 105:136.0 109:130.0 111:1.0 112:6.0 113:156.0 114:142.0 115:125.0 116:479.0 117:1631.0 118:159.0 119:47.0 120:13.0 122:4.0 125:46.0 126:52.0 128:212.0 129:1366.0 130:696.0 131:827.0 132:55.0 133:1155.0 135:95.0 136:19.0 137:1040.0 138:45.0 139:2.0 140:43.0 141:333.0 142:290.0 143:31…				689	465	296	445	2580	3359	2647	1125	283	3823	2687	728	1059	1195	2401	1538	585
97455	840764	93	97455	85:347.0 86:42.0 87:69.0 88:110.0 89:426.0 90:86.0 91:3078.0 92:652.0 93:3158.0 94:2122.0 95:2175.0 96:643.0 97:368.0 98:205.0 99:147.0 101:141.0 103:134.0 105:919.0 106:477.0 107:1212.0 108:591.0 109:483.0 110:129.0 111:71.0 112:18.0 115:173.0 116:201.0 117:1653.0 118:170.0 119:595.0 120:219.0 121:965.0 122:323.0 123:247.0 124:59.0 125:88.0 127:66.0 128:53.0 129:1969.0 130:224.0 131:862.0 132:12…				1286	550	638	1533	580	679	584	1135	369	614	849	458	1645	5567	10023	5189	1618
97450	923503	361	97450	85:1530.0 86:498.0 87:371.0 88:306.0 89:10042.0 90:578.0 94:234.0 95:225.0 97:937.0 98:252.0 99:1446.0 100:2820.0 101:3250.0 102:1278.0 103:33893.0 104:3546.0 105:3263.0 106:246.0 109:1049.0 110:255.0 111:1511.0 112:308.0 113:1267.0 114:1102.0 115:1507.0 116:2183.0 117:14184.0 118:1433.0 119:980.0 120:59.0 122:53.0 123:110.0 124:132.0 125:255.0 126:130.0 128:620.0 129:28712.0 130:6150.0 131:4846.…				3460	596	1015	8419	6619	3465	5720	9550	2754	6057	7072	2100	725	646	1831	531	350
97204	817738	113	97204	85:1908.0 86:429.0 88:506.0 90:85.0 91:173.0 92:113.0 94:680.0 95:481.0 96:246.0 97:117.0 98:1405.0 99:2648.0 100:1987.0 101:906.0 102:376.0 103:264.0 104:139.0 105:27.0 107:103.0 108:122.0 109:424.0 110:143.0 111:219.0 112:579.0 113:10013.0 114:1081.0 115:1063.0 116:1424.0 117:999.0 119:180.0 121:16.0 122:163.0 124:395.0 125:317.0 126:422.0 127:403.0 128:293.0 129:2181.0 130:658.0 131:1192.0 132…				1112	949	993	948	990	1045	1108	958	697	1014	1039	790	1350	1144	1130	1353	1826
91421	280725	86	91421	86:8339.0 87:744.0 89:227.0 90:94.0 91:188.0 96:110.0 102:223.0 103:203.0 104:202.0 105:83.0 108:46.0 117:805.0 119:126.0 125:37.0 127:324.0 132:100.0 133:362.0 142:104.0 145:2.0 146:1045.0 147:6209.0 171:95.0 177:124.0 179:87.0 188:190.0 189:78.0 191:333.0 192:122.0 193:292.0 194:58.0 195:32.0 203:116.0 204:29.0 205:70.0 207:354.0 220:136.0 249:419.0 250:149.0 251:84.0 252:38.0 265:319.0 266:81.…				2370	1439	1034	2388	16822	12347	8837	18508	2762	12698	5879	1450	3716	1703	5548	2736	652
89221	403834	117	89221	85:335.0 87:407.0 101:992.0 102:247.0 103:414.0 113:228.0 115:865.0 116:2811.0 117:11308.0 118:1144.0 119:719.0 128:58.0 129:514.0 130:142.0 131:802.0 133:2635.0 134:351.0 135:308.0 143:2019.0 144:444.0 145:525.0 147:6916.0 149:2206.0 150:73.0 175:99.0 176:47.0 185:26.0 193:73.0 202:55.0 203:276.0 204:94.0 212:41.0 213:8.0 217:268.0 218:181.0 219:110.0 220:48.0 221:340.0 222:19.0 223:62.0 233:510…				1009	4347	7317	608	321	380	411	524	419	479	476	392	10173	14863	23868	12745	5912
88585	445132	191	88585	85:50.0 86:82.0 87:44.0 88:247.0 90:21.0 91:44.0 98:22.0 99:56.0 101:97.0 102:91.0 103:713.0 105:70.0 107:19.0 110:41.0 112:950.0 113:50.0 114:107.0 115:42.0 116:70.0 129:40.0 131:152.0 132:56.0 133:182.0 134:49.0 135:481.0 136:108.0 137:35.0 138:30.0 140:16.0 142:78.0 143:88.0 144:46.0 145:26.0 147:2282.0 148:292.0 149:146.0 150:22.0 152:122.0 153:223.0 156:566.0 157:61.0 158:100.0 160:30.0 161:…				697	721	672	729	759	760	730	818	798	657	673	711	725	780	648	739	689
88583	298433	131	88583	89:221.0 95:117.0 99:240.0 101:92.0 111:134.0 113:31.0 114:51.0 115:1320.0 116:124.0 117:184.0 128:45.0 130:99.0 131:9476.0 132:1299.0 133:424.0 134:39.0 139:48.0 145:22.0 147:1956.0 148:532.0 149:259.0 155:38.0 157:53.0 162:29.0 165:13.0 177:73.0 187:8.0 219:56.0 236:29.0 244:43.0 245:33.0 246:23.0 332:18.0 446:18.0 455:23.0 458:33.0				3404	3391	3246	3977	3379	3996	2802	3986	2493	3449	3532	3794	3744	3589	2697	3710	1373
88521	794629	156	88521	86:88.0 90:30.0 92:34.0 95:47.0 97:68.0 98:45.0 112:51.0 113:33.0 125:22.0 126:37.0 140:74.0 141:63.0 148:72.0 154:54.0 156:5012.0 157:88.0 240:32.0 297:22.0 298:32.0 313:15.0 328:27.0 421:17.0 437:15.0 442:15.0 449:12.0 456:23.0 463:14.0 464:10.0 470:16.0 490:13.0 498:15.0				593	379	404	569	6180	8820	4831	6534	1529	8345	6271	1193	963	657	1442	683	424
87951	568800	244	87951	85:9.0 86:269.0 89:3483.0 90:209.0 96:30.0 98:172.0 99:219.0 100:448.0 101:912.0 102:117.0 103:3150.0 104:247.0 105:346.0 110:136.0 111:26.0 112:70.0 113:380.0 114:488.0 115:334.0 116:370.0 117:626.0 119:166.0 124:119.0 125:23.0 126:111.0 128:362.0 129:2239.0 130:449.0 131:519.0 132:194.0 133:1740.0 134:151.0 135:15.0 138:2.0 140:48.0 141:127.0 142:2444.0 143:631.0 144:167.0 145:63.0 146:26.0 147…				176	230	62	257	1958	3152	255	1665	583	2071	927	376	323	268	465	517	152
84721	353682	85	84721	85:4221.0 86:391.0 88:76.0 89:683.0 93:100.0 95:44.0 97:232.0 98:163.0 99:707.0 100:135.0 102:2044.0 106:104.0 107:13.0 108:6.0 109:13.0 110:237.0 111:133.0 112:181.0 113:720.0 114:80.0 115:113.0 116:250.0 117:15.0 118:49.0 119:65.0 120:3.0 123:186.0 126:248.0 129:43.0 130:173.0 131:49.0 134:117.0 136:9.0 137:55.0 138:1.0 139:2.0 143:470.0 144:837.0 145:44.0 146:189.0 152:5.0 155:78.0 157:69.0 15…				2602	2861	668	2379	2420	2484	2654	4219	674	2577	3132	814	2899	2458	2387	2826	751
84208	1132143	215	84208	85:558.0 89:156.0 90:6.0 91:1319.0 92:243.0 93:1728.0 94:364.0 95:2057.0 96:49.0 97:550.0 99:98.0 100:14.0 101:61.0 103:39.0 104:98.0 105:1172.0 106:1300.0 107:1993.0 108:651.0 109:939.0 110:285.0 111:295.0 115:56.0 116:27.0 117:253.0 118:29.0 119:773.0 120:403.0 121:1088.0 122:319.0 123:356.0 124:18.0 125:73.0 129:644.0 130:160.0 131:587.0 132:17.0 133:670.0 134:215.0 135:684.0 136:165.0 137:115…				21772	2691	6527	18816	10514	22890	6682	35887	2265	9167	11535	2312	18565	22720	27253	29283	4540
84185	391572	213	84185	85:1950.0 86:3872.0 87:111.0 88:161.0 89:4130.0 90:368.0 91:399.0 92:957.0 93:648.0 94:411.0 95:23.0 96:609.0 97:848.0 98:759.0 99:821.0 100:690.0 101:881.0 102:154.0 103:190.0 105:127.0 107:761.0 108:1502.0 109:1673.0 110:1475.0 111:421.0 112:2002.0 113:623.0 114:538.0 115:67.0 118:190.0 120:2.0 123:1552.0 124:694.0 125:144.0 126:454.0 127:466.0 128:172.0 130:381.0 133:255.0 134:1561.0 135:192.0…				647	436	351	453	208	238	221	545	221	677	363	169	662	419	548	828	292
84116	517387	103	84116	85:144.0 86:64.0 87:351.0 89:236.0 93:11.0 97:5.0 99:77.0 101:796.0 102:91.0 103:8660.0 104:784.0 105:338.0 110:8.0 111:22.0 113:27.0 115:630.0 116:599.0 117:913.0 118:37.0 119:108.0 127:1.0 129:1136.0 130:182.0 131:709.0 132:98.0 133:904.0 134:104.0 135:49.0 141:30.0 143:83.0 147:2600.0 148:912.0 149:453.0 150:27.0 151:20.0 155:403.0 156:155.0 157:106.0 158:107.0 159:71.0 163:6.0 170:4.0 175:16.…				9134	8498	6746	9306	3173	5015	4470	5619	1359	3051	2232	791	13028	16462	21575	16575	7363
84088	475100	116	84088	85:168.0 87:207.0 88:151.0 89:133.0 90:2.0 91:8.0 93:92.0 97:51.0 98:7.0 99:848.0 100:1033.0 101:959.0 102:103.0 103:2722.0 104:119.0 105:5.0 107:39.0 110:138.0 111:176.0 112:184.0 113:730.0 114:173.0 115:212.0 116:4464.0 117:504.0 118:199.0 121:54.0 123:79.0 128:52.0 130:228.0 131:45.0 132:1450.0 133:211.0 136:8.0 138:38.0 142:27.0 143:337.0 144:1713.0 145:87.0 146:253.0 147:2024.0 148:138.0 149…				9490	8552	2319	5658	3240	4194	3376	7368	1694	4028	3806	1095	3426	3162	6069	2452	1259
84086	410355	257	84086	85:1018.0 86:8470.0 87:1213.0 88:758.0 89:1212.0 90:155.0 92:110.0 93:252.0 94:53.0 95:176.0 96:90.0 97:109.0 98:1250.0 99:914.0 100:10711.0 101:8741.0 102:3436.0 103:2516.0 104:296.0 105:312.0 106:339.0 107:164.0 108:51.0 109:177.0 110:874.0 111:321.0 112:455.0 113:2404.0 114:4528.0 115:2955.0 116:5399.0 117:1160.0 118:151.0 120:907.0 121:7397.0 122:665.0 123:67.0 124:178.0 125:49.0 126:248.0 12…				308	239	350	432	502	740	403	731	214	490	296	226	317	636	570	292	291
66394	455835	204	66394	90:3799.0 91:1737.0 113:3617.0 114:3094.0 116:11559.0 117:6219.0 118:1478.0 119:2606.0 120:766.0 127:3416.0 129:6123.0 132:4435.0 143:3800.0 153:1695.0 155:2354.0 157:716.0 159:3092.0 164:40.0 168:2066.0 169:2708.0 170:1310.0 183:1227.0 188:4233.0 197:659.0 202:148.0 203:663.0 204:41753.0 205:17539.0 206:5333.0 207:1253.0 208:99.0 215:644.0 216:146.0 217:908.0 224:21.0 228:382.0 237:109.0 238:162…				845	713	509	885	1017	1173	1580	2143	213	1020	654	285	1409	1702	3855	1469	502
66311	892861	209	66311	85:2991.0 88:1838.0 92:327.0 94:302.0 97:4850.0 99:2256.0 100:5520.0 101:13383.0 103:127803.0 104:10993.0 105:8507.0 106:329.0 109:1050.0 110:3371.0 111:10795.0 112:3116.0 115:2465.0 117:8792.0 118:373.0 119:1303.0 120:1173.0 124:1592.0 127:1328.0 129:14547.0 133:7171.0 134:1310.0 136:749.0 137:1086.0 138:4760.0 139:2996.0 143:6643.0 145:10920.0 146:391.0 149:2678.0 150:731.0 153:853.0 155:6418.0…				374	282	401	407	18906	16808	28135	35376	4164	7813	8763	1298	721	451	773	449	324
66287	757900	142	66287	121:492.0 133:946.0 138:59.0 140:1515.0 142:226454.0 143:30085.0 154:2457.0 156:32340.0 179:2178.0 198:190.0 223:744.0 224:1466.0 225:1409.0 238:126.0 243:2728.0 244:1048.0 245:2960.0 246:532.0 254:38.0 261:316.0 265:2400.0 267:682.0 301:131.0 307:165.0 309:1014.0 313:23.0 362:171.0 363:92.0 368:62.0 382:288.0 407:126.0 417:228.0 418:227.0 425:56.0 430:76.0 431:992.0 432:941.0 433:330.0 434:130.0…				869	501	400	685	16330	12810	17110	19176	675	3987	4545	635	26972	8218	16779	3664	689
62816	651276	191	62816	109:2861.0 111:4083.0 153:1490.0 155:4063.0 156:4788.0 169:7267.0 171:1954.0 191:178777.0 192:31577.0 193:6781.0 194:1649.0 203:10332.0 204:350431.0 243:5372.0 254:3672.0 255:1943.0 271:843.0 273:31.0 299:634.0 317:2392.0 345:3594.0 346:1349.0 347:952.0 357:794.0 360:988.0 361:1585.0 362:320.0 372:118.0 393:1029.0 394:462.0 395:189.0 435:1634.0 436:1037.0 437:228.0 438:181.0 475:6.0				2891	3435	1192	1882	5373	6775	9525	15655	14727	42818	5511	11519	10144	9880	16854	5963	2188
62409	303304	170	62409	96:159.0 112:88.0 113:3085.0 124:857.0 141:2814.0 142:1001.0 156:64.0 170:7862.0 171:1188.0 200:96.0 257:1.0 274:3.0 288:7.0 308:8.0 333:1.0 346:1.0 375:9.0 425:2.0 448:14.0 462:2.0 487:1.0				951	629	466	971	1662	1452	2860	4439	478	1478	738	390	831	947	714	784	433
62327	288817	210	62327	85:512.0 87:217.0 88:255.0 90:4345.0 91:9734.0 92:2009.0 93:846.0 94:125.0 97:119.0 104:290.0 105:797.0 106:2087.0 107:1812.0 108:295.0 109:220.0 121:238.0 122:5534.0 123:531.0 124:683.0 137:12.0 138:208.0 151:121.0 152:63.0 158:39.0 159:113.0 163:1243.0 164:273.0 165:182.0 167:9.0 178:28.0 179:26.0 195:7565.0 196:1114.0 197:1160.0 198:160.0 210:13904.0 211:2335.0 212:2198.0 213:274.0 214:148.0 2…				734	662	546	752	913	1144	393	1561	293	491	1123	299	588	846	1200	807	490
62311	722271	233	62311	85:389.0 86:95.0 87:398.0 88:579.0 89:2242.0 94:308.0 96:1672.0 97:418.0 98:1026.0 99:327.0 100:4541.0 101:1668.0 102:1416.0 103:7123.0 104:691.0 106:165.0 107:48.0 108:870.0 109:386.0 110:281.0 111:247.0 112:567.0 113:650.0 114:965.0 115:2120.0 116:7064.0 117:4983.0 118:1114.0 119:1246.0 120:12.0 122:3439.0 123:463.0 124:251.0 126:384.0 127:584.0 128:1399.0 129:3386.0 130:2100.0 131:18245.0 132:…				90	400	206	515	308	413	302	515	210	326	280	175	548	338	235	262	231
42357	701804	116	42357	86:39.0 87:1459.0 88:2030.0 89:985.0 100:256.0 101:3713.0 102:171.0 103:5790.0 104:131.0 105:189.0 106:88.0 107:104.0 108:288.0 110:83.0 112:98.0 114:36.0 115:85.0 116:7137.0 117:14047.0 118:1709.0 119:806.0 133:244.0 142:1.0 145:314.0 147:1682.0 148:212.0 158:22.0 159:8.0 161:1930.0 162:222.0 163:55.0 170:41.0 175:7.0 180:31.0 184:106.0 191:447.0 196:20.0 205:65.0 212:7.0 231:78.0 235:122.0 238:…				538	1130	1069	818	1861	2172	2522	3426	2298	1118	1263	987	2196	1195	3769	1207	825
42003	714710	179	42003	85:71.0 89:140.0 92:69.0 93:133.0 94:205.0 95:242.0 98:396.0 99:101.0 100:184.0 106:110.0 107:488.0 109:50.0 110:339.0 111:61.0 112:60.0 115:23.0 122:26.0 129:1217.0 130:449.0 131:111.0 132:1778.0 141:32.0 142:2.0 143:163.0 145:252.0 151:17.0 152:27.0 154:20.0 155:10.0 168:17.0 171:203.0 178:33.0 179:5818.0 180:641.0 185:131.0 196:20.0 197:63.0 199:85.0 201:117.0 206:327.0 208:31.0 209:41.0 211:3…				399	269	317	396	632	525	435	414	5055	595	459	4097	992	1724	849	436	866
41989	323785	248	41989	86:7975.0 88:717.0 89:17935.0 90:1269.0 91:848.0 93:64.0 96:195.0 98:392.0 100:20613.0 101:11239.0 102:2095.0 103:1178.0 104:116.0 107:1345.0 108:58.0 110:587.0 114:315.0 116:321.0 117:1109.0 118:271.0 127:430.0 128:286.0 129:2211.0 130:1434.0 131:1244.0 132:428.0 133:1036.0 134:1895.0 135:404.0 137:2.0 140:28.0 141:33.0 142:87.0 143:515.0 144:295.0 145:15.0 146:729.0 147:30682.0 148:4382.0 149:2…				1387	757	543	1314	399	369	700	1359	230	623	315	243	2198	662	825	1070	328
34126	200032	102	34126	85:159.0 86:586.0 87:388.0 88:464.0 89:154.0 90:4.0 91:289.0 92:45.0 93:125.0 95:3.0 96:114.0 97:215.0 98:95.0 100:877.0 101:400.0 102:26891.0 103:3131.0 104:1012.0 105:199.0 108:111.0 109:161.0 110:99.0 111:2.0 112:36.0 113:174.0 114:175.0 115:567.0 116:989.0 117:557.0 118:290.0 119:383.0 120:94.0 121:92.0 125:16.0 126:28.0 127:119.0 130:49.0 131:855.0 132:276.0 133:981.0 134:231.0 135:57.0 136:…				13864	13687	1615	21405	22658	26733	16708	5737	2014	30160	27499	2113	19529	10016	11892	10465	1159
34089	604262	117	34089	85:518.0 86:806.0 87:265.0 88:275.0 89:577.0 94:12.0 95:394.0 96:322.0 98:151.0 99:379.0 100:3141.0 101:731.0 102:205.0 103:2824.0 104:129.0 105:148.0 106:8.0 107:107.0 109:402.0 110:64.0 111:88.0 112:109.0 113:199.0 114:1518.0 115:1271.0 116:1037.0 117:6779.0 118:751.0 119:343.0 120:6.0 122:32.0 123:38.0 124:174.0 125:48.0 126:948.0 127:81.0 128:318.0 129:1672.0 130:843.0 131:1012.0 132:318.0 13…				1964	570	1314	2663	3231	1840	3503	6541	1465	4213	3060	960	10850	3963	7013	5873	2779
34078	889571	259	34078	85:41.0 89:484.0 91:38.0 93:114.0 97:246.0 98:13.0 99:20.0 101:462.0 102:41.0 103:2158.0 104:60.0 105:199.0 111:68.0 114:78.0 115:263.0 116:282.0 117:861.0 118:79.0 125:2.0 127:32.0 129:1181.0 130:98.0 131:97.0 133:603.0 137:3.0 140:58.0 142:57.0 143:178.0 144:53.0 145:61.0 146:29.0 147:2481.0 148:399.0 149:188.0 151:6.0 153:26.0 155:65.0 156:23.0 157:342.0 158:102.0 160:1060.0 161:339.0 162:96.0…				394	350	248	533	10199	11301	8399	12982	4387	16997	13375	3967	1103	327	655	379	292
34007	539618	245	34007	88:125.0 89:752.0 90:974.0 92:152.0 94:30.0 95:112.0 96:185.0 97:1372.0 98:122.0 99:288.0 101:966.0 103:6043.0 104:879.0 105:954.0 108:375.0 110:257.0 113:133.0 114:42.0 115:218.0 116:860.0 117:2327.0 118:75.0 120:50.0 128:53.0 129:1942.0 131:1038.0 133:1933.0 134:381.0 136:117.0 137:104.0 138:1.0 140:108.0 143:412.0 144:96.0 147:4476.0 148:1551.0 149:233.0 157:56.0 158:120.0 159:280.0 160:280.0 …				308	317	3148	650	1146	1761	791	1229	423	1287	1007	567	8858	14330	21399	12469	4045
33993	472302	143	33993	85:1085.0 86:247.0 87:6506.0 88:8005.0 89:2906.0 90:442.0 91:168.0 93:295.0 94:17.0 95:49.0 97:207.0 99:1463.0 100:719.0 101:20617.0 102:2826.0 103:23923.0 104:2268.0 105:2205.0 106:549.0 107:880.0 108:62.0 110:126.0 111:86.0 112:42.0 113:399.0 114:538.0 115:2069.0 116:36387.0 117:58593.0 118:6983.0 119:4066.0 120:245.0 121:125.0 122:75.0 124:14.0 125:55.0 126:249.0 127:563.0 128:70.0 129:1299.0 …				583	3693	2645	877	503	678	677	981	314	579	576	315	4927	7238	12434	6851	3578
33415	319800	156	33415	85:267.0 89:21.0 93:14.0 99:165.0 100:724.0 101:142.0 102:178.0 103:1125.0 104:18.0 105:49.0 112:9.0 113:129.0 114:55.0 115:177.0 117:260.0 118:45.0 119:134.0 127:79.0 129:309.0 130:565.0 131:355.0 132:67.0 133:838.0 139:23.0 143:675.0 144:290.0 145:37.0 146:436.0 147:6772.0 148:971.0 149:793.0 150:25.0 156:1889.0 157:445.0 158:185.0 160:387.0 171:229.0 172:101.0 173:126.0 174:7.0 177:664.0 178:7…				1298	1089	563	1688	2110	2791	2318	4753	600	2572	2060	800	1254	561	2854	2055	986
33395	600646	292	33395	85:616.0 86:207.0 87:2219.0 88:1163.0 89:5624.0 90:423.0 94:72.0 95:228.0 97:61.0 98:73.0 99:1223.0 101:5928.0 102:6312.0 103:52195.0 104:4321.0 105:2326.0 106:135.0 109:48.0 110:198.0 111:887.0 112:397.0 113:709.0 114:321.0 115:1758.0 116:1769.0 117:29386.0 118:2852.0 119:2684.0 120:66.0 121:105.0 125:323.0 126:95.0 127:321.0 128:195.0 129:11051.0 130:4998.0 131:8262.0 132:1383.0 133:15398.0 134…				716	682	442	755	46299	52920	48098	64047	12754	32140	31250	9666	23884	22566	7296	3516	1412
33387	647950	174	33387	85:314.0 86:959.0 87:286.0 88:314.0 89:2217.0 90:222.0 91:72.0 94:66.0 95:79.0 96:122.0 97:186.0 98:468.0 99:244.0 100:956.0 101:999.0 102:457.0 103:6356.0 104:580.0 105:881.0 106:109.0 110:10.0 111:118.0 112:141.0 113:228.0 114:407.0 115:326.0 116:635.0 117:3789.0 118:360.0 119:354.0 120:11.0 121:33.0 124:3.0 125:18.0 126:46.0 127:15.0 128:180.0 129:2707.0 130:693.0 131:968.0 132:224.0 133:2532.…				562	140	226	1018	12185	32475	28781	13199	632	7706	938	1589	435	608	939	365	227
33386	496938	219	33386	87:61.0 88:92.0 89:124.0 91:16.0 94:19.0 95:427.0 98:4.0 99:116.0 100:18.0 101:237.0 102:49.0 103:690.0 105:34.0 106:56.0 107:2.0 109:114.0 111:18.0 113:42.0 114:7.0 115:415.0 116:78.0 117:3205.0 118:247.0 119:141.0 123:15.0 126:2.0 127:5.0 128:10.0 129:1949.0 130:140.0 131:1220.0 132:124.0 133:505.0 134:82.0 139:110.0 141:2.0 143:294.0 147:1473.0 148:319.0 149:650.0 150:13.0 151:41.0 153:36.0 15…				402	422	238	440	1295	2551	1761	1858	983	2783	1827	505	466	394	558	626	402
32528	573554	166	32528	85:344.0 86:129.0 89:139.0 91:342.0 93:28.0 95:1584.0 96:90.0 97:135.0 98:136.0 99:133.0 101:493.0 103:592.0 107:168.0 108:971.0 109:81.0 110:41.0 112:50.0 113:27.0 114:189.0 117:1105.0 125:71.0 131:124.0 134:76.0 136:4715.0 137:342.0 138:96.0 142:5.0 143:130.0 147:957.0 151:22.0 156:211.0 166:5951.0 167:813.0 168:226.0 169:2.0 171:445.0 175:7.0 180:42.0 182:2.0 187:665.0 188:234.0 199:11.0 201:6…				775	917	985	802	1741	1439	2033	2688	525	1049	815	380	2192	1281	557	1664	840
31696	897006	273	31696	85:84.0 86:8.0 89:604.0 90:46.0 95:13.0 97:18.0 98:79.0 99:225.0 100:96.0 101:284.0 102:5.0 103:1268.0 104:71.0 105:52.0 106:13.0 109:2.0 111:81.0 113:27.0 114:3.0 115:67.0 116:269.0 117:953.0 118:60.0 119:19.0 129:1101.0 130:286.0 131:175.0 133:1173.0 134:88.0 140:10.0 141:63.0 142:52.0 143:273.0 144:18.0 145:10.0 147:3021.0 148:449.0 149:312.0 150:97.0 151:6.0 156:167.0 157:284.0 158:169.0 159:…				1819	1241	1243	2311	361	396	1911	738	853	1425	2002	517	2497	2181	16548	4177	628
31695	630679	292	31695	87:40.0 88:9.0 98:23.0 99:153.0 100:31.0 101:290.0 102:397.0 103:171.0 107:88.0 109:5.0 110:486.0 113:137.0 114:5.0 115:54.0 116:72.0 117:6457.0 118:598.0 119:181.0 128:17.0 129:997.0 130:425.0 131:812.0 132:40.0 133:508.0 134:81.0 139:13.0 143:903.0 144:116.0 145:41.0 147:2686.0 148:280.0 149:164.0 151:8.0 155:7.0 160:17.0 161:6.0 164:6.0 171:332.0 172:55.0 173:52.0 175:22.0 184:46.0 185:32.0 18…				274	383	314	312	1127	1437	1123	1382	417	484	1003	377	1313	1116	1964	916	423
31609	751061	174	31609	86:918.0 87:184.0 90:39.0 94:10.0 97:4.0 99:9.0 100:456.0 101:53.0 102:82.0 106:2.0 108:4.0 110:6.0 114:51.0 116:104.0 117:331.0 118:305.0 123:14.0 124:13.0 127:5.0 128:10.0 129:332.0 130:105.0 131:76.0 132:165.0 133:96.0 135:187.0 136:40.0 138:8.0 139:4.0 140:52.0 141:36.0 142:112.0 143:91.0 144:27.0 145:43.0 158:58.0 160:27.0 168:9.0 172:63.0 174:2780.0 175:477.0 176:181.0 177:17.0 179:8.0 180:…				417	369	459	492	1860	2052	1907	2936	470	1880	1431	441	600	637	986	419	399
31556	913814	246	31556	87:2.0 88:19.0 89:1300.0 90:56.0 91:7.0 93:21.0 94:23.0 95:42.0 96:295.0 98:116.0 99:213.0 100:234.0 101:531.0 102:111.0 103:2211.0 104:276.0 105:35.0 106:63.0 107:79.0 111:31.0 112:119.0 113:26.0 114:304.0 115:184.0 116:1308.0 117:1566.0 118:184.0 119:106.0 121:35.0 122:115.0 123:113.0 124:32.0 125:26.0 126:253.0 128:489.0 129:735.0 130:200.0 131:808.0 132:513.0 133:1833.0 134:323.0 135:253.0 13…				1150	573	558	1612	2956	2384	6533	7760	1084	2902	1973	863	513	423	565	418	312
31554	722563	174	31554	86:745.0 88:20.0 99:22.0 100:1558.0 101:436.0 102:81.0 112:84.0 114:6.0 115:299.0 116:292.0 117:42.0 124:17.0 127:62.0 128:150.0 130:202.0 131:327.0 132:112.0 133:67.0 140:16.0 142:48.0 143:21.0 144:46.0 145:5.0 146:72.0 147:988.0 149:25.0 154:10.0 155:17.0 157:12.0 170:3.0 171:26.0 172:92.0 173:33.0 174:2844.0 175:504.0 176:220.0 177:26.0 186:43.0 188:37.0 189:478.0 190:95.0 200:2.0 201:59.0 205…				950	251	438	669	2525	1849	2165	5800	2077	1243	1579	1927	1246	1152	1808	1109	390
31547	834477	258	31547	85:44.0 95:15.0 96:64.0 99:26.0 100:272.0 101:108.0 102:41.0 103:825.0 111:36.0 113:74.0 114:1379.0 115:131.0 116:326.0 117:575.0 127:29.0 128:216.0 129:127.0 130:79.0 131:178.0 132:17.0 133:325.0 136:6.0 141:84.0 142:263.0 143:670.0 144:163.0 145:26.0 147:1731.0 148:263.0 149:117.0 152:11.0 153:7.0 156:45.0 158:8.0 168:41.0 169:17.0 170:109.0 171:16.0 172:50.0 175:15.0 184:9.0 186:5.0 189:9.0 19…				337	297	210	234	1190	2351	3371	4735	177	659	1281	197	397	514	1038	332	197
31375	493522	135	31375	89:72.0 91:274.0 92:39.0 93:16.0 94:34.0 105:61.0 107:99.0 116:19.0 119:71.0 121:243.0 126:140.0 133:17.0 135:11114.0 136:1231.0 137:283.0 138:28.0 140:52.0 146:25.0 149:112.0 165:28.0 175:13.0 177:39.0 178:21.0 179:58.0 185:86.0 193:126.0 201:27.0 207:54.0 208:25.0 237:18.0 238:21.0 249:71.0 251:385.0 252:104.0 253:122.0 255:34.0 260:13.0 261:12.0 266:23.0 267:706.0 268:161.0 269:48.0 297:22.0 3…				978	503	810	1590	611	984	484	697	366	711	724	365	752	717	1017	746	523
31357	897533	91	31357	89:53.0 91:4441.0 92:881.0 93:1884.0 94:368.0 95:538.0 96:50.0 101:27.0 102:27.0 103:224.0 104:266.0 105:1572.0 106:1105.0 107:466.0 108:796.0 109:204.0 110:21.0 115:285.0 116:212.0 117:2227.0 118:370.0 119:1110.0 120:247.0 121:164.0 123:37.0 128:73.0 129:663.0 130:206.0 131:964.0 132:505.0 133:507.0 134:124.0 135:69.0 141:39.0 142:40.0 143:215.0 144:78.0 145:488.0 146:228.0 148:105.0 155:82.0 15…				3813	2801	1924	4307	2274	3265	1708	3129	644	1908	2695	1336	2685	3328	9694	3257	1965
31272	661382	362	31272	87:135.0 92:49.0 93:44.0 95:108.0 100:388.0 101:67.0 105:62.0 110:2325.0 112:335.0 115:125.0 116:360.0 117:578.0 118:36.0 119:187.0 128:254.0 129:1390.0 130:73.0 131:892.0 132:38.0 133:1385.0 134:180.0 140:580.0 141:14.0 142:130.0 143:70.0 147:8880.0 148:1217.0 149:974.0 156:2261.0 157:472.0 158:204.0 163:190.0 164:71.0 172:14.0 177:45.0 184:100.0 185:40.0 190:263.0 191:114.0 193:31.0 200:498.0 2…				1795	886	332	2528	558	537	278	511	396	3801	1705	285	1396	2539	2763	3899	299
31222	645260	204	31222	85:142.0 87:229.0 88:34.0 89:908.0 90:72.0 92:17.0 95:30.0 97:75.0 98:56.0 99:143.0 100:94.0 101:626.0 102:84.0 103:2226.0 104:120.0 105:207.0 111:105.0 112:44.0 113:52.0 114:66.0 115:350.0 116:404.0 117:1734.0 118:160.0 119:425.0 121:29.0 122:13.0 123:10.0 124:15.0 125:28.0 128:105.0 129:1957.0 131:336.0 132:349.0 133:1279.0 134:64.0 135:14.0 139:18.0 141:51.0 142:164.0 143:331.0 145:167.0 146:4…				293	6215	3184	3422	9260	10578	11431	16202	2466	6190	4995	1693	3436	2095	1932	855	551
22888	272249	174	22888	85:382.0 86:10277.0 87:1030.0 88:760.0 89:2551.0 90:376.0 91:288.0 92:1.0 98:1.0 99:467.0 100:11714.0 101:2149.0 102:935.0 103:205.0 104:384.0 105:7.0 106:363.0 107:225.0 108:243.0 109:193.0 110:492.0 111:14.0 113:154.0 114:171.0 115:314.0 116:411.0 117:322.0 118:221.0 119:4.0 120:67.0 125:3.0 126:179.0 128:5.0 130:2802.0 131:855.0 132:597.0 133:1355.0 134:1621.0 135:446.0 136:90.0 139:17.0 140:5…				11751	9375	922	6777	1551	2231	850	1787	285	5128	2802	627	6330	2985	2912	8120	639
22684	182882	155	22684	85:2172.0 86:1841.0 87:189.0 88:446.0 90:148.0 91:435.0 92:58.0 93:142.0 95:477.0 96:289.0 97:1607.0 98:326.0 99:1938.0 100:1405.0 101:903.0 102:132.0 104:258.0 107:462.0 109:352.0 110:388.0 111:1192.0 112:56.0 113:1291.0 114:418.0 115:2366.0 116:544.0 118:444.0 120:155.0 121:48.0 125:478.0 126:140.0 127:2714.0 128:194.0 129:170.0 131:1041.0 134:2192.0 136:443.0 137:443.0 138:112.0 139:1158.0 140…				6382	7290	6797	6944	5558	5305	5226	1858	6858	931	5887	6920	6425	6450	5481	6897	6612
22241	395834	103	22241	85:273.0 86:43.0 87:120.0 88:162.0 89:27.0 93:36.0 94:22.0 95:13.0 99:23.0 101:249.0 102:80.0 103:7264.0 104:680.0 105:336.0 106:4.0 107:58.0 109:28.0 110:60.0 112:22.0 114:28.0 115:262.0 116:342.0 117:624.0 118:8.0 124:10.0 127:155.0 128:28.0 129:967.0 130:240.0 131:487.0 132:115.0 133:793.0 134:55.0 136:3.0 138:23.0 141:26.0 142:93.0 143:331.0 144:50.0 145:78.0 146:12.0 147:1449.0 148:85.0 149:…				10187	10759	8608	19225	12173	9908	22476	15489	2403	10184	4401	1744	7362	18394	21579	6803	4682
22022	1155070	204	22022	90:3.0 101:37.0 103:57.0 115:8.0 117:63.0 125:11.0 128:59.0 130:61.0 131:31.0 133:11.0 135:35.0 145:4.0 147:64.0 163:6.0 169:33.0 175:23.0 189:28.0 193:28.0 194:3.0 204:1277.0 205:75.0 206:68.0 209:57.0 217:317.0 218:31.0 221:25.0 239:5.0 243:35.0 266:4.0 269:7.0 309:3.0 327:4.0 356:19.0 361:61.0 377:70.0 398:1.0 400:3.0 432:12.0 489:13.0				704	832	756	771	1477	5226	2123	5008	6554	10437	2445	5787	9107	7321	19001	7805	8524
21706	569745	173	21706	85:3434.0 86:532.0 87:2243.0 88:1569.0 89:3783.0 90:305.0 91:581.0 92:92.0 93:98.0 94:112.0 95:577.0 96:203.0 97:1706.0 98:282.0 99:2579.0 100:353.0 101:19261.0 102:2237.0 103:38543.0 104:3887.0 105:2673.0 106:189.0 107:139.0 108:39.0 109:241.0 110:92.0 111:967.0 112:175.0 113:2833.0 114:417.0 115:5460.0 116:7890.0 117:9936.0 118:1233.0 119:2052.0 120:154.0 121:126.0 122:24.0 124:30.0 125:289.0 1…				1998	1642	653	2946	772	2765	563	959	628	517	1303	635	1068	927	2011	1167	411
21683	524126	211	21683	87:11.0 89:26.0 95:4.0 96:8.0 97:20.0 101:12.0 103:211.0 105:40.0 106:5.0 107:257.0 108:132.0 109:14.0 113:145.0 115:42.0 121:59.0 123:54.0 126:8.0 129:434.0 131:20.0 133:310.0 134:44.0 135:114.0 137:199.0 139:11.0 147:74.0 148:27.0 171:5.0 181:104.0 182:53.0 183:28.0 184:25.0 197:20.0 211:1751.0 212:215.0 213:114.0 225:26.0 227:229.0 228:2.0 243:1.0 269:14.0 273:17.0 283:204.0 284:34.0 327:8.0 3…				802	1147	583	1299	1018	841	1604	2346	474	1731	1570	405	1068	789	2427	949	351
21622	873334	217	21622	85:99.0 87:489.0 88:330.0 89:2387.0 90:335.0 91:1884.0 92:81.0 94:15.0 95:5.0 97:149.0 98:114.0 99:666.0 100:213.0 101:1598.0 102:354.0 103:9757.0 104:849.0 105:3166.0 106:287.0 107:752.0 111:677.0 112:93.0 113:720.0 114:189.0 115:912.0 116:900.0 117:5365.0 118:530.0 119:3446.0 120:417.0 121:27.0 125:47.0 128:324.0 129:5619.0 130:426.0 131:2292.0 132:693.0 133:9143.0 134:1698.0 135:1070.0 136:12.…				4085	2675	1945	8379	9607	10608	16056	13919	4883	8888	10862	3603	7922	5807	9015	5746	2578
20297	739135	174	20297	86:65.0 87:41.0 133:38.0 174:584.0 175:66.0 176:45.0 285:14.0				1894	1101	3056	1672	4872	3495	5974	11403	240	2917	1503	251	4373	2545	5179	3479	3106
18488	456907	232	18488	86:22.0 100:1553.0 101:64.0 102:107.0 114:209.0 115:180.0 116:59.0 117:118.0 129:57.0 131:327.0 132:50.0 133:290.0 143:35.0 144:89.0 147:2258.0 148:448.0 149:339.0 150:28.0 163:133.0 172:18.0 174:243.0 188:40.0 189:23.0 190:37.0 232:1491.0 233:316.0 234:93.0 247:19.0 306:56.0 334:36.0 335:34.0				838	938	295	910	485	403	468	760	406	9957	1603	338	501	1143	814	1162	270
18482	468118	128	18482	85:141.0 86:216.0 87:70.0 96:80.0 97:67.0 98:188.0 99:68.0 100:800.0 101:145.0 102:127.0 103:95.0 112:154.0 114:232.0 115:215.0 116:92.0 117:753.0 126:91.0 127:74.0 128:11761.0 129:1449.0 130:1209.0 131:380.0 132:92.0 133:232.0 144:21.0 149:118.0 156:83.0 158:145.0 160:35.0 165:32.0 172:21.0 173:44.0 188:640.0 189:92.0 202:532.0 203:114.0 204:40.0 208:59.0 209:24.0 217:26.0 218:78.0 230:96.0 233:…				3284	9691	6638	2571	367	466	510	866	270	536	428	304	961	1247	1762	902	423
18361	950622	361	18361	85:557.0 86:226.0 88:82.0 89:3038.0 90:162.0 91:104.0 92:13.0 93:46.0 94:31.0 95:28.0 97:166.0 98:112.0 99:302.0 100:785.0 101:2284.0 102:697.0 103:7672.0 104:696.0 105:1492.0 106:56.0 107:53.0 108:7.0 109:272.0 111:257.0 113:435.0 114:464.0 115:451.0 116:1087.0 117:4820.0 118:454.0 119:427.0 122:1.0 126:38.0 127:126.0 128:173.0 129:7322.0 130:1261.0 131:1922.0 132:177.0 133:3101.0 134:535.0 135:…				14101	6186	4480	21238	15323	23353	26073	47458	10095	34163	30674	7580	19718	16632	22833	18037	10978
18305	609795	217	18305	85:221.0 87:130.0 88:149.0 92:5.0 94:16.0 99:105.0 101:317.0 102:77.0 103:1722.0 104:170.0 109:27.0 111:165.0 113:144.0 115:79.0 116:34.0 117:989.0 118:23.0 119:94.0 120:6.0 121:12.0 123:13.0 124:24.0 125:71.0 127:111.0 129:1831.0 130:162.0 131:513.0 132:5.0 133:1419.0 134:77.0 135:94.0 140:5.0 141:512.0 142:57.0 143:682.0 144:2.0 145:65.0 147:5572.0 148:1008.0 149:651.0 150:83.0 151:68.0 153:17.…				721	587	417	923	6702	11666	4605	8117	1571	6950	4175	606	1301	1671	3539	1749	8468
18303	362101	155	18303	85:1238.0 86:851.0 87:510.0 88:270.0 91:1.0 92:1.0 93:2.0 95:2.0 96:224.0 97:208.0 98:4970.0 99:2401.0 100:1933.0 101:1550.0 102:544.0 103:568.0 104:96.0 105:105.0 106:1.0 107:484.0 108:1.0 110:637.0 111:3018.0 112:8994.0 113:2365.0 114:6460.0 115:2537.0 116:3253.0 117:1007.0 118:154.0 119:74.0 121:41.0 126:266.0 127:14031.0 128:5389.0 129:1694.0 130:455.0 131:2645.0 132:363.0 133:3008.0 134:445.…				752	890	552	560	885	1022	962	3260	264	1257	1326	308	710	1472	1868	1373	550
18266	426098	269	18266	85:126.0 86:374.0 89:37.0 92:26.0 97:100.0 98:458.0 99:78.0 100:691.0 101:14.0 102:44.0 111:54.0 112:204.0 113:184.0 114:137.0 115:32.0 120:809.0 122:11.0 124:45.0 125:1.0 126:109.0 127:41.0 131:81.0 134:72.0 138:2.0 140:54.0 141:16.0 142:70.0 143:39.0 147:268.0 148:13.0 153:84.0 154:489.0 155:209.0 156:54.0 157:16.0 158:74.0 163:6.0 167:24.0 168:13.0 170:75.0 171:12.0 174:26.0 179:8.0 180:16.0 1…				515	491	343	466	1157	1171	1348	822	229	536	674	269	593	773	1748	603	353
18252	767729	204	18252	89:262.0 90:16.0 94:6.0 99:18.0 101:102.0 102:18.0 103:1173.0 104:58.0 109:39.0 110:26.0 111:29.0 113:43.0 115:38.0 116:86.0 117:706.0 118:24.0 119:53.0 122:4.0 129:714.0 130:215.0 131:3409.0 132:409.0 133:520.0 135:2.0 141:8.0 142:49.0 143:189.0 144:7.0 145:859.0 146:83.0 147:1820.0 148:315.0 149:160.0 154:5.0 159:27.0 163:34.0 165:26.0 169:120.0 171:38.0 172:5.0 174:12.0 175:18.0 181:16.0 182:4…				414	283	273	583	1477	1914	1767	1688	772	2927	1630	670	647	501	706	382	336
18242	354891	144	18242	85:2306.0 86:2098.0 87:2690.0 88:2135.0 89:3102.0 90:999.0 91:857.0 92:245.0 93:176.0 94:102.0 95:111.0 96:692.0 97:255.0 98:3272.0 99:4760.0 100:28375.0 101:3964.0 102:2511.0 103:5883.0 104:1609.0 105:280.0 106:155.0 107:156.0 108:37.0 110:2242.0 111:131193.0 112:10469.0 113:8811.0 114:3101.0 115:6129.0 116:82896.0 117:12935.0 118:3984.0 119:402.0 120:34.0 121:75.0 122:138.0 123:122.0 124:97.0 1…				809	487	453	636	3518	4466	3742	5465	495	2128	2251	640	1211	1825	4799	1984	699
18192	1035050	204	18192	85:20.0 86:41.0 87:23.0 89:45.0 90:17.0 96:70.0 99:75.0 101:253.0 102:334.0 103:1223.0 104:99.0 105:162.0 109:27.0 111:48.0 113:39.0 114:11.0 115:91.0 116:60.0 117:332.0 118:75.0 121:61.0 122:19.0 124:21.0 127:186.0 128:26.0 129:970.0 130:118.0 131:447.0 133:708.0 134:16.0 135:194.0 141:98.0 142:5.0 143:635.0 144:74.0 145:142.0 147:4006.0 148:613.0 149:487.0 150:27.0 151:68.0 153:3.0 155:85.0 157…				685	548	690	1297	5015	5879	7037	13458	1274	4046	3178	2313	594	613	777	540	417
18173	415283	131	18173	102:1431.0 103:53.0 107:48.0 115:626.0 116:29.0 117:31.0 129:13.0 130:734.0 131:9686.0 132:1130.0 133:1174.0 134:135.0 135:26.0 143:437.0 144:92.0 145:48.0 147:1959.0 148:196.0 149:274.0 150:8.0 191:47.0 207:8.0 217:47.0 220:23.0 221:253.0 222:16.0 277:51.0 292:844.0 293:208.0 294:49.0 305:30.0				1652	1857	847	1592	27671	683	386	789	532	960	661	652	1586	1625	2381	759	865
18168	1149309	255	18168	85:3225.0 86:139.0 87:92.0 88:24.0 89:706.0 90:72.0 91:9458.0 92:1690.0 93:6248.0 94:1551.0 95:7904.0 96:924.0 97:1749.0 98:167.0 99:362.0 101:715.0 102:90.0 103:783.0 104:353.0 105:8527.0 106:2144.0 107:7770.0 108:1334.0 109:3081.0 110:617.0 111:992.0 112:15.0 113:42.0 115:1149.0 116:590.0 117:2968.0 118:895.0 119:5119.0 120:1868.0 121:3139.0 122:1179.0 123:1495.0 124:387.0 125:243.0 127:168.0 1…				873	355	335	479	170	1059	531	1624	345	733	773	399	853	1306	2014	1432	599
18156	963310	204	18156	85:210.0 87:48.0 89:62.0 97:5.0 99:65.0 101:404.0 103:2864.0 104:153.0 105:81.0 109:64.0 111:37.0 113:47.0 116:159.0 117:421.0 127:42.0 129:4079.0 130:389.0 131:505.0 132:6.0 133:880.0 143:568.0 144:8.0 145:32.0 147:4309.0 148:673.0 149:597.0 153:37.0 155:220.0 157:405.0 163:50.0 169:647.0 170:22.0 171:28.0 177:95.0 183:53.0 189:523.0 190:47.0 191:1292.0 192:102.0 193:98.0 203:135.0 204:16866.0 2…				1624	983	1143	5755	11184	10818	955	16879	10608	12941	19283	10021	1821	884	1537	630	592
18150	1023006	219	18150	85:118.0 86:84.0 87:242.0 88:1095.0 89:422.0 90:166.0 91:157.0 92:77.0 93:51.0 94:34.0 95:130.0 96:108.0 98:16.0 99:121.0 100:6.0 101:545.0 102:1627.0 103:1004.0 104:67.0 105:111.0 107:71.0 111:54.0 112:4.0 113:64.0 114:10.0 115:466.0 116:245.0 117:323.0 118:189.0 119:143.0 120:32.0 121:15.0 123:21.0 124:24.0 127:149.0 128:29.0 129:899.0 130:252.0 131:682.0 132:97.0 133:1946.0 134:333.0 135:457.0…				475	443	264	292	3588	3264	1894	3548	1508	6342	5290	1340	4663	6023	3668	1209	714
17683	654047	275	17683	85:34639.0 86:2495.0 87:5661.0 88:3725.0 89:100515.0 90:8598.0 91:4918.0 92:329.0 93:318.0 94:268.0 95:2504.0 96:279.0 97:5510.0 98:772.0 99:25739.0 100:1723.0 101:20700.0 102:17189.0 103:207197.0 104:20145.0 105:11198.0 106:774.0 107:2290.0 108:178.0 109:387.0 110:73.0 111:5155.0 112:644.0 113:24772.0 114:1815.0 115:7077.0 116:43866.0 117:93812.0 118:10476.0 119:11023.0 120:1031.0 121:593.0 122:…				206	218	124	183	1729	2078	1257	1793	542	1868	1432	591	149	254	222	230	186
17651	535097	275	17651	85:176.0 86:1.0 87:422.0 88:31.0 94:38.0 96:264.0 98:19.0 99:27.0 100:40.0 102:802.0 103:342.0 106:7.0 107:3.0 109:173.0 110:175.0 111:13.0 114:2.0 115:99.0 119:322.0 123:97.0 124:37.0 126:1.0 127:172.0 129:797.0 130:342.0 133:480.0 134:191.0 144:9.0 145:27.0 152:1.0 157:32.0 159:29.0 161:82.0 162:33.0 163:62.0 171:1.0 175:124.0 176:27.0 177:181.0 178:14.0 179:153.0 182:4.0 183:26.0 184:27.0 189:…				949	629	399	1070	454	359	268	653	187	476	336	149	799	442	499	821	253
17471	843475	204	17471	85:110.0 89:6.0 95:82.0 100:51.0 103:895.0 110:42.0 111:39.0 116:44.0 117:231.0 118:11.0 129:699.0 131:82.0 133:61.0 143:183.0 145:47.0 147:936.0 153:53.0 155:34.0 159:707.0 160:71.0 163:27.0 169:218.0 170:51.0 171:218.0 177:36.0 189:249.0 191:385.0 192:54.0 193:172.0 195:11.0 202:7.0 203:79.0 204:4862.0 205:912.0 206:316.0 207:252.0 209:18.0 212:6.0 217:841.0 218:133.0 219:85.0 221:12.0 222:31.0…				690	588	1392	774	30504	31461	27707	40980	11992	29441	27646	7988	1731	1286	2015	1329	810
17456	921664	204	17456	85:21.0 88:19.0 89:157.0 99:72.0 101:338.0 103:4244.0 104:110.0 109:12.0 111:101.0 113:285.0 114:84.0 116:211.0 117:985.0 118:101.0 119:139.0 129:4554.0 130:282.0 131:791.0 133:928.0 137:34.0 139:90.0 140:12.0 141:50.0 143:1047.0 144:30.0 145:84.0 147:7540.0 148:602.0 149:700.0 151:46.0 153:79.0 154:39.0 155:778.0 156:207.0 157:694.0 159:96.0 161:126.0 163:54.0 167:171.0 168:11.0 169:588.0 170:12…				16406	6857	5890	28544	17539	19823	14430	28648	3102	21359	20219	8018	6072	4588	9689	1715	1175
17454	635318	318	17454	85:1185.0 86:297.0 87:1119.0 88:155.0 90:55.0 91:352.0 92:217.0 93:150.0 94:137.0 95:234.0 97:77.0 98:251.0 99:1769.0 101:5407.0 102:926.0 103:2942.0 104:418.0 105:615.0 106:146.0 107:171.0 108:26.0 109:343.0 110:324.0 111:1533.0 112:134.0 113:1716.0 114:60.0 115:2178.0 116:1757.0 117:1728.0 118:225.0 119:1673.0 120:262.0 121:174.0 123:31.0 125:266.0 126:68.0 127:1129.0 128:148.0 129:15539.0 130:…				417	354	374	279	809	1658	1294	1793	504	1714	785	476	2685	2300	4226	2127	1042
17435	850897	245	17435	85:247.0 86:50.0 87:4.0 89:2725.0 90:193.0 91:14.0 92:73.0 94:61.0 99:179.0 100:742.0 101:691.0 102:120.0 103:4699.0 104:331.0 105:194.0 110:28.0 112:37.0 113:208.0 114:75.0 115:125.0 116:450.0 117:5372.0 118:355.0 119:534.0 120:100.0 121:91.0 122:26.0 123:2.0 124:17.0 125:20.0 126:187.0 128:200.0 129:1077.0 130:85.0 131:934.0 132:87.0 133:3022.0 134:249.0 135:404.0 136:94.0 138:41.0 140:127.0 14…				331	248	209	323	2100	2529	2672	18456	1459	7791	3052	1493	110	352	308	216	194
17421	606091	265	17421	85:29289.0 86:4687.0 87:33617.0 88:9326.0 89:21399.0 90:2351.0 91:9968.0 92:2019.0 93:8190.0 94:3790.0 95:6416.0 96:1811.0 97:8779.0 98:6675.0 99:49836.0 100:7435.0 101:133927.0 102:33176.0 103:531383.0 104:51076.0 105:44485.0 106:4167.0 107:2794.0 108:2829.0 109:13452.0 110:1998.0 111:54930.0 112:8970.0 113:65097.0 114:12858.0 115:82390.0 116:63084.0 117:120781.0 118:17606.0 119:70797.0 120:9282…				288	376	230	294	365	435	505	441	317	342	483	240	6643	3022	7706	3652	1374
17342	754086	250	17342	85:287.0 87:274.0 88:456.0 89:4888.0 90:294.0 91:1995.0 92:584.0 93:1293.0 94:951.0 95:311.0 97:63.0 98:301.0 99:199.0 101:795.0 102:183.0 103:7931.0 104:992.0 105:949.0 106:1097.0 107:285.0 108:385.0 109:68.0 110:561.0 111:402.0 112:723.0 113:284.0 115:99.0 116:1620.0 117:1942.0 118:2576.0 119:1351.0 120:3427.0 121:529.0 122:292.0 123:110.0 124:752.0 125:61.0 127:183.0 128:32.0 129:334.0 130:83.…				209	418	207	420	172	203	131	191	156	194	220	185	446	358	774	255	202
17297	840974	217	17297	85:125.0 86:18.0 88:16.0 89:1566.0 90:105.0 96:147.0 97:898.0 98:609.0 99:123.0 100:544.0 101:348.0 103:11605.0 104:984.0 105:456.0 110:11.0 114:404.0 116:64.0 117:2694.0 118:346.0 119:88.0 121:45.0 123:3.0 126:113.0 127:49.0 128:16.0 129:1198.0 130:260.0 131:344.0 133:3068.0 134:259.0 135:113.0 140:14.0 141:35.0 142:167.0 143:211.0 144:51.0 145:123.0 146:11.0 147:6812.0 148:793.0 149:95.0 154:54…				1875	864	818	2602	10039	10557	3056	5864	4297	9403	9263	2587	2565	1046	1629	923	459
17253	557417	252	17253	85:486.0 86:430.0 87:138.0 88:98.0 93:24.0 98:1288.0 99:546.0 100:5743.0 101:726.0 102:579.0 103:400.0 105:42.0 107:141.0 108:71.0 110:628.0 111:100.0 112:3.0 113:250.0 114:1411.0 115:3838.0 116:1243.0 117:315.0 120:8.0 122:277.0 123:80.0 124:62.0 125:700.0 126:235.0 127:256.0 128:176.0 130:1730.0 131:898.0 132:597.0 134:426.0 135:22.0 137:1935.0 138:198.0 139:132.0 140:301.0 141:3309.0 142:479.0…				4565	2073	326	2323	456	712	1022	1501	202	646	315	256	5524	1469	1518	1997	253
17233	315594	170	17233	85:508.0 86:638.0 88:143.0 92:56.0 94:200.0 95:113.0 96:92.0 97:350.0 98:3230.0 99:3266.0 100:2039.0 101:334.0 102:238.0 103:127.0 104:34.0 106:161.0 107:493.0 110:854.0 111:22.0 113:3036.0 114:304.0 115:34.0 116:1389.0 118:34.0 124:436.0 126:1936.0 127:377.0 128:503.0 130:872.0 134:1119.0 136:2.0 138:25.0 139:115.0 140:160.0 141:183.0 142:699.0 143:120.0 144:307.0 154:13.0 155:1.0 156:1165.0 157…				821	502	428	1007	1229	1645	2101	8482	873	1400	507	522	1118	658	505	616	236
17222	909102	204	17222	85:1206.0 86:332.0 87:1138.0 88:632.0 89:2960.0 90:230.0 91:2.0 93:20.0 94:70.0 95:149.0 97:686.0 98:50.0 99:1043.0 100:313.0 101:10205.0 102:1190.0 103:55926.0 104:4937.0 105:2605.0 109:353.0 111:659.0 112:207.0 113:1806.0 114:308.0 115:1191.0 116:7388.0 117:13842.0 118:1673.0 119:940.0 120:1.0 121:8.0 123:88.0 125:149.0 126:184.0 127:1116.0 128:267.0 129:20737.0 130:2865.0 131:4443.0 132:677.0 …				3698	2305	2410	4484	8898	13966	7775	29731	5085	2364	2531	1670	3692	2171	11053	4211	1111
17191	893362	259	17191	85:217.0 88:18.0 89:365.0 93:123.0 95:27.0 97:89.0 99:243.0 100:89.0 101:413.0 102:1.0 103:2176.0 104:173.0 105:185.0 111:53.0 112:99.0 113:151.0 114:82.0 115:327.0 116:163.0 117:909.0 118:19.0 120:30.0 123:11.0 125:4.0 128:50.0 129:799.0 130:380.0 132:17.0 133:681.0 136:22.0 137:42.0 141:47.0 142:84.0 143:229.0 144:14.0 145:101.0 147:1070.0 148:398.0 149:603.0 154:19.0 155:58.0 157:257.0 158:109…				186	189	717	345	2363	2439	1872	2677	757	3641	2724	609	1103	1273	2345	665	308
17174	419707	242	17174	85:459.0 86:164.0 88:424.0 89:108.0 97:369.0 98:161.0 99:1193.0 100:716.0 101:220.0 102:350.0 103:166.0 107:846.0 109:86.0 111:72.0 112:44.0 113:331.0 114:179.0 115:446.0 116:119.0 118:103.0 120:24.0 127:322.0 128:253.0 129:262.0 130:1997.0 131:573.0 132:206.0 133:297.0 134:358.0 142:149.0 143:1075.0 144:343.0 146:155.0 147:3997.0 148:284.0 149:218.0 150:39.0 152:127.0 157:50.0 158:412.0 167:2.0 …				1715	1368	430	1880	1116	1017	1745	2172	416	860	677	342	2398	1613	2457	1846	600
16972	611435	237	16972	85:258.0 86:1098.0 88:264.0 89:885.0 92:1140.0 93:160.0 95:627.0 97:287.0 98:271.0 99:120.0 100:5400.0 101:1044.0 102:705.0 103:1688.0 104:46.0 106:454.0 108:117.0 109:65.0 112:455.0 113:28.0 114:246.0 115:90.0 116:90.0 120:1659.0 121:141.0 123:429.0 124:62.0 128:346.0 129:849.0 130:381.0 132:24.0 133:1598.0 134:523.0 138:65.0 140:949.0 141:785.0 142:1158.0 143:520.0 144:418.0 145:348.0 147:9927.…				759	603	319	747	586	584	628	1155	330	726	614	273	869	568	880	755	397
16947	481943	170	16947	86:908.0 93:278.0 94:116.0 95:135.0 98:1272.0 99:403.0 102:129.0 103:459.0 107:756.0 108:191.0 112:344.0 113:330.0 114:444.0 115:487.0 116:497.0 117:76.0 126:52.0 127:560.0 128:112.0 131:31.0 132:415.0 133:204.0 138:186.0 141:151.0 142:989.0 144:182.0 146:125.0 147:1830.0 148:195.0 152:607.0 153:150.0 154:4405.0 155:791.0 156:471.0 158:111.0 160:317.0 167:103.0 168:866.0 169:770.0 170:41898.0 171…				999	808	437	953	520	500	434	952	179	325	281	162	1280	788	9339	7747	3177
16872	861938	204	16872	86:41.0 88:187.0 89:514.0 90:99.0 101:2760.0 102:228.0 103:3428.0 104:217.0 113:93.0 115:297.0 116:1747.0 117:5043.0 118:452.0 121:118.0 129:3532.0 130:323.0 131:489.0 132:32.0 133:1329.0 135:86.0 141:53.0 142:22.0 143:768.0 144:45.0 145:8.0 147:7839.0 148:1100.0 149:726.0 150:5.0 153:24.0 155:226.0 157:411.0 161:180.0 162:14.0 163:63.0 169:540.0 170:17.0 174:13.0 175:50.0 179:22.0 181:2.0 183:22…				7760	3774	1233	17034	24422	34817	23920	46877	8131	27497	24531	6803	2951	3583	928	550	379
16853	806700	98	16853	86:241.0 89:719.0 90:148.0 93:106.0 95:353.0 98:9630.0 99:832.0 100:244.0 101:336.0 102:184.0 103:4073.0 104:412.0 105:2.0 108:363.0 110:81.0 111:78.0 114:20.0 116:191.0 117:975.0 118:40.0 120:362.0 121:166.0 127:26.0 128:152.0 129:341.0 130:113.0 131:384.0 133:745.0 137:63.0 138:126.0 140:57.0 142:561.0 144:91.0 145:21.0 146:17.0 147:2086.0 148:507.0 149:310.0 150:108.0 152:4.0 153:56.0 154:138.…				384	438	205	255	2470	2774	3795	5788	1351	3810	1762	1031	2578	454	441	359	356
16809	679092	333	16809	85:441.0 86:184.0 88:176.0 89:3402.0 90:373.0 91:320.0 96:27.0 97:538.0 98:176.0 99:435.0 100:444.0 101:1082.0 102:1676.0 103:11224.0 104:1046.0 105:534.0 107:124.0 108:28.0 109:259.0 111:397.0 112:177.0 113:485.0 114:338.0 115:26.0 116:763.0 117:5343.0 118:620.0 119:281.0 124:43.0 125:148.0 127:27.0 128:143.0 129:7097.0 130:1907.0 131:2181.0 132:526.0 133:4442.0 134:501.0 138:114.0 139:154.0 140…				268	282	264	250	23228	35482	29618	32002	6232	6608	15545	4531	11436	15392	3361	303	231
16792	803703	246	16792	85:154.0 86:747.0 87:201.0 88:305.0 89:151.0 90:84.0 98:56.0 100:697.0 101:384.0 102:38.0 103:3465.0 104:98.0 110:116.0 112:8.0 113:37.0 114:1004.0 115:343.0 116:201.0 117:2181.0 118:66.0 121:216.0 127:28.0 128:137.0 129:2464.0 130:674.0 131:588.0 133:347.0 134:11.0 136:1.0 139:13.0 142:850.0 144:336.0 147:7579.0 148:722.0 149:699.0 154:53.0 156:105.0 157:502.0 158:1257.0 160:17.0 163:2.0 164:58.…				246	179	219	335	8067	6276	13223	7986	516	1960	3175	355	848	1439	2182	718	840
16788	865160	446	16788	85:1685.0 86:795.0 87:2126.0 88:1620.0 89:13641.0 90:1138.0 91:1260.0 92:392.0 93:531.0 94:931.0 95:1027.0 96:12389.0 97:3458.0 98:7685.0 99:2074.0 100:1990.0 101:6432.0 102:2660.0 103:76142.0 104:6996.0 105:4835.0 106:763.0 107:3111.0 108:1016.0 109:404.0 110:839.0 111:717.0 112:1186.0 113:2859.0 114:2184.0 115:1990.0 116:2662.0 117:21141.0 118:2515.0 119:2738.0 120:905.0 121:1616.0 122:589.0 12…				184	238	183	182	1646	1872	2445	4496	892	2953	1742	810	950	344	234	158	219
16757	329669	277	16757	87:270.0 90:15.0 92:156.0 94:19.0 95:977.0 96:49.0 99:101.0 100:178.0 101:1067.0 102:115.0 103:283.0 107:251.0 108:276.0 109:239.0 111:2075.0 114:77.0 116:1688.0 117:3004.0 118:349.0 123:254.0 124:38.0 126:140.0 127:413.0 128:4.0 130:91.0 134:412.0 136:170.0 140:45.0 141:23.0 144:31.0 150:9.0 151:4.0 157:387.0 162:34.0 167:38.0 170:207.0 175:3.0 176:1.0 184:443.0 185:39.0 186:74.0 187:130.0 188:1…				2693	2722	1743	2703	2469	2873	2276	3307	985	2331	2249	982	1304	2311	2187	2555	1916
16747	742150	319	16747	89:1131.0 90:36.0 100:226.0 101:230.0 103:6902.0 104:367.0 110:93.0 113:101.0 114:124.0 117:2265.0 118:7.0 127:16.0 129:2616.0 130:358.0 131:443.0 133:961.0 143:163.0 144:13.0 147:4944.0 148:730.0 149:198.0 157:2547.0 158:291.0 159:94.0 160:22.0 161:34.0 169:19.0 172:769.0 173:333.0 174:29.0 177:80.0 184:5.0 187:17.0 188:83.0 189:646.0 190:167.0 191:216.0 192:35.0 201:128.0 202:49.0 203:104.0 204…				1198	320	562	2035	1725	1522	2524	2854	563	1541	1252	554	691	1031	1165	969	554
16707	807286	245	16707	86:27.0 94:38.0 98:6.0 102:84.0 103:1030.0 104:63.0 117:585.0 129:777.0 130:14.0 133:79.0 135:24.0 140:11.0 143:56.0 147:2709.0 148:6.0 157:435.0 159:78.0 161:23.0 163:16.0 166:27.0 169:69.0 177:12.0 178:8.0 189:82.0 191:357.0 193:112.0 197:27.0 203:190.0 204:1020.0 205:807.0 206:262.0 207:240.0 208:79.0 209:33.0 211:27.0 212:6.0 215:12.0 216:15.0 217:1154.0 218:171.0 219:194.0 220:17.0 221:35.0 …				7550	201	479	268	14320	13581	15727	21938	4389	10492	10551	2985	6646	8557	18273	6992	2501
16675	768610	217	16675	85:766.0 86:613.0 87:721.0 88:901.0 89:5326.0 90:410.0 91:381.0 92:60.0 93:103.0 94:210.0 95:210.0 96:402.0 97:743.0 98:547.0 99:4263.0 100:1349.0 101:2713.0 102:863.0 103:12473.0 104:1081.0 105:589.0 106:68.0 108:263.0 109:46.0 110:166.0 111:618.0 112:446.0 113:662.0 114:512.0 115:955.0 116:1848.0 117:11632.0 118:1122.0 119:917.0 120:81.0 121:21.0 122:22.0 123:12.0 124:29.0 125:207.0 126:338.0 1…				978	569	637	1097	121	980	1532	2403	517	1345	1286	456	1566	1027	1648	795	486
16551	993518	297	16551	85:8.0 89:479.0 90:170.0 91:125.0 95:261.0 98:16.0 99:64.0 101:1616.0 102:26.0 103:2589.0 104:586.0 105:166.0 107:8.0 111:50.0 112:1.0 113:183.0 114:1.0 115:416.0 116:541.0 117:852.0 118:169.0 119:17.0 121:308.0 122:101.0 123:105.0 126:3.0 129:2270.0 130:201.0 131:219.0 132:252.0 133:1150.0 134:154.0 135:324.0 136:325.0 137:193.0 143:818.0 144:125.0 145:112.0 147:4736.0 148:565.0 149:965.0 150:12…				264	268	206	288	824	1124	923	1595	283	1645	1356	473	550	289	286	240	225
16550	186837	103	16550	85:6072.0 86:263.0 87:10773.0 88:2812.0 89:1831.0 90:358.0 91:171.0 95:146.0 98:124.0 99:3743.0 100:781.0 101:7697.0 102:3170.0 103:312425.0 104:25375.0 105:17741.0 106:1355.0 107:590.0 108:42.0 109:97.0 111:2.0 113:23.0 115:10250.0 116:1224.0 117:3148.0 118:346.0 119:611.0 123:143.0 125:175.0 126:272.0 127:21.0 129:791.0 130:1652.0 131:2946.0 132:195.0 133:5064.0 134:874.0 135:148.0 136:2232.0 1…				39328	45174	50511	41631	25879	27615	27630	32544	41825	27197	27766	44200	35898	36271	28750	38354	47962
16370	239890	219	16370	85:2698.0 86:374.0 87:134.0 89:67.0 90:77.0 95:38.0 96:188.0 100:33.0 101:75.0 102:146.0 103:265.0 104:36.0 108:38.0 110:107.0 113:223.0 115:134.0 118:23.0 119:294.0 120:28.0 130:711.0 131:273.0 132:62.0 133:466.0 134:12.0 135:98.0 143:119.0 146:384.0 147:4.0 148:208.0 149:174.0 151:183.0 152:30.0 156:98.0 163:98.0 165:47.0 175:24.0 177:276.0 179:86.0 180:17.0 187:5.0 188:1.0 189:99.0 190:25.0 19…				4452	5656	5410	5435	4940	4863	4939	628	5408	4398	4965	5421	4847	4873	4216	5216	5622
14806	732132	245	14806	86:4.0 87:17.0 92:23.0 93:11.0 99:2.0 100:11.0 101:75.0 102:82.0 103:86.0 108:4.0 113:2.0 117:43.0 129:109.0 130:57.0 131:137.0 132:10.0 133:283.0 134:137.0 136:3.0 145:6.0 147:990.0 148:92.0 149:137.0 157:1.0 160:2.0 167:6.0 169:6.0 180:5.0 181:8.0 184:1.0 189:34.0 190:5.0 191:14.0 192:8.0 196:2.0 199:1.0 203:9.0 207:24.0 208:2.0 211:1.0 218:13.0 219:19.0 221:3.0 226:6.0 239:1.0 241:1.0 242:2.0 …				547	293	224	489	8126	4660	16466	11228	3491	5129	6520	1517	749	766	1271	824	323
14780	998885	105	14780	85:22.0 87:24.0 88:13.0 90:17.0 92:1.0 99:9.0 101:172.0 102:16.0 103:77.0 104:28.0 105:1738.0 106:98.0 111:2.0 114:2.0 115:38.0 116:52.0 117:95.0 118:4.0 124:4.0 125:2.0 126:4.0 127:9.0 129:580.0 130:45.0 131:151.0 132:10.0 133:98.0 135:54.0 138:1.0 140:6.0 141:2.0 142:1.0 143:134.0 144:13.0 145:13.0 147:553.0 148:106.0 149:21.0 150:4.0 152:6.0 155:4.0 157:1.0 159:3.0 161:3.0 163:10.0 165:6.0 166…				525	455	413	998	9067	11022	11310	15698	3612	14370	11811	2430	1584	1860	3350	1704	540
14760	834140	105	14760	85:128.0 86:1.0 89:233.0 92:9.0 93:2.0 95:4.0 96:4.0 97:1.0 98:7.0 101:155.0 102:23.0 103:128.0 104:33.0 105:2222.0 106:117.0 107:6.0 111:4.0 113:37.0 115:38.0 116:152.0 117:169.0 118:2.0 119:2.0 122:16.0 124:8.0 126:4.0 129:150.0 130:4.0 131:209.0 132:21.0 133:105.0 134:41.0 135:66.0 140:1.0 141:3.0 143:132.0 144:30.0 145:33.0 147:551.0 148:111.0 149:19.0 155:17.0 157:44.0 159:92.0 160:26.0 163:…				1163	1361	811	1334	3122	3871	2663	5326	1711	4577	5104	1082	4506	3692	8291	3506	1367
14729	932507	259	14729	85:45.0 86:3.0 87:39.0 88:8.0 89:342.0 90:4.0 91:5.0 92:4.0 94:11.0 95:5.0 96:34.0 97:99.0 99:16.0 100:56.0 101:295.0 102:25.0 103:1329.0 104:124.0 105:59.0 110:1.0 111:4.0 113:3.0 114:10.0 115:116.0 116:114.0 117:296.0 118:18.0 119:54.0 120:22.0 121:30.0 123:12.0 126:8.0 127:53.0 129:453.0 130:68.0 131:29.0 132:19.0 133:275.0 134:43.0 135:44.0 137:4.0 138:12.0 140:18.0 141:34.0 142:79.0 143:83.0…				583	487	391	744	3949	3408	3679	6959	1538	5019	4259	1133	8824	6692	13438	3413	540
14724	683098	217	14724	86:10.0 87:31.0 88:2.0 89:101.0 90:8.0 91:1.0 92:5.0 96:7.0 97:5.0 98:6.0 99:1.0 100:5.0 101:50.0 103:1757.0 104:107.0 105:29.0 107:8.0 110:7.0 116:15.0 117:302.0 118:12.0 119:3.0 122:5.0 123:2.0 124:1.0 127:23.0 129:153.0 130:50.0 131:117.0 132:2.0 133:217.0 134:37.0 135:10.0 141:5.0 142:8.0 143:95.0 144:1.0 145:9.0 147:1545.0 148:187.0 149:116.0 150:4.0 152:1.0 153:2.0 154:9.0 155:1.0 156:7.0 1…				708	524	242	597	10510	15325	10178	21207	3103	10908	9415	2167	1592	1732	1233	624	307
14703	516866	117	14703	85:296.0 86:36.0 87:183.0 88:19.0 90:4.0 91:12.0 95:4.0 97:829.0 98:27.0 99:100.0 100:1.0 101:405.0 102:984.0 104:27.0 105:20.0 110:9.0 111:23.0 113:25.0 115:264.0 116:154.0 117:6401.0 118:680.0 119:326.0 120:19.0 127:31.0 129:2733.0 130:1049.0 131:1840.0 132:253.0 133:1095.0 134:99.0 135:59.0 136:4.0 141:40.0 142:43.0 143:1056.0 144:87.0 145:31.0 147:4022.0 148:638.0 149:573.0 150:29.0 151:7.0 1…				1375	1339	1000	1812	2295	2703	1182	1331	641	4543	2320	637	1840	2202	3884	2351	1091
14696	895535	117	14696	85:251.0 86:86.0 87:90.0 88:30.0 89:1274.0 90:99.0 91:37.0 92:21.0 93:17.0 94:20.0 95:144.0 97:9.0 98:26.0 99:158.0 100:285.0 101:600.0 102:152.0 103:1128.0 104:100.0 105:148.0 106:19.0 107:54.0 108:31.0 109:42.0 110:39.0 111:80.0 112:160.0 113:155.0 114:82.0 115:295.0 116:285.0 117:7693.0 118:763.0 119:347.0 120:36.0 121:14.0 122:3.0 123:72.0 124:36.0 125:37.0 126:133.0 127:337.0 128:110.0 129:2…				5316	2740	2221	5459	8400	9369	12016	14496	3004	7373	8113	2285	2492	2719	6077	2755	1559
14682	675047	159	14682	85:3300.0 86:463.0 87:1892.0 88:603.0 89:33324.0 90:2848.0 91:1975.0 92:144.0 93:157.0 94:109.0 95:512.0 96:102.0 97:508.0 98:391.0 99:2624.0 100:319.0 101:3686.0 102:1068.0 103:27524.0 104:2723.0 105:2309.0 106:240.0 107:337.0 108:105.0 109:1145.0 110:204.0 111:1888.0 112:276.0 113:1325.0 114:262.0 115:1837.0 116:5242.0 117:3650.0 118:657.0 119:2732.0 120:316.0 121:206.0 122:65.0 123:184.0 124:6…				856	536	258	1236	4734	5998	4730	4448	797	6739	4237	1529	3122	2514	4028	1422	1066
13241	186361	249	13241	85:1355.0 87:877.0 88:1037.0 89:3947.0 90:507.0 91:113.0 94:229.0 95:131.0 96:481.0 97:134.0 98:37.0 99:75.0 101:439.0 102:1365.0 104:684.0 105:930.0 106:94.0 109:28.0 112:226.0 113:136.0 114:284.0 115:512.0 116:210.0 117:1844.0 118:292.0 119:1701.0 120:278.0 121:139.0 123:17.0 125:16.0 126:362.0 129:96.0 131:1698.0 132:213.0 133:2121.0 134:336.0 135:262.0 136:178.0 139:14.0 141:27.0 142:19.0 143…				1503	1426	1906	1700	1669	1826	1355	1281	1869	1282	895	1595	1650	1715	1353	1546	1771
13146	761091	357	13146	85:395.0 87:316.0 88:67.0 89:573.0 90:39.0 95:114.0 99:265.0 101:5820.0 102:707.0 103:9703.0 104:1076.0 105:383.0 106:76.0 107:199.0 110:25.0 111:135.0 113:760.0 114:141.0 115:983.0 116:1082.0 117:1299.0 118:200.0 119:309.0 121:149.0 122:80.0 123:297.0 124:42.0 125:59.0 127:19.0 128:131.0 129:4712.0 130:546.0 131:2802.0 132:321.0 133:2584.0 134:358.0 135:518.0 136:48.0 137:200.0 139:76.0 140:68.0…				552	213	173	572	154	321	290	541	312	235	342	239	256	193	205	230	184
12444	546577	245	12444	85:676.0 86:3801.0 87:295.0 88:889.0 89:2619.0 90:204.0 93:492.0 95:944.0 97:4456.0 98:1059.0 99:438.0 100:6.0 101:3304.0 102:1283.0 103:3798.0 104:1341.0 106:32.0 107:345.0 109:192.0 111:538.0 112:2255.0 113:1567.0 114:164.0 115:334.0 116:1644.0 117:12674.0 118:2581.0 119:1823.0 120:501.0 121:250.0 124:122.0 125:258.0 126:534.0 127:2179.0 128:243.0 129:6564.0 130:1322.0 131:4240.0 132:2823.0 133…				584	437	4950	1142	1869	2789	1327	1685	741	1944	1715	721	7305	13409	22189	11100	3955
12296	786191	124	12296	85:975.0 86:1121.0 87:594.0 88:113.0 89:800.0 90:3.0 91:153.0 93:12.0 94:1965.0 95:1404.0 96:4921.0 97:1080.0 98:1481.0 99:1154.0 100:2741.0 101:2713.0 102:1103.0 103:419.0 105:83.0 106:486.0 107:333.0 108:396.0 109:444.0 110:1545.0 111:849.0 112:1085.0 113:751.0 114:629.0 115:827.0 116:1276.0 118:157.0 119:131.0 120:139.0 121:163.0 122:422.0 123:221.0 124:13024.0 125:1565.0 126:1441.0 127:582.0 …				1323	1200	979	1370	606	917	579	475	231	1062	556	303	1254	244	2719	316	181
11353	911271	259	11353	85:106.0 86:3.0 89:161.0 97:44.0 98:45.0 99:12.0 100:29.0 101:111.0 103:966.0 106:36.0 116:231.0 117:438.0 121:1.0 128:48.0 129:523.0 130:140.0 131:15.0 132:34.0 133:25.0 143:46.0 144:98.0 145:12.0 147:813.0 148:305.0 154:9.0 157:165.0 158:23.0 160:552.0 161:230.0 162:47.0 163:160.0 165:25.0 168:62.0 169:66.0 171:6.0 174:100.0 177:2.0 178:1.0 180:21.0 183:30.0 186:43.0 187:1.0 188:12.0 189:97.0 1…				1084	466	517	1776	3105	2933	4092	6607	1422	2376	1857	981	566	602	726	414	294
9489	688397	156	9489	85:196.0 86:171.0 89:166.0 94:15.0 96:127.0 97:116.0 99:143.0 100:117.0 110:27.0 112:72.0 113:59.0 114:9.0 116:168.0 117:116.0 124:22.0 125:21.0 126:15.0 130:25.0 139:28.0 140:281.0 142:31.0 149:35.0 150:14.0 152:52.0 154:15.0 156:5114.0 157:778.0 158:778.0 159:48.0 160:40.0 164:1.0 169:59.0 173:9.0 178:9.0 191:49.0 197:13.0 205:83.0 216:54.0 217:458.0 218:61.0 219:49.0 222:39.0 230:33.0 231:60.0…				450	430	359	682	2345	2532	2097	2921	566	1582	1672	451	1348	1039	2723	892	360
9320	705438	91	9320	89:492.0 90:280.0 91:6528.0 92:625.0 93:280.0 94:34.0 98:1.0 100:89.0 101:56.0 102:76.0 103:787.0 104:108.0 105:959.0 106:177.0 107:2255.0 108:939.0 109:116.0 110:19.0 111:52.0 112:10.0 113:2.0 114:27.0 115:268.0 116:19.0 117:539.0 118:51.0 119:2585.0 120:263.0 121:325.0 122:15.0 126:36.0 127:179.0 128:19.0 129:48.0 132:4.0 133:458.0 134:3157.0 135:2262.0 136:217.0 140:15.0 143:150.0 144:27.0 147…				3143	1959	1231	2427	3315	5982	4218	3645	617	3151	3280	699	2839	4800	1850	2398	1014
8621	402956	194	8621	86:172.0 87:75.0 88:33.0 89:690.0 90:11.0 91:78.0 92:407.0 93:420.0 96:6.0 99:3.0 100:658.0 101:2159.0 102:57.0 103:1364.0 106:130.0 107:923.0 108:75.0 109:214.0 110:684.0 111:3.0 113:10.0 117:1811.0 118:41.0 119:2.0 120:276.0 122:128.0 123:1034.0 124:450.0 125:109.0 126:24.0 129:6.0 134:425.0 136:227.0 139:76.0 143:993.0 145:11.0 148:4.0 150:331.0 151:25.0 152:1.0 153:1.0 155:232.0 158:354.0 160…				350	307	172	370	660	576	638	973	346	623	422	298	1041	430	695	655	422
8607	697611	204	8607	89:175.0 99:6.0 101:180.0 103:992.0 104:28.0 107:111.0 113:23.0 116:42.0 117:324.0 118:19.0 127:78.0 129:1148.0 130:269.0 131:106.0 133:402.0 134:125.0 143:451.0 144:21.0 147:3215.0 148:396.0 149:152.0 151:13.0 157:8.0 160:41.0 169:279.0 170:22.0 177:12.0 179:1.0 183:32.0 184:50.0 185:13.0 189:449.0 190:153.0 191:526.0 192:41.0 193:57.0 197:194.0 198:28.0 203:107.0 204:4008.0 205:993.0 206:386.0 …				839	153	413	382	13385	20846	12608	20396	2457	5789	6534	1324	3399	1058	1162	424	291
8598	801613	204	8598	86:101.0 88:8.0 89:1252.0 90:27.0 91:4.0 94:3.0 95:679.0 96:1.0 97:96.0 98:113.0 101:638.0 103:3239.0 104:260.0 105:28.0 106:34.0 107:4.0 108:1.0 109:159.0 110:83.0 111:615.0 112:30.0 113:286.0 114:90.0 115:17.0 116:686.0 117:913.0 118:13.0 119:15.0 120:1.0 121:1.0 123:46.0 124:3.0 125:2.0 126:11.0 127:7.0 129:1288.0 130:109.0 131:874.0 132:132.0 133:1127.0 134:117.0 135:21.0 136:3.0 138:86.0 139…				887	586	396	922	22311	32316	26919	31274	9785	31365	24971	7326	2315	2173	4816	2163	1370
8270	811465	246	8270	85:109.0 86:278.0 88:75.0 89:1388.0 90:138.0 93:50.0 99:89.0 100:416.0 101:442.0 102:279.0 103:5330.0 104:417.0 105:254.0 107:22.0 112:16.0 113:145.0 114:1163.0 115:85.0 116:384.0 117:2621.0 118:415.0 119:44.0 122:45.0 124:10.0 128:821.0 129:1089.0 130:505.0 131:472.0 133:771.0 134:291.0 140:91.0 141:19.0 142:371.0 143:193.0 144:1336.0 145:27.0 146:122.0 147:6477.0 148:846.0 149:483.0 150:20.0 15…				1749	2212	1210	2180	822	831	1607	6916	275	2043	676	153	686	2697	2993	2233	678
6404	757916	204	6404	85:25.0 86:212.0 89:67.0 99:126.0 100:107.0 101:899.0 103:1783.0 104:17.0 113:141.0 115:28.0 116:177.0 117:1041.0 129:1267.0 130:50.0 131:461.0 132:34.0 133:296.0 141:88.0 143:127.0 144:4.0 145:1074.0 146:96.0 147:2484.0 148:315.0 149:66.0 155:40.0 157:32.0 160:89.0 163:1.0 169:264.0 174:8.0 176:28.0 189:390.0 190:100.0 191:632.0 192:53.0 193:27.0 195:58.0 202:13.0 203:241.0 204:6953.0 205:1256.0…				380	229	226	436	2337	3634	7490	7571	3083	9313	6210	1524	632	421	564	241	210
6050	200668	110	6050	88:460.0 90:37.0 100:585.0 104:199.0 107:9946.0 108:476.0 110:6025.0 118:1234.0 130:14969.0 131:1079.0 132:395.0 134:21767.0 135:1485.0 136:250.0 143:363.0 184:3153.0 185:276.0 186:106.0 199:324.0				7827	3362	3833	5768	4399	18572	5925	9633	3344	5849	14250	7964	6167	6328	3771	5613	4138
5990	301233	188	5990	87:330.0 88:48.0 96:22.0 98:266.0 99:67.0 100:687.0 101:200.0 102:119.0 103:20.0 108:23.0 110:168.0 112:37.0 113:88.0 114:682.0 115:365.0 116:97.0 117:318.0 118:13.0 127:10.0 128:104.0 129:168.0 130:82.0 131:428.0 132:142.0 133:149.0 134:1.0 143:137.0 144:29.0 146:34.0 147:9109.0 148:1914.0 149:731.0 150:46.0 153:155.0 172:1140.0 173:172.0 174:161.0 177:69.0 184:11.0 187:8.0 188:1845.0 189:253.0 …				2983	1789	833	2206	2204	2970	3226	5662	306	828	1244	424	2316	2453	3652	1924	314
5576	300553	197	5576	86:228.0 88:26.0 89:24.0 90:18.0 92:14.0 95:24.0 99:190.0 100:170.0 101:3.0 102:72.0 104:50.0 105:3.0 106:23.0 107:235.0 108:61.0 109:33.0 110:40.0 111:12.0 117:10.0 127:131.0 129:543.0 131:90.0 134:70.0 136:37.0 143:1.0 147:248.0 148:35.0 149:378.0 153:1076.0 154:277.0 155:15.0 167:12.0 171:111.0 172:12.0 177:1018.0 178:26.0 183:8.0 184:42.0 197:1307.0 198:186.0 199:65.0 201:33.0 251:108.0 259:2…				528	570	518	620	524	428	586	541	569	500	502	611	458	101	529	547	623
5483	414447	140	5483	85:62.0 86:695.0 88:213.0 89:449.0 90:216.0 91:33.0 99:21.0 100:446.0 102:20.0 103:81.0 104:8.0 105:43.0 106:33.0 107:23.0 110:130.0 112:57.0 117:24.0 118:16.0 128:25.0 130:434.0 131:14.0 132:73.0 133:102.0 134:346.0 140:3424.0 141:123.0 142:6.0 144:41.0 146:5.0 147:249.0 148:52.0 151:63.0 156:47.0 174:137.0 184:68.0 185:40.0 188:21.0 190:4.0 191:38.0 206:51.0 218:107.0 220:15.0 222:32.0 223:50.0…				7139	13957	15041	8716	1112	1609	778	5232	1040	11461	1210	1217	3891	3564	1164	10678	4837
5121	424376	100	5121	85:277.0 86:195.0 96:1.0 98:98.0 99:163.0 100:2882.0 101:551.0 102:193.0 104:20.0 110:149.0 111:77.0 112:36.0 113:32.0 114:315.0 115:250.0 116:166.0 117:517.0 118:36.0 119:25.0 126:6.0 127:61.0 128:135.0 130:31.0 132:43.0 134:1.0 140:16.0 141:23.0 142:15.0 144:80.0 147:171.0 153:9.0 158:46.0 159:1.0 171:73.0 174:60.0 184:50.0 188:9.0 199:42.0 200:9.0 208:4.0 213:8.0 215:1.0 216:2.0 226:9.0 228:71…				1370	1462	897	1751	1480	1819	1860	2322	654	2096	1627	646	1505	1676	2339	1060	751
5085	799884	98	5085	85:133.0 86:110.0 87:139.0 88:125.0 89:1730.0 90:102.0 91:105.0 92:23.0 93:36.0 94:152.0 95:164.0 96:190.0 97:138.0 98:6168.0 99:646.0 100:354.0 101:531.0 102:164.0 103:7093.0 104:637.0 105:445.0 107:27.0 108:35.0 109:74.0 110:127.0 111:68.0 112:100.0 113:184.0 114:91.0 115:107.0 116:253.0 117:2678.0 118:306.0 119:222.0 121:59.0 122:11.0 123:10.0 124:87.0 125:219.0 126:193.0 128:316.0 129:1674.0 …				255	336	304	315	1170	1605	1034	3557	630	3910	681	539	675	454	862	396	468
4986	525275	156	4986	85:21.0 93:80.0 100:249.0 102:64.0 104:58.0 110:89.0 113:184.0 114:58.0 115:110.0 116:388.0 117:10.0 121:90.0 122:7.0 128:102.0 130:161.0 140:131.0 141:306.0 142:84.0 143:9.0 144:63.0 147:243.0 148:16.0 149:785.0 150:37.0 153:2.0 156:1855.0 157:940.0 158:150.0 159:24.0 167:3.0 169:18.0 170:7.0 172:3.0 176:18.0 177:54.0 185:404.0 186:4.0 197:7.0 215:41.0 229:18.0 230:34.0 258:1.0 260:1.0 288:9.0 3…				3521	2219	1656	4914	5287	7434	11513	17319	828	2971	3826	535	5701	5601	15517	5712	1081
4976	264730	198	4976	86:1130.0 89:441.0 90:254.0 91:125.0 92:14.0 93:467.0 94:14.0 96:169.0 97:100.0 100:365.0 104:171.0 106:169.0 107:464.0 108:72.0 110:78.0 114:29.0 116:101.0 118:9.0 120:773.0 121:55.0 122:38.0 124:7.0 125:46.0 126:232.0 128:30.0 130:567.0 131:55.0 133:3192.0 134:818.0 135:177.0 143:3.0 144:30.0 146:29.0 147:54.0 148:106.0 150:25.0 158:217.0 161:1.0 166:9.0 167:8.0 168:25.0 170:178.0 175:1.0 178:6…				2588	2491	1821	2937	781	1314	1296	667	1747	1016	1193	1401	2003	2282	1394	1915	1698
4930	352780	127	4930	86:43.0 90:52.0 92:84.0 93:4.0 95:15.0 96:525.0 97:526.0 98:122.0 99:4636.0 100:234.0 106:42.0 110:60.0 111:2.0 114:33.0 120:3.0 123:4.0 126:422.0 127:13006.0 128:941.0 131:5.0 133:2.0 134:171.0 137:4.0 139:29.0 140:193.0 149:41.0 151:3.0 153:75.0 167:94.0 170:17.0 177:13.0 181:73.0 193:11.0 195:28.0 207:6.0 211:97.0 227:8.0 276:2.0 285:44.0 299:364.0 300:75.0 301:42.0 312:8.0 314:45.0 316:14.0 3…				5716	6626	5754	6428	6937	6770	8989	7423	6644	8384	6889	5334	5945	6089	6111	6867	5971
4850	614523	333	4850	86:112.0 94:1.0 100:587.0 102:780.0 108:1.0 109:9.0 110:2.0 115:38.0 117:8504.0 118:656.0 119:16.0 121:1.0 122:11.0 125:35.0 130:230.0 131:488.0 132:59.0 140:102.0 141:141.0 143:1195.0 147:2615.0 148:600.0 149:297.0 155:124.0 156:258.0 171:163.0 172:102.0 175:51.0 179:8.0 180:18.0 181:5.0 183:83.0 185:19.0 189:649.0 190:43.0 195:2.0 201:67.0 203:67.0 204:77.0 209:6.0 211:132.0 212:6.0 213:31.0 21…				1195	946	216	251	1424	1785	1288	1497	729	1399	1508	570	355	403	371	312	252
4849	629682	146	4849	85:685.0 86:2.0 89:2444.0 91:152.0 93:223.0 94:320.0 98:46.0 99:58.0 100:70.0 101:1417.0 103:815.0 106:86.0 109:8.0 110:2.0 111:253.0 114:38.0 116:1874.0 117:953.0 119:322.0 120:551.0 121:836.0 127:218.0 128:65.0 129:800.0 130:81.0 131:3124.0 132:468.0 133:1940.0 134:30.0 137:3.0 140:17.0 141:71.0 143:487.0 146:8702.0 147:4041.0 148:1425.0 149:629.0 150:3.0 156:55.0 157:1519.0 158:55.0 159:1054.0…				395	342	166	396	6042	13329	4882	3925	2293	3951	6492	1652	1524	1507	830	375	236
4797	320536	117	4797	85:182.0 86:267.0 89:5206.0 90:415.0 99:93.0 100:397.0 101:4762.0 102:294.0 103:30.0 106:32.0 107:4.0 109:1.0 116:919.0 117:19382.0 118:1740.0 119:629.0 121:57.0 124:4.0 125:1.0 126:5.0 127:43.0 130:93.0 137:2.0 139:42.0 141:3.0 144:5.0 145:6.0 146:168.0 156:2069.0 157:228.0 158:45.0 159:754.0 160:204.0 168:26.0 171:2.0 178:26.0 184:125.0 189:1.0 193:78.0 194:26.0 197:11.0 211:37.0 213:8.0 216:2.…				1656	1667	1175	2426	1201	2048	1618	3234	868	2111	1784	586	1725	2005	3305	2114	1261
4793	873697	446	4793	85:279.0 86:925.0 87:114.0 88:55.0 89:3142.0 90:218.0 91:82.0 92:131.0 93:153.0 94:138.0 95:105.0 96:3469.0 97:880.0 98:2393.0 99:511.0 100:514.0 101:942.0 102:478.0 103:15218.0 104:1427.0 105:928.0 106:199.0 107:537.0 108:196.0 109:102.0 110:175.0 111:97.0 112:168.0 113:389.0 114:399.0 115:237.0 116:432.0 117:4188.0 118:459.0 119:548.0 120:36.0 122:112.0 123:623.0 124:294.0 126:441.0 127:165.0 1…				277	182	274	275	2169	2661	3522	7623	1620	4108	3206	1340	2173	293	383	234	274
4755	1004609	204	4755	85:145.0 86:71.0 89:213.0 91:286.0 93:290.0 94:148.0 95:111.0 96:548.0 99:197.0 100:104.0 101:152.0 103:1649.0 104:27.0 105:31.0 106:119.0 107:93.0 108:9.0 109:171.0 111:68.0 113:173.0 116:69.0 117:550.0 118:70.0 119:484.0 120:289.0 121:301.0 122:134.0 123:92.0 124:20.0 128:3.0 129:1468.0 130:188.0 131:308.0 132:167.0 133:742.0 137:79.0 140:52.0 143:431.0 145:129.0 147:2823.0 148:1309.0 149:515.0…				1533	1204	1015	1070	523842	509742	810333	1427025	391045	431888	310564	341518	1527	721	1358	922	4782
4708	511105	306	4708	85:174.0 87:1489.0 88:647.0 89:5277.0 90:140.0 91:125.0 94:97.0 95:50.0 97:888.0 98:173.0 99:465.0 100:6620.0 101:5793.0 102:1307.0 103:9454.0 104:634.0 105:1122.0 106:57.0 109:55.0 111:562.0 112:35.0 113:270.0 115:8385.0 116:14277.0 117:52588.0 118:5938.0 119:3165.0 120:158.0 121:34.0 126:7.0 127:384.0 128:2082.0 129:1507.0 130:268.0 131:5317.0 132:413.0 133:10983.0 134:616.0 135:1132.0 138:2.0 …				537	651	248	250	4437	6063	2697	5599	4133	10788	12911	3955	662	1187	820	483	282
4559	348297	240	4559	86:360.0 87:23.0 88:174.0 92:228.0 99:55.0 103:178.0 105:4.0 106:41.0 107:220.0 110:58.0 115:89.0 117:30.0 120:29.0 129:15.0 130:228.0 133:412.0 134:116.0 135:63.0 137:52.0 146:33.0 147:4780.0 148:765.0 149:415.0 151:9.0 160:13.0 171:89.0 172:14.0 174:20.0 175:1.0 185:1.0 191:6.0 193:103.0 199:9.0 204:20.0 205:19.0 211:175.0 218:15.0 234:11.0 236:1.0 240:1321.0 241:209.0 242:153.0 283:69.0 285:24…				309	310	459	271	1034	1383	1375	489	648	595	363	342	413	358	174	278	244
4546	782748	217	4546	85:516.0 86:210.0 87:308.0 88:44.0 89:1357.0 90:38.0 91:106.0 93:119.0 94:129.0 95:198.0 96:257.0 97:215.0 98:257.0 99:309.0 100:249.0 101:440.0 102:198.0 103:5226.0 104:520.0 105:217.0 106:26.0 108:192.0 109:173.0 110:205.0 111:646.0 112:122.0 113:320.0 114:219.0 115:46.0 116:409.0 117:3287.0 118:315.0 119:98.0 121:32.0 122:11.0 123:162.0 124:44.0 125:81.0 128:170.0 129:2126.0 130:307.0 131:469.…				692	1197	559	1729	2738	2448	3911	5895	1170	3189	1520	495	2348	1934	3094	1786	808
4529	629429	245	4529	85:38.0 88:70.0 89:126.0 92:15.0 99:55.0 100:63.0 101:79.0 102:21.0 103:921.0 104:72.0 107:36.0 111:22.0 113:51.0 116:40.0 117:398.0 119:50.0 126:51.0 127:22.0 129:1065.0 130:296.0 131:118.0 133:375.0 134:3.0 138:7.0 142:42.0 143:9.0 144:12.0 147:1576.0 148:229.0 149:64.0 157:514.0 158:70.0 159:12.0 160:96.0 161:34.0 163:96.0 171:59.0 172:16.0 175:15.0 178:24.0 184:28.0 189:168.0 190:3.0 203:22.0…				335	359	454	470	5601	5881	4663	7514	1849	5459	4189	761	7626	6710	16488	1714	2009
3902	251234	198	3902	85:605.0 86:320.0 88:63.0 90:75.0 91:175.0 98:134.0 99:95.0 100:1764.0 101:228.0 102:182.0 104:277.0 105:93.0 106:46.0 107:329.0 110:72.0 111:39.0 113:102.0 114:259.0 115:31.0 116:3.0 117:259.0 118:199.0 119:174.0 120:956.0 121:24.0 122:126.0 123:15.0 127:169.0 130:505.0 131:267.0 132:2.0 134:1000.0 136:73.0 140:372.0 142:22.0 143:137.0 144:480.0 146:112.0 147:4052.0 148:1086.0 149:186.0 150:65.0…				1292	768	1266	1433	1355	916	1490	1119	1500	594	1331	1495	1087	1391	1420	1361	1453
3618	533919	328	3618	87:20.0 89:1.0 92:25.0 94:22.0 95:84.0 107:87.0 108:118.0 110:164.0 111:17.0 117:87.0 118:5.0 124:58.0 131:257.0 132:81.0 133:329.0 137:50.0 141:25.0 143:377.0 144:50.0 147:729.0 148:390.0 149:143.0 152:16.0 153:15.0 155:5.0 157:104.0 158:36.0 160:41.0 165:13.0 166:163.0 168:1.0 169:31.0 178:29.0 180:78.0 181:124.0 182:214.0 183:78.0 184:131.0 185:93.0 192:5.0 196:54.0 198:90.0 200:16.0 204:1.0 2…				1074	512	410	905	656	944	2064	16303	816	2125	413	655	1473	419	451	718	340
3423	583908	217	3423	89:439.0 90:69.0 95:6.0 98:91.0 99:55.0 100:4.0 101:228.0 103:1014.0 104:3.0 105:26.0 110:90.0 111:67.0 113:75.0 116:33.0 117:3371.0 118:362.0 119:52.0 127:76.0 129:901.0 130:156.0 131:370.0 132:30.0 133:856.0 134:294.0 141:52.0 142:9.0 143:367.0 145:6.0 146:42.0 147:8778.0 148:1352.0 149:913.0 150:42.0 151:37.0 157:320.0 160:82.0 163:71.0 164:17.0 169:4.0 170:4.0 171:61.0 177:37.0 184:55.0 189:8…				753	714	574	1005	1604	1786	1710	3514	947	2445	2554	816	4668	3333	4292	3225	982
3294	922565	259	3294	85:216.0 86:13.0 87:303.0 88:185.0 89:608.0 90:142.0 91:467.0 92:10.0 93:282.0 94:32.0 95:61.0 96:170.0 97:3376.0 98:142.0 99:335.0 100:51.0 101:2026.0 102:492.0 103:10206.0 104:917.0 105:888.0 106:155.0 107:748.0 108:149.0 109:183.0 110:41.0 111:188.0 112:48.0 113:280.0 114:129.0 115:2249.0 116:1031.0 117:1693.0 118:105.0 119:492.0 120:70.0 121:101.0 123:35.0 124:1.0 126:85.0 127:1164.0 128:192.…				1593	1070	1026	2209	21005	1178	23084	40118	8067	27098	22766	6509	1399	1094	1529	628	489
3258	265343	151	3258	85:88.0 86:230.0 88:1275.0 89:591.0 90:32.0 91:886.0 92:15.0 93:235.0 94:10.0 95:387.0 96:28.0 97:136.0 98:2.0 100:116.0 102:130.0 103:2114.0 104:503.0 105:231.0 106:81.0 107:2688.0 108:137.0 109:253.0 110:6482.0 111:147.0 112:19.0 114:12.0 115:22.0 116:372.0 117:575.0 118:529.0 119:334.0 120:338.0 121:423.0 122:17.0 123:96.0 124:14.0 126:4.0 127:522.0 128:33.0 130:1392.0 131:1613.0 132:417.0 133…				1188	1670	729	1569	495	913	897	1419	712	1166	2858	642	888	1029	675	1372	1185
3211	821178	217	3211	85:317.0 86:2.0 95:123.0 98:693.0 99:12.0 101:305.0 102:13.0 103:217.0 110:59.0 114:18.0 116:169.0 117:367.0 118:4.0 129:282.0 130:58.0 131:165.0 140:12.0 142:21.0 143:87.0 147:1094.0 148:176.0 155:7.0 169:1.0 170:17.0 187:16.0 188:8.0 189:15.0 191:69.0 203:213.0 204:885.0 205:152.0 206:33.0 207:95.0 216:78.0 217:2846.0 218:509.0 219:163.0 220:5.0 228:1.0 229:10.0 231:28.0 243:19.0 246:15.0 257:9…				1044	789	511	1145	9681	9925	11545	10063	613	7713	6767	618	2686	2819	4645	2028	785
3206	1000105	129	3206	85:91.0 95:17.0 97:22.0 99:73.0 101:325.0 103:2605.0 104:170.0 105:28.0 109:197.0 111:58.0 112:12.0 113:82.0 114:15.0 115:17.0 116:261.0 117:503.0 119:37.0 129:3763.0 130:280.0 131:453.0 132:205.0 133:793.0 134:160.0 135:115.0 140:7.0 141:15.0 142:150.0 143:690.0 144:82.0 145:182.0 147:3286.0 148:315.0 149:435.0 151:44.0 153:7.0 154:132.0 155:217.0 156:54.0 157:298.0 158:37.0 161:52.0 163:119.0 1…				223	658	940	749	78278	81904	88020	109351	873	38649	49022	3255	2830	764	7842	586	586
3205	641417	275	3205	85:945.0 87:63.0 88:75.0 89:3093.0 90:327.0 99:803.0 101:397.0 102:260.0 104:32.0 111:10.0 113:869.0 115:85.0 116:1417.0 117:2593.0 118:412.0 119:74.0 129:1937.0 130:316.0 131:2858.0 132:249.0 133:2052.0 134:381.0 135:144.0 139:29.0 143:811.0 144:130.0 145:100.0 146:602.0 147:9310.0 148:1405.0 149:689.0 153:64.0 154:57.0 155:23.0 157:2947.0 158:308.0 159:1346.0 160:135.0 161:105.0 163:564.0 164:7…				196	191	157	215	2592	2538	1846	2822	1007	2420	2615	511	2792	5130	455	153	201
3200	1105723	129	3200	85:273.0 89:109.0 90:23.0 91:1369.0 92:78.0 93:1025.0 94:158.0 95:1512.0 97:365.0 98:1.0 99:56.0 101:38.0 102:12.0 105:1410.0 106:347.0 107:884.0 108:138.0 109:763.0 111:156.0 113:38.0 115:182.0 116:103.0 117:511.0 118:58.0 119:1067.0 120:410.0 121:920.0 122:135.0 123:237.0 124:16.0 125:112.0 128:81.0 129:3024.0 130:454.0 131:649.0 132:254.0 133:559.0 134:34.0 135:530.0 136:35.0 137:134.0 139:28.…				26014	3305	13459	19279	30678	40658	20656	83090	7623	32850	35140	8297	46336	64362	96610	74888	14567
3185	869802	204	3185	85:115.0 86:48.0 89:25.0 96:61.0 99:102.0 101:338.0 103:1421.0 104:66.0 105:595.0 106:5.0 109:105.0 110:90.0 111:120.0 113:45.0 115:297.0 116:172.0 117:1326.0 118:71.0 119:19.0 124:12.0 127:107.0 129:1926.0 130:302.0 131:305.0 133:571.0 135:17.0 139:6.0 141:67.0 142:52.0 143:483.0 144:307.0 145:46.0 147:3007.0 148:123.0 149:244.0 150:54.0 155:406.0 157:668.0 158:36.0 159:90.0 161:20.0 163:80.0 16…				1244	103	937	738	21977	26306	20357	33877	5132	18003	17791	4704	2316	2178	1087	1525	664
3182	864701	204	3182	85:60.0 88:2.0 89:101.0 90:26.0 91:76.0 92:14.0 99:38.0 101:601.0 103:1037.0 104:1.0 108:28.0 109:44.0 110:154.0 111:36.0 113:21.0 115:98.0 116:308.0 117:1222.0 118:58.0 122:5.0 126:26.0 127:8.0 129:1248.0 131:179.0 133:352.0 134:265.0 139:2.0 141:3.0 142:41.0 143:353.0 144:29.0 147:2041.0 148:334.0 149:300.0 152:18.0 155:86.0 157:221.0 158:59.0 167:7.0 168:5.0 169:341.0 170:70.0 171:53.0 172:45.…				1244	471	300	800	73349	101150	59748	54771	31801	109999	86543	33195	784	2178	917	1525	381
3178	880639	204	3178	85:127.0 89:42.0 92:78.0 94:11.0 95:12.0 98:18.0 99:101.0 101:1368.0 103:2198.0 104:116.0 109:14.0 110:113.0 111:20.0 112:13.0 113:105.0 115:257.0 116:846.0 117:1718.0 118:158.0 119:77.0 121:11.0 126:8.0 129:3639.0 130:428.0 131:1598.0 132:153.0 133:834.0 134:105.0 139:58.0 141:25.0 142:20.0 143:1284.0 144:162.0 145:159.0 147:3476.0 148:391.0 149:559.0 150:4.0 151:31.0 152:38.0 153:23.0 154:8.0 1…				4700	2751	2369	6698	4869	6513	4556	4304	2100	10012	9595	2894	1745	1413	12040	1310	768
3175	911595	204	3175	85:82.0 86:46.0 87:92.0 89:163.0 95:31.0 96:47.0 99:56.0 101:1737.0 102:33.0 103:9231.0 104:719.0 105:137.0 106:64.0 107:20.0 109:58.0 113:318.0 114:5.0 115:265.0 116:1240.0 117:2291.0 118:224.0 119:183.0 121:14.0 125:9.0 129:3854.0 130:109.0 131:654.0 132:92.0 133:1259.0 139:7.0 141:43.0 142:38.0 143:824.0 144:34.0 145:168.0 147:4731.0 148:846.0 149:693.0 150:3.0 153:60.0 155:351.0 156:1.0 157:5…				58322	27303	24069	103231	13205	14283	6576	21559	3391	9755	11459	7746	2155	4033	5960	2129	7467
3166	751740	204	3166	85:497.0 86:100.0 87:498.0 88:44.0 89:413.0 97:4.0 99:264.0 100:100.0 101:1188.0 102:125.0 103:4779.0 104:332.0 105:84.0 109:93.0 111:191.0 113:217.0 115:843.0 116:698.0 117:3439.0 118:270.0 119:132.0 127:12.0 129:4175.0 130:1042.0 131:6631.0 132:1100.0 133:2506.0 134:640.0 135:171.0 139:8.0 141:49.0 142:80.0 143:1009.0 144:26.0 145:322.0 147:8106.0 148:1542.0 149:961.0 150:54.0 151:52.0 152:5.0 …				872	435	454	1342	2843	2634	3402	4567	934	2369	2331	965	475	404	688	452	275
2900	569952	156	2900	85:1329.0 86:310.0 87:60.0 88:392.0 90:157.0 92:2.0 93:10.0 94:48.0 95:100.0 98:70.0 99:90.0 100:1686.0 101:305.0 102:1931.0 103:660.0 104:115.0 105:3.0 107:24.0 108:30.0 109:7.0 110:50.0 112:15.0 113:134.0 114:378.0 115:568.0 116:423.0 117:177.0 119:1.0 120:74.0 122:1.0 126:7.0 127:140.0 128:1247.0 129:638.0 130:646.0 131:777.0 132:337.0 133:217.0 134:99.0 135:4.0 136:1.0 137:1.0 138:37.0 140:26…				59645	32980	577	72156	4452	9234	5252	1992	442	5045	2370	341	27644	32545	47154	30572	494
2806	702105	142	2806	86:136.0 88:2.0 89:94.0 90:36.0 92:25.0 94:55.0 98:40.0 99:21.0 100:281.0 102:53.0 107:339.0 110:356.0 114:87.0 115:13.0 130:115.0 136:27.0 140:61.0 141:41.0 142:6041.0 143:687.0 144:320.0 149:256.0 153:13.0 157:139.0 164:6.0 165:35.0 169:9.0 170:10.0 171:60.0 174:248.0 175:71.0 182:7.0 197:29.0 200:62.0 205:19.0 217:7.0 219:2.0 225:91.0 227:18.0 235:3.0 243:2.0 244:9.0 245:21.0 248:2.0 253:1.0 2…				755	389	463	520	22891	10209	30322	18620	1445	5133	9186	568	50775	7372	35550	2429	456
2749	468334	218	2749	85:265.0 86:100.0 87:318.0 93:20.0 98:25.0 99:147.0 100:799.0 101:334.0 102:111.0 107:47.0 110:32.0 111:1.0 112:105.0 113:22.0 114:412.0 115:182.0 116:89.0 117:407.0 118:410.0 128:1293.0 129:387.0 130:1760.0 131:342.0 132:222.0 134:153.0 140:26.0 142:4.0 144:273.0 146:125.0 147:629.0 148:66.0 149:107.0 153:1.0 155:94.0 156:14.0 158:24.0 159:18.0 160:2.0 167:25.0 170:412.0 171:155.0 172:58.0 173:4…				539	594	371	701	617	816	1011	1795	298	991	588	306	1266	1612	3990	1330	494
2673	401189	144	2673	86:271.0 88:3.0 89:7.0 94:6.0 95:1.0 97:19.0 98:258.0 100:246.0 102:177.0 105:14.0 106:298.0 107:30.0 108:66.0 109:12.0 110:37.0 111:2.0 112:16.0 114:296.0 119:11.0 123:1.0 125:11.0 126:1578.0 127:485.0 128:140.0 129:81.0 130:192.0 136:5.0 139:99.0 140:62.0 141:68.0 143:6.0 144:2734.0 145:310.0 146:7.0 149:14.0 151:40.0 152:105.0 153:18.0 154:161.0 157:2.0 166:235.0 167:770.0 168:138.0 171:75.0 1…				793	642	358	867	932	1210	1750	2727	174	582	735	220	1198	1235	2855	989	400
2476	292320	145	2476	85:2550.0 86:193.0 87:126.0 88:6679.0 89:707.0 90:300.0 91:124.0 93:76.0 96:37.0 97:2.0 98:27.0 99:74.0 100:292.0 101:166.0 102:163.0 107:98.0 108:56.0 110:19.0 111:11.0 112:18.0 114:51.0 115:684.0 116:321.0 119:4.0 120:1.0 126:129.0 127:391.0 129:145.0 130:970.0 139:7.0 141:2.0 144:18.0 145:4090.0 146:464.0 150:2.0 153:7.0 159:24.0 160:293.0 168:51.0 169:4.0 174:9.0 177:15.0 179:26.0 184:445.0 1…				409	505	630	860	433	548	688	685	479	635	384	381	491	607	637	571	1058
2405	560224	200	2405	85:194.0 86:203.0 88:33.0 89:725.0 90:158.0 92:109.0 93:3.0 99:45.0 100:62.0 102:537.0 106:13.0 107:25.0 110:1660.0 113:12.0 117:357.0 126:67.0 130:530.0 131:36.0 134:109.0 149:111.0 171:249.0 172:12.0 183:83.0 184:203.0 200:2498.0 201:199.0 202:34.0 203:42.0 211:6.0 215:483.0 218:15.0 229:23.0 241:80.0 244:78.0 299:20.0 313:1.0 316:103.0 354:5.0 372:3.0 382:26.0 397:9.0 404:11.0 431:33.0				4613	8529	568	4348	10884	8762	8432	17847	899	2934	8512	941	29077	29958	72644	35632	816
2193	594117	292	2193	86:163.0 87:325.0 88:467.0 89:590.0 90:91.0 91:66.0 92:32.0 94:47.0 97:15.0 99:117.0 101:1733.0 102:1159.0 103:10610.0 104:1025.0 105:396.0 107:19.0 108:1.0 113:94.0 114:145.0 115:70.0 116:1948.0 117:4605.0 118:638.0 119:478.0 120:66.0 122:13.0 126:81.0 129:1036.0 130:1051.0 131:1101.0 132:82.0 133:1631.0 134:272.0 135:101.0 137:14.0 139:22.0 141:162.0 142:194.0 143:1146.0 144:188.0 145:203.0 146…				420	305	758	226	23203	25838	22251	33331	7106	16862	18699	5506	7124	7158	8808	5962	1590
2031	632838	245	2031	85:450.0 88:80.0 91:282.0 93:226.0 94:265.0 98:42.0 99:130.0 100:823.0 101:383.0 102:309.0 103:1635.0 104:93.0 106:35.0 107:12.0 108:1.0 109:90.0 112:120.0 113:98.0 114:99.0 115:13.0 116:86.0 120:608.0 121:570.0 122:3.0 126:27.0 127:144.0 128:73.0 129:1500.0 130:726.0 131:280.0 133:690.0 134:63.0 138:12.0 139:75.0 140:21.0 141:56.0 142:36.0 143:78.0 144:3102.0 145:88.0 146:541.0 147:4354.0 148:64…				2490	2110	1211	1160	141503	169362	122004	185195	45142	120566	120238	36546	7450	43419	87456	40628	14207
1996	320124	156	1996	86:83.0 91:85.0 99:95.0 100:1096.0 101:21.0 102:128.0 107:34.0 109:27.0 110:81.0 112:9.0 114:6.0 118:7.0 124:1.0 126:21.0 127:116.0 128:172.0 129:23.0 130:332.0 132:33.0 136:32.0 139:78.0 142:23.0 143:63.0 146:250.0 152:6.0 155:16.0 156:5187.0 157:567.0 158:244.0 160:193.0 172:5.0 184:145.0 186:19.0 193:138.0 194:17.0 196:7.0 199:12.0 200:21.0 212:32.0 216:2.0 217:39.0 227:20.0 238:3.0 245:22.0 2…				1298	1089	908	1688	2110	2329	2318	4165	821	2572	2060	800	1502	2105	3148	2055	986
1981	422675	103	1981	87:36.0 94:11.0 99:55.0 101:101.0 102:156.0 103:8936.0 104:810.0 105:257.0 107:9.0 110:127.0 111:11.0 112:49.0 113:29.0 114:67.0 118:68.0 119:49.0 122:8.0 123:22.0 127:6.0 128:8.0 129:1123.0 130:142.0 131:348.0 132:5.0 133:377.0 136:4.0 144:2.0 147:2152.0 148:60.0 149:259.0 150:38.0 151:3.0 156:62.0 161:22.0 162:14.0 175:54.0 176:30.0 177:139.0 182:4.0 183:60.0 184:5.0 185:4.0 186:51.0 187:20.0 1…				15459	14024	10941	29266	3829	3283	2939	2849	2494	8063	5789	1423	27454	41087	43759	36374	16112
1912	855692	187	1912	85:180.0 86:23.0 87:21.0 89:18.0 90:39.0 91:459.0 93:104.0 95:445.0 97:1079.0 98:28.0 99:1.0 101:190.0 103:776.0 104:17.0 105:16.0 107:51.0 109:128.0 110:2.0 111:168.0 113:51.0 114:1.0 115:63.0 116:37.0 121:33.0 123:130.0 129:653.0 130:46.0 131:2858.0 132:388.0 133:100.0 135:11.0 136:5.0 138:1.0 141:12.0 144:15.0 149:421.0 150:49.0 158:15.0 160:1.0 163:147.0 165:29.0 167:1.0 168:3.0 170:3.0 171:2…				1804	1455	323	1919	1463	1588	1417	2283	478	1870	1546	428	1666	1170	1952	1833	306
1872	471634	85	1872	85:4810.0 86:144.0 92:41.0 97:18.0 98:24.0 99:1189.0 100:64.0 107:119.0 111:152.0 112:149.0 113:643.0 126:1.0 127:324.0 128:1.0 141:5.0 145:14.0 155:124.0 169:6.0 184:29.0 495:15.0				1468	1400	412	1631	1213	1450	1914	1907	384	1075	1377	555	1685	1080	1762	1781	874
1867	291687	129	1867	85:235.0 86:27.0 87:22.0 88:229.0 89:47.0 90:22.0 91:1.0 92:125.0 97:17.0 99:387.0 100:177.0 101:314.0 103:1329.0 104:35.0 105:5.0 106:27.0 107:157.0 111:29.0 113:88.0 115:443.0 116:286.0 117:74.0 126:76.0 127:84.0 129:7381.0 130:1223.0 131:492.0 132:31.0 133:92.0 134:174.0 142:80.0 143:7.0 145:31.0 147:1758.0 148:166.0 149:227.0 184:172.0 185:22.0 232:120.0 233:2.0 234:9.0 395:7.0 408:2.0 500:8.0				871	959	693	1036	908	1000	962	853	865	852	781	734	994	790	1235	1130	1014
1866	274660	129	1866	87:75.0 88:48.0 89:15.0 92:8.0 97:23.0 99:481.0 100:323.0 101:236.0 103:1929.0 104:165.0 105:80.0 106:6.0 107:11.0 110:127.0 111:23.0 113:192.0 115:228.0 116:398.0 117:52.0 126:230.0 127:175.0 128:45.0 129:8168.0 130:885.0 131:319.0 133:338.0 134:315.0 135:27.0 142:180.0 143:145.0 144:21.0 147:2545.0 148:379.0 149:137.0 150:20.0 184:118.0 217:17.0 218:22.0 232:169.0 240:8.0 299:1.0 391:6.0 456:14…				1711	1614	1625	1996	1962	1767	1814	2029	1842	1668	1913	1812	2088	2054	2433	2350	2099
1865	185013	155	1865	85:378.0 87:269.0 88:67.0 90:24.0 92:30.0 97:958.0 98:64.0 99:749.0 100:147.0 101:296.0 102:38.0 104:48.0 109:6.0 110:11.0 111:301.0 112:15.0 113:374.0 114:79.0 115:1107.0 116:73.0 118:19.0 119:3.0 120:5.0 125:198.0 127:1297.0 128:16.0 129:39.0 130:118.0 131:500.0 137:83.0 139:401.0 140:7.0 144:144.0 145:95.0 147:4071.0 148:398.0 149:204.0 151:6.0 155:8360.0 156:1058.0 157:368.0 160:11.0 161:43.0…				5794	6491	6797	6081	6187	6761	4839	6182	6110	5357	5887	5974	4982	5867	4552	6307	6125
1862	219219	174	1862	86:2133.0 87:406.0 88:54.0 89:68.0 90:65.0 91:345.0 92:31.0 93:88.0 95:13.0 96:12.0 100:5423.0 101:437.0 102:484.0 103:356.0 105:2.0 108:26.0 109:1.0 110:70.0 112:24.0 114:79.0 115:12.0 116:345.0 118:33.0 119:29.0 125:1.0 128:169.0 130:20169.0 131:2229.0 132:724.0 134:128.0 135:50.0 142:37.0 144:419.0 145:66.0 146:255.0 150:92.0 151:506.0 152:40.0 153:34.0 157:13.0 158:18.0 160:39.0 161:3.0 162:5…				1252	1682	1514	1446	1167	1815	1401	1345	1571	1206	1243	1635	1604	1321	1290	973	1451
1830	742641	156	1830	86:407.0 92:63.0 96:14.0 97:32.0 100:272.0 101:4.0 103:145.0 107:13.0 108:5.0 117:347.0 129:122.0 130:155.0 131:81.0 132:3.0 134:22.0 136:2.0 139:5.0 140:82.0 141:52.0 142:22.0 143:17.0 152:23.0 154:42.0 156:4987.0 157:877.0 158:635.0 160:53.0 169:27.0 170:11.0 172:3.0 174:1361.0 175:155.0 176:87.0 190:15.0 195:1.0 197:3.0 199:14.0 204:168.0 205:10.0 206:44.0 215:1.0 217:120.0 220:31.0 227:11.0 2…				619	506	330	410	2775	2439	1863	2603	1582	3406	1950	1008	893	793	1694	635	262
1812	658424	203	1812	85:88.0 86:125.0 89:90.0 98:82.0 100:2393.0 101:365.0 102:157.0 103:651.0 104:87.0 105:206.0 107:47.0 112:39.0 114:43.0 115:153.0 116:155.0 117:681.0 118:11.0 126:80.0 127:2.0 128:289.0 129:260.0 130:223.0 131:758.0 132:79.0 133:427.0 143:54.0 144:27.0 146:80.0 147:1326.0 148:68.0 152:65.0 154:30.0 156:26.0 157:28.0 158:36.0 166:18.0 172:22.0 177:62.0 178:69.0 184:100.0 188:184.0 189:78.0 190:34.…				521	443	287	591	27932	32763	33645	26477	3088	12922	17478	2300	739	723	1253	533	419
1753	795138	290	1753	85:57.0 87:36.0 88:28.0 89:1090.0 90:99.0 98:114.0 99:108.0 101:508.0 103:2355.0 104:196.0 105:13.0 111:12.0 112:25.0 113:58.0 114:60.0 115:68.0 116:88.0 117:1377.0 118:71.0 119:5.0 125:1.0 126:244.0 128:69.0 129:1132.0 130:88.0 131:83.0 132:14.0 133:3844.0 134:419.0 135:90.0 139:2.0 140:34.0 141:11.0 142:98.0 143:170.0 144:67.0 145:62.0 146:63.0 147:5341.0 148:971.0 149:526.0 151:34.0 154:11.0 1…				713	550	531	655	2577	2563	2924	4318	1180	2934	2305	991	982	1374	1773	938	484
1751	531664	174	1751	85:33.0 86:1399.0 87:129.0 88:285.0 95:15.0 98:88.0 99:42.0 100:701.0 101:104.0 102:839.0 103:34.0 104:25.0 107:64.0 109:51.0 112:18.0 114:270.0 115:241.0 116:52.0 118:17.0 127:89.0 128:553.0 130:319.0 132:70.0 134:23.0 140:41.0 142:44.0 143:2.0 144:36.0 146:136.0 154:463.0 155:177.0 156:561.0 157:325.0 158:110.0 160:73.0 162:17.0 170:171.0 171:175.0 172:145.0 174:4159.0 175:759.0 176:258.0 182:1…				12277	5596	4529	21775	403	373	444	837	610	276	332	537	13398	13812	22183	14949	508
1746	766150	156	1746	95:5.0 96:2.0 98:5.0 100:122.0 101:177.0 102:33.0 103:10.0 106:2.0 107:4.0 110:39.0 113:4.0 116:106.0 117:1181.0 118:81.0 119:62.0 121:1.0 123:2.0 129:297.0 130:152.0 131:277.0 132:18.0 133:303.0 134:137.0 135:1.0 138:3.0 140:87.0 141:140.0 143:107.0 147:825.0 151:56.0 156:5457.0 157:957.0 158:867.0 159:63.0 160:11.0 161:42.0 166:16.0 168:15.0 170:11.0 171:8.0 173:1.0 175:45.0 178:8.0 179:1.0 180…				3760	3723	3914	4153	11439	10537	10076	15047	2953	9982	8925	1728	8391	9735	19874	6411	2513
1732	686299	142	1732	86:542.0 89:43.0 98:70.0 99:458.0 100:1124.0 101:406.0 102:178.0 103:60.0 109:43.0 112:245.0 113:321.0 114:72.0 117:325.0 118:30.0 124:9.0 126:158.0 128:849.0 129:112.0 130:374.0 132:220.0 133:78.0 140:442.0 141:224.0 142:28439.0 143:4770.0 144:1865.0 145:172.0 146:90.0 147:288.0 148:555.0 149:154.0 153:35.0 154:176.0 155:84.0 156:16.0 157:330.0 158:494.0 162:15.0 166:22.0 170:129.0 171:59.0 172:…				992	476	302	498	13462	12215	23744	17087	416	5022	6728	366	19463	3697	10120	2456	529
1725	627764	120	1725	89:1.0 91:2446.0 92:495.0 93:2058.0 94:1249.0 96:5.0 97:3.0 101:34.0 103:316.0 105:67.0 107:165.0 110:42.0 111:2.0 116:7.0 117:1199.0 119:378.0 120:3861.0 121:3647.0 122:304.0 135:5.0 140:55.0 141:15.0 142:231.0 143:15.0 146:6.0 147:13.0 149:10.0 174:12.0 179:7.0 181:47.0 185:5.0 199:1.0 206:1.0 207:4.0 208:52.0 214:1775.0 215:226.0 222:4.0 223:2.0 225:3.0 241:84.0 253:1.0 257:386.0 258:94.0 265:…				1041	730	333	611	1201	2094	1594	1496	227	1205	1427	217	974	1072	1243	1109	287
1717	809765	156	1717	86:223.0 90:13.0 93:25.0 99:101.0 100:229.0 101:52.0 109:21.0 113:6.0 114:41.0 115:59.0 116:311.0 128:47.0 129:352.0 130:7.0 132:19.0 140:54.0 141:16.0 142:49.0 147:211.0 149:34.0 154:50.0 155:21.0 156:4506.0 157:1004.0 158:631.0 159:97.0 161:1.0 168:7.0 170:25.0 171:31.0 172:125.0 181:3.0 199:9.0 211:58.0 213:30.0 214:12.0 217:59.0 228:1.0 234:9.0 237:3.0 241:20.0 242:9.0 260:1.0 299:88.0 303:1.…				313	254	371	360	10624	9816	9442	13454	1854	7232	4611	2690	853	370	1042	492	291
1715	522196	217	1715	90:31.0 97:481.0 98:89.0 103:523.0 104:9.0 108:75.0 110:77.0 111:198.0 112:51.0 113:87.0 114:22.0 116:478.0 117:70.0 118:71.0 124:36.0 129:385.0 130:14.0 131:369.0 132:106.0 133:337.0 135:48.0 143:177.0 147:748.0 148:376.0 149:143.0 169:68.0 171:42.0 178:9.0 185:2.0 189:121.0 190:2.0 191:93.0 214:36.0 215:151.0 217:4267.0 218:897.0 219:366.0 220:20.0 225:6.0 226:7.0 227:29.0 230:74.0 231:2.0 239:…				3314	2514	1246	2641	5032	7034	7422	8850	1289	3407	5075	803	2082	4383	6635	2707	1015
1713	717217	156	1713	86:7.0 90:50.0 93:19.0 95:103.0 97:85.0 98:12.0 99:247.0 100:40.0 101:37.0 105:3.0 109:4.0 111:3.0 112:23.0 114:4.0 115:184.0 116:112.0 117:916.0 119:3.0 120:1.0 123:1.0 125:11.0 128:17.0 129:472.0 130:279.0 132:199.0 135:1.0 138:29.0 140:62.0 142:117.0 143:154.0 144:46.0 145:169.0 146:2.0 150:23.0 154:25.0 156:5109.0 157:938.0 158:613.0 159:270.0 160:2.0 169:9.0 170:21.0 171:1.0 172:25.0 173:64.…				1422	895	511	1510	3967	2287	1627	3909	1592	3188	2777	933	1791	1423	3788	1347	456
1710	475597	217	1710	85:165.0 86:499.0 87:246.0 89:691.0 90:42.0 92:24.0 99:283.0 100:398.0 101:2881.0 102:312.0 103:3628.0 104:340.0 105:101.0 107:398.0 108:37.0 109:88.0 110:231.0 112:138.0 113:195.0 114:72.0 115:415.0 116:2009.0 117:1515.0 118:167.0 119:74.0 126:76.0 128:252.0 129:5439.0 130:1398.0 131:1931.0 132:280.0 133:1656.0 135:287.0 136:204.0 137:4.0 139:55.0 141:10.0 142:128.0 143:424.0 144:23.0 145:157.0 …				1167	1322	1173	2598	411	489	443	609	293	641	459	195	1040	748	1415	755	494
1709	315703	212	1709	85:233.0 86:8.0 87:103.0 89:24.0 90:17.0 91:131.0 92:39.0 93:152.0 94:83.0 95:1.0 96:13.0 97:10.0 98:451.0 99:283.0 100:138.0 101:71.0 102:46.0 104:48.0 107:919.0 109:56.0 110:251.0 111:83.0 112:58.0 113:44.0 114:195.0 115:8.0 116:10.0 117:123.0 119:95.0 120:136.0 122:3939.0 123:366.0 124:535.0 125:134.0 126:27.0 127:274.0 130:49.0 131:105.0 132:81.0 133:153.0 134:531.0 135:75.0 136:60.0 137:3.0 …				881	950	899	701	903	941	949	983	973	678	863	669	873	852	827	829	809
1708	759197	156	1708	85:9.0 86:126.0 90:10.0 93:21.0 100:99.0 103:125.0 104:26.0 108:7.0 110:32.0 116:155.0 140:82.0 141:70.0 142:96.0 149:37.0 153:32.0 154:8.0 156:6197.0 157:986.0 158:924.0 160:8.0 172:7.0 174:10.0 181:27.0 182:12.0 183:18.0 188:41.0 196:23.0 203:150.0 204:25.0 207:15.0 209:177.0 214:5.0 217:72.0 225:95.0 229:70.0 230:89.0 232:22.0 253:20.0 258:3.0 260:20.0 265:360.0 266:8.0 280:17.0 297:5.0 299:40…				522	387	424	518	7883	6982	10265	15428	2174	5054	4962	1629	2430	1418	3829	908	273
1684	743774	262	1684	85:4327.0 86:2186.0 87:3461.0 88:2118.0 89:32761.0 90:2625.0 91:1533.0 92:170.0 93:407.0 94:368.0 95:624.0 96:729.0 97:2507.0 98:1747.0 99:1982.0 100:6529.0 101:7703.0 102:2830.0 103:88682.0 104:8750.0 105:10214.0 106:883.0 107:193.0 108:349.0 109:388.0 110:1104.0 111:1111.0 112:417.0 113:2639.0 114:28715.0 115:5538.0 116:5143.0 117:46121.0 118:4935.0 119:5857.0 120:563.0 121:271.0 122:71.0 123:1…				298	293	153	460	495	472	505	653	321	199	207	150	123	154	218	124	124
1673	540033	217	1673	85:574.0 87:170.0 88:5.0 89:741.0 92:86.0 95:107.0 96:86.0 97:1417.0 98:79.0 99:841.0 101:4672.0 102:364.0 103:4626.0 104:481.0 105:338.0 106:10.0 109:151.0 110:200.0 111:535.0 112:104.0 113:401.0 114:112.0 115:1096.0 116:3061.0 117:3411.0 118:607.0 119:438.0 125:36.0 128:85.0 129:6528.0 130:698.0 131:2573.0 133:7145.0 134:174.0 135:1000.0 140:160.0 141:374.0 142:172.0 143:2551.0 144:304.0 145:33…				1766	1459	1430	2206	7674	13064	12935	16001	5031	7246	8548	1957	3876	5308	10798	5021	958
1661	631457	174	1661	85:5066.0 86:90202.0 87:9563.0 88:12245.0 89:1089.0 90:312.0 93:5.0 95:178.0 96:159.0 97:1143.0 98:4199.0 99:4660.0 100:46278.0 101:7513.0 102:10440.0 103:2705.0 104:659.0 105:9.0 106:310.0 108:4.0 109:158.0 110:577.0 111:439.0 112:15199.0 113:4665.0 114:6934.0 115:4758.0 116:7847.0 117:7818.0 118:1746.0 119:419.0 120:50.0 122:56.0 123:104.0 124:1379.0 125:251.0 126:3955.0 127:382.0 128:4739.0 12…				709	620	559	705	968	940	1374	2436	305	718	546	417	2732	1529	1626	1122	1178
1380	294677	103	1380	93:59.0 95:25.0 96:318.0 97:80.0 98:217.0 99:340.0 100:323.0 101:168.0 102:345.0 103:10406.0 104:924.0 105:513.0 108:71.0 111:27.0 112:20.0 113:109.0 114:90.0 115:88.0 116:157.0 117:361.0 121:28.0 126:293.0 127:141.0 129:131.0 130:526.0 131:367.0 134:45.0 140:81.0 141:51.0 142:275.0 143:134.0 144:1100.0 145:168.0 146:129.0 147:603.0 148:93.0 149:65.0 150:29.0 151:35.0 152:42.0 154:65.0 155:27.0 1…				377	605	361	428	20374	17246	15303	17242	347	2645	3168	341	2484	2305	2790	784	320
1064	594945	117	1064	85:2612.0 86:2545.0 87:45733.0 88:44013.0 89:24434.0 90:2017.0 91:921.0 92:316.0 93:118.0 94:54.0 96:90.0 97:224.0 98:50.0 99:2686.0 100:561.0 101:102529.0 102:14514.0 103:177816.0 104:15569.0 105:12095.0 106:376.0 107:279.0 111:97.0 112:59.0 113:42.0 114:436.0 115:8036.0 116:197720.0 117:393165.0 118:47689.0 119:23184.0 120:1128.0 121:155.0 127:44.0 129:270.0 130:264.0 131:5599.0 132:1056.0 133:…				8079	12491	9362	9303	5240	8230	10835	15860	8156	9542	12854	10070	5488	4815	16042	8613	9207
892	478262	155	892	88:22.0 91:174.0 106:42.0 121:190.0 123:202.0 124:35.0 125:104.0 137:66.0 138:70.0 139:149.0 153:176.0 155:4152.0 156:191.0 157:122.0 171:1500.0 172:118.0 173:23.0 175:19.0 181:32.0 197:80.0 199:33.0 227:179.0 397:19.0 430:27.0 474:19.0 492:19.0				661	1871	1249	1847	1374	734	2125	1659	437	2679	759	651	541	921	4138	3000	876
657	227730	173	657	87:417.0 88:1864.0 89:109.0 99:135.0 100:41.0 101:551.0 103:1932.0 105:276.0 111:31.0 113:33.0 115:442.0 116:875.0 117:3523.0 129:942.0 131:2798.0 132:1334.0 133:3612.0 136:163.0 143:5278.0 144:752.0 145:830.0 147:27963.0 148:4490.0 149:3045.0 150:198.0 154:19.0 158:607.0 161:678.0 163:17.0 173:2865.0 174:305.0 177:2192.0 178:399.0 201:8.0 203:14.0 205:915.0 207:67.0 223:25.0 231:19.0 236:20.0 27…				2547	2343	1408	3052	1855	2527	3490	738	835	1612	2978	877	2122	2891	2928	2221	991
592	514932	142	592	85:277.0 86:159.0 87:88.0 89:124.0 92:69.0 95:29.0 96:75.0 98:149.0 99:580.0 100:416.0 101:145.0 102:96.0 103:188.0 104:36.0 107:34.0 111:30.0 112:39.0 113:124.0 114:49.0 116:119.0 117:406.0 118:68.0 119:68.0 122:7.0 125:49.0 126:138.0 127:201.0 128:95.0 130:149.0 131:263.0 132:46.0 133:325.0 140:67.0 141:61.0 142:7152.0 143:1057.0 144:313.0 145:88.0 147:2124.0 148:465.0 150:52.0 152:42.0 153:41.…				1807	968	584	1526	18190	11766	13962	19287	13832	84448	41433	4715	2341	8112	2627	2392	434
490	336870	157	490	85:2262.0 86:2138.0 87:620.0 88:186.0 89:252.0 90:218.0 91:299.0 93:109.0 94:45.0 96:100.0 97:442.0 98:168.0 100:3279.0 101:348.0 102:269.0 103:54.0 104:438.0 108:68.0 110:265.0 112:93.0 113:757.0 114:373.0 115:471.0 118:175.0 120:1984.0 121:189.0 122:104.0 125:69.0 126:172.0 129:115.0 134:1216.0 143:322.0 156:41.0 157:19543.0 158:2084.0 159:638.0 161:256.0 170:462.0 175:47.0 184:891.0 185:77.0 1…				15696	16236	9719	15174	13259	14511	26051	18297	21841	17649	11352	19106	14079	14512	10547	15013	20983
479	472741	98	479	86:144.0 87:849.0 88:1160.0 95:25.0 96:99.0 97:138.0 98:29641.0 99:1081.0 100:626.0 101:3447.0 102:3036.0 103:8156.0 104:819.0 105:528.0 109:20.0 114:95.0 115:627.0 116:4225.0 117:7339.0 118:911.0 124:47.0 125:79.0 126:237.0 128:648.0 129:75.0 130:589.0 131:524.0 132:108.0 133:591.0 138:18.0 139:28.0 142:61.0 143:456.0 144:241.0 145:308.0 146:59.0 156:264.0 158:43.0 161:856.0 162:127.0 170:435.0 …				2393	1542	870	1558	2001	3586	5577	11706	1781	4530	2402	1825	997	2422	2083	1602	544
462	341008	259	462	85:367.0 86:221.0 87:648.0 88:316.0 91:91.0 93:212.0 96:45.0 97:58.0 100:2171.0 101:616.0 102:524.0 103:211.0 104:216.0 111:117.0 113:83.0 115:374.0 117:2314.0 119:250.0 120:599.0 121:1913.0 122:125.0 123:73.0 124:29.0 127:788.0 131:2048.0 133:1103.0 137:183.0 138:30.0 139:27.0 144:3295.0 145:263.0 146:160.0 147:20266.0 148:3207.0 149:1369.0 150:146.0 151:2028.0 152:196.0 153:87.0 158:36.0 163:59…				927	931	386	941	957	955	1181	805	804	1214	1055	621	1102	897	883	1092	814
458	738853	113	458	85:649.0 86:521.0 87:68.0 88:122.0 89:196.0 93:107.0 94:186.0 95:668.0 96:502.0 98:503.0 99:1371.0 100:1073.0 101:366.0 102:140.0 104:68.0 106:148.0 108:92.0 109:99.0 111:171.0 112:228.0 113:8431.0 114:705.0 115:520.0 116:81.0 117:264.0 118:73.0 120:57.0 123:275.0 124:618.0 125:330.0 126:98.0 127:338.0 128:147.0 131:448.0 133:214.0 138:97.0 139:111.0 140:148.0 142:297.0 147:3420.0 148:542.0 150:5…				1055	673	381	1997	35269	37844	45171	8095	8064	24594	9144	4891	6324	7276	8840	1092	2538
453	280176	86	453	85:2866.0 86:48433.0 87:4176.0 89:655.0 91:1047.0 92:155.0 95:67.0 96:510.0 97:153.0 98:109.0 99:175.0 101:162.0 102:486.0 103:1914.0 104:760.0 105:393.0 106:217.0 114:153.0 116:224.0 118:384.0 121:58.0 126:283.0 128:481.0 129:854.0 130:913.0 131:625.0 132:367.0 142:316.0 144:105.0 146:2081.0 151:48.0 152:30.0 153:64.0 158:64.0 159:53.0 160:86.0 161:68.0 165:900.0 166:125.0 170:1061.0 171:585.0 1…				2370	1899	1034	2388	16525	12536	7926	17651	3093	11076	5879	1450	3716	1703	5548	3586	652
443	222093	131	443	86:1425.0 87:2961.0 88:5770.0 89:2441.0 90:1430.0 91:4511.0 92:1213.0 93:421.0 94:143.0 95:226.0 96:1286.0 97:3966.0 98:3381.0 99:2596.0 100:9641.0 101:5658.0 102:1755.0 104:2561.0 105:449.0 106:1511.0 107:4742.0 108:20682.0 109:1475.0 110:117572.0 111:4368.0 112:315.0 113:590.0 114:732.0 115:72654.0 116:9082.0 117:4201.0 118:7185.0 119:1302.0 120:891.0 121:1057.0 122:123.0 124:139.0 126:1739.0 1…				3472	21933	25996	22516	17396	9668	22311	23349	26732	22854	16562	28471	23721	20271	20626	23157	24779
307	637461	174	307	85:52.0 86:1766.0 87:97.0 88:206.0 94:40.0 98:68.0 100:844.0 101:41.0 102:338.0 103:144.0 114:32.0 116:93.0 117:70.0 129:26.0 130:458.0 131:200.0 132:25.0 141:21.0 142:13.0 143:27.0 144:55.0 146:218.0 149:72.0 156:1031.0 157:77.0 160:54.0 164:17.0 168:223.0 170:30.0 172:89.0 173:56.0 174:5443.0 175:795.0 176:285.0 177:28.0 184:40.0 186:47.0 198:14.0 200:927.0 201:6.0 207:28.0 216:29.0 217:16.0 23…				1678	767	6552	7102	1587	2158	1475	4982	2805	3036	3179	1699	3725	755	1386	1369	2049
137	246162	204	137	85:280.0 86:863.0 87:415.0 88:205.0 90:120.0 100:239.0 101:103.0 102:415.0 103:1190.0 105:99.0 106:155.0 107:58.0 111:67.0 115:161.0 117:977.0 118:268.0 131:1230.0 132:256.0 133:749.0 136:65.0 143:24.0 147:26816.0 148:4288.0 149:1504.0 150:101.0 155:33.0 160:86.0 175:26.0 180:26.0 184:362.0 188:78.0 190:187.0 191:61.0 194:26.0 195:32.0 200:35.0 202:28.0 204:4031.0 205:466.0 206:177.0 219:180.0 22…				3214	2988	2855	3657	4119	3579	3652	3039	4738	9601	15127	4132	4016	4007	3666	3887	3204
134	974612	144	134	85:237.0 86:225.0 87:113.0 88:41.0 89:284.0 90:393.0 91:763.0 93:164.0 94:84.0 95:422.0 96:237.0 97:485.0 98:119.0 99:130.0 100:663.0 101:162.0 102:103.0 109:156.0 110:90.0 113:9.0 114:89.0 115:1137.0 116:5754.0 117:448.0 118:166.0 119:94.0 123:111.0 124:65.0 125:23.0 126:73.0 127:120.0 128:4434.0 129:482.0 130:423.0 131:12233.0 132:1190.0 133:272.0 134:106.0 136:146.0 137:50.0 138:74.0 139:25.0 …				795	589	584	1246	15003	15974	15218	18084	9130	15450	15802	6918	809	1338	1216	901	689
128	272380	104	128	85:2784.0 86:8603.0 87:3486.0 88:5479.0 89:57060.0 90:4427.0 91:2258.0 92:85.0 98:577.0 99:10058.0 100:12583.0 101:5000.0 102:4265.0 103:6291.0 104:33439.0 105:3584.0 106:1279.0 109:28.0 111:298.0 112:79.0 113:2065.0 114:953.0 115:4005.0 116:3527.0 117:2597.0 118:944.0 119:35055.0 120:2976.0 121:1278.0 122:22.0 127:421.0 129:486.0 130:3913.0 131:6494.0 132:5985.0 133:10381.0 134:2658.0 135:526.0 …				829	527	438	864	616	1147	713	2770	415	3288	1223	3881	631	905	1008	828	3339
91	221732	100	91	86:379.0 87:581.0 89:1002.0 90:211.0 99:101.0 100:5992.0 101:1275.0 103:802.0 104:929.0 105:199.0 106:77.0 116:205.0 119:491.0 120:111.0 132:300.0 146:35.0 147:10413.0 148:1705.0 149:820.0 150:49.0 166:86.0 171:61.0 182:15.0 190:2322.0 240:45.0 259:417.0 260:71.0 261:56.0 385:22.0 436:12.0				2703	3067	1898	802	5146	9833	3583	18214	8089	24315	9005	12800	3665	1950	3083	7636	2462
54	773271	211	54	85:140.0 87:92.0 89:160.0 90:47.0 91:84.0 92:62.0 93:44.0 95:89.0 96:65.0 97:51.0 98:85.0 99:148.0 101:318.0 102:96.0 103:554.0 104:97.0 105:197.0 106:55.0 107:141.0 109:613.0 110:53.0 111:178.0 112:36.0 113:329.0 114:68.0 115:233.0 116:114.0 117:88.0 119:216.0 120:38.0 121:121.0 122:27.0 123:82.0 124:15.0 125:104.0 126:73.0 128:197.0 129:1920.0 130:179.0 131:605.0 132:90.0 133:2496.0 134:318.0 1…				1664	1185	609	1331	1119	1781	646	2070	313	580	640	362	1434	1823	3030	1913	568
47	354110	85	47	85:9968.0 86:467.0 91:114.0 92:55.0 93:74.0 95:125.0 96:164.0 97:397.0 98:342.0 99:3775.0 100:402.0 101:33.0 106:65.0 111:243.0 112:411.0 113:1171.0 114:139.0 116:33.0 119:31.0 125:44.0 126:478.0 127:6349.0 131:292.0 132:81.0 134:100.0 136:25.0 140:178.0 141:96.0 149:147.0 153:47.0 154:73.0 155:396.0 156:50.0 169:123.0 170:26.0 181:40.0 182:21.0 186:15.0 193:40.0 195:35.0 196:19.0 205:39.0 208:28…				2602	2421	668	2765	2420	2484	2654	3966	674	3155	3132	814	2319	1971	2387	3102	751
39	397287	97	39	85:1369.0 86:60.0 87:1902.0 88:75.0 89:239.0 90:86.0 91:228.0 92:122.0 93:30.0 94:25.0 95:625.0 96:508.0 97:14829.0 98:1197.0 99:564.0 101:33.0 102:64.0 104:34.0 109:2794.0 110:604.0 111:2648.0 112:266.0 113:732.0 114:679.0 115:10456.0 116:522.0 127:6875.0 128:2127.0 129:3349.0 130:179.0 131:262.0 132:21.0 138:14.0 139:14.0 141:74.0 143:23.0 144:88.0 145:8316.0 146:729.0 149:45.0 153:22.0 157:68.…				419	880	527	519	675	926	549	912	656	994	1151	513	548	860	1217	841	639
