# Supplementary material for: The metabolic footprint of Clostridia and Erysipelotrichia reveals their role in depleting sugar alcohols in the cecum
Source: Microbiome. 2021 Aug 19;9:174. doi: 10.1186/s40168-021-01123-9 (PMC8375055; doi:10.1186/s40168-021-01123-9)
Supplement: Supplementary file 7 — Additional file 6. [file 40168_2021_1123_MOESM7_ESM.csv]

	Metabolite	C17 Mean	Germ Free Mean	C17/GF Fold Change	Adjusted Pvalue
33	digalacturonic acid	1189.8	17027.88	0.069873642520384	0.001337922292203
36	erythritol	846.6	6693.125	0.126488000747035	0.000448286864503
39	galactinol	4126	1384386	0.002980382638946	2.88030390028444e-08
40	galactonic acid	1400.4	62401.25	0.022441858135855	0.000299100506165
41	galacturonic acid	555.6	6127.5	0.090673194614443	5.61907486089482e-05
47	glyceric acid	4101	19642.75	0.208779320614476	0.00434856857451
64	lactobionic acid	275.6	17898	0.015398368532797	1.37632805528917e-08
68	lyxitol	2008	244648.1	0.008207707315119	5.83454269360305e-05
73	myo-inositol	2691.8	44464	0.060538862900324	0.000379794479649
82	pentitol	1379.2	3471.375	0.397306542796442	0.017015093076139
89	ribitol	1425	9910.875	0.143781452192667	0.021147373895937
92	sorbitol	2569	503660.2	0.005100661120335	0.000195974055593
97	threonic acid	2036.2	7112.75	0.286274647639802	0.010194406582508
110	xylitol	2241.2	32355	0.069269046515222	0.000169747680674
111	xylonic acid	929.8	3694.375	0.251679918795466	0.001070679807019
