# Supplementary material for: The metabolic footprint of Clostridia and Erysipelotrichia reveals their role in depleting sugar alcohols in the cecum
Source: Microbiome. 2021 Aug 19;9:174. doi: 10.1186/s40168-021-01123-9 (PMC8375055; doi:10.1186/s40168-021-01123-9)
Supplement: Supplementary file 8 — Additional file 7. [file 40168_2021_1123_MOESM8_ESM.csv]

Accession	Genus	Species
GCA_000144625.1	Lacrimispora	saccharolytica
GCF_000526995.1	Lacrimispora	indolis
GCF_000687555.1	Lacrimispora	aerotolerans
GCF_003609635.1	Lacrimispora	algidixylanolytica
GCF_014131675.1	Anaerostipes	caccae
GCA_000332875.2	Anaerostipes	hadrus
GCF_005280655.1	Anaerostipes	rhamnosivorans
GCF_016586355.1	Anaerostipes	butyraticus
GCF_014131715.1	Blautia	producta
GCF_000157975.1	Blautia	hydrogenotrophica
GCF_002222595.2	Blautia	Hansenii
GCF_013302295.1	Blautia	Schinkii
GCF_002234575.2	Enterocloster	Bolteae
GCF_013304225.1	Enterocloster	clostridioformis
GCF_000158075.1	Enterocloster	asparagiformis
GCF_900102595.1	Enterocloster	lavalensis
GCF_000466485.1	Lachnoclostridium	symbiosum
GCF_004295125.1	Lachnoclostridium	scindens
GCF_000156515.1	Lachnoclostridium	hylemonae
GCF_001881565.1	Eisenbergiella	tayi
GCF_003435485.1	Eisenbergiella	massiliensis
GCF_003478085.1	Eisenbergiella	OF01-20
GCF_000154565.1	Anaerotruncus	colihominis
GCF_900199635.1	Anaerotruncus	massiliensis
GCF_902363605.1	Anaerotruncus	rubiinfantis
GCF_003149105.1	Faecalicatena	contorta
GCF_001028025.1	Faecalicatena	fissicatena
GCF_003149245.1	Faecalicatena	orotica
GCF_004345805.1	Flavonifractor	plautii
GCF_002161215.1	Flavonifractor	sp. An10
GCF_000179635.2	Ruminococcus	Albus
GCF_002834225.1	Ruminococcus	bromii
GCF_000468015.1	Ruminococcus	callidus
GCF_001312825.1	Ruminococcus	champanellensis
GCF_000518765.1	Ruminococcus	flavefaciens
GCF_000425525.1	Ruminococcus	gauvreauii
GCF_000154485.1	Erysipelatoclostridium	ramosum
GCF_000686665.1	Erysipelatoclostridium	saccharogumia
GCF_900102365.1	Erysipelatoclostridium	cocleatum
GCF_000313565.1	Dielma	fastidiosa
GCF_000154805.1	Erysipelatoclostridium	spiroforme
GCF_012317185.1	Erysipelatoclostridium	innocuum
GCF_000157995.1	Holdemania	filiformis
GCF_902374945.1	Holdemania	massiliensis
GCF_000156655.1	Holdemania	biformis
GCF_000384195.1	Allobaculum	stercoricanis
GCF_000425005.1	Solobacterium	moorei
GCF_000177375.1	Bulleidia	extructa
GCF_001545095.1	Erysipelothrix	larvae
GCF_000160815.2	Erysipelothrix	rhusiopathiae
GCF_001544355.1	Alicyclobacillus	acidiphilus
GCF_014647315.1	Alicyclobacillus	cellulosilyticus
GCF_004366795.1	Alicyclobacillus	sacchari
GCF_000508865.1	C17	Strain 1
GCF_000508885.1	C3	Strain 3
GCF_000508925.1	C6	Strain 6
GCF_000508945.1	C7	Strain 7
GCF_000508965.1	C8	Strain 8
GCF_000508985.1	C9	Strain 9
GCF_000509005.1	C13	Strain 13
GCF_000509025.1	C14	Strain 14
GCF_000509045.1	C15	Strain 15
GCF_000509065.1	C16	Strain 16
GCF_000509085.1	C18	Strain 18
GCF_000509105.1	C21	Strain 21
GCF_000509125.1	C26	Strain 26
GCF_000509145.1	C27	Strain 27
GCF_000509165.1	C28	Strain 28
GCF_000509185.1	C29	Strain 29
